# Supplementary material for: Changes of Active Substances in Ganoderma lucidum during Different Growth Periods and Analysis of Their Molecular Mechanism
Source: Molecules. 2024 May 31;29(11):2591. doi: 10.3390/molecules29112591 (PMC11173900; doi:10.3390/molecules29112591)
Supplement: Supplementary file 1 [file molecules-29-02591-s001.zip]

Archive with 7 entries (7 files):
- supplement Figure.pdf
- Supplement S1.pdf
- supplement S2.pdf
- Table S1.xlsx
- Table S2.xls
- Table S3.xlsx
- Table S4.xlsx
