# Supplementary material for: Changes of Active Substances in Ganoderma lucidum during Different Growth Periods and Analysis of Their Molecular Mechanism
Source: Molecules. 2024 May 31;29(11):2591. doi: 10.3390/molecules29112591 (PMC11173900; doi:10.3390/molecules29112591)
Supplement: Supplementary file 1 [file molecules-29-02591-s001.zip › Table S1.xlsx]

## Sheet: Sheet1
Class	Count
Glycerolipids	387
Benzene and substituted derivatives	326
Organooxygen compounds	283
Carboxylic acids and derivatives	280
Prenol lipids	207
Fatty Acyls	143
Glycerophospholipids	132
Steroids and steroid derivatives	105
Purine nucleotides	94
Pyrimidine nucleotides	86
Flavonoids	78
Pyridines and derivatives	43
Organic phosphoric acids and derivatives	42
Tannins	40
Azoles	39
Quinolines and derivatives	38
Diazanaphthalenes	38
Indoles and derivatives	35
Benzopyrans	33
Diazines	32
Keto acids and derivatives	32
Purine nucleosides	31
Imidazopyrimidines	31
Organonitrogen compounds	30
Phenols	30
Coumarins and derivatives	28
Tetrapyrroles and derivatives	25
Isoflavonoids	23
Pyrimidine nucleosides	23
Cinnamic acids and derivatives	23
Pteridines and derivatives	23
Sphingolipids	22
Benzodiazepines	15
Peptidomimetics	15
Azolidines	14
Piperidines	14
(5'->5')-dinucleotides	14
Non-metal oxoanionic compounds	14
Organic oxoanionic compounds	14
Phenanthrenes and derivatives	13
Hydroxy acids and derivatives	13
Triazines	12
Diazinanes	12
Imidazole ribonucleosides and ribonucleotides	12
Furans	12
Organometalloid compounds	11
Naphthalenes	10
Anthracenes	10
Benzazepines	10
Organic phosphonic acids and derivatives	10
Flavin nucleotides	9
Carboximidic acids and derivatives	9
Benzofurans	9
2-arylbenzofuran flavonoids	9
Lactams	9
Pyrrolidines	8
Triazolopyrimidines	8
Naphthopyrans	8
Pyrans	8
Depsides and depsidones	7
Halohydrins	7
-	7
Benzimidazoles	7
Alkyl halides	7
Organic sulfuric acids and derivatives	6
Linear 1,3-diarylpropanoids	6
Thioethers	6
Organic carbonic acids and derivatives	6
Saturated hydrocarbons	6
Stilbenes	5
Benzocycloheptapyridines	5
Allyl-type 1,3-dipolar organic compounds	5
Thiadiazines	5
Nucleoside and nucleotide analogues	5
(3'->5')-dinucleotides and analogues	5
Homogeneous actinide compounds	5
Oxazaphosphinanes	5
Lactones	4
Anthracyclines	4
Isocoumarins and derivatives	4
Allyl sulfur compounds	4
Morphinans	3
Dihydrofurans	3
Isoquinolines and derivatives	3
Macrolides and analogues	3
Phenol ethers	3
Naphthofurans	3
Cytochalasans	3
Dibenzocycloheptenes	3
Benzoxazoles	3
Benzoxepines	3
Benzophenanthridine alkaloids	3
Tetralins	3
Organic thiophosphoric acids and derivatives	3
Alkaline earth metal organides	3
Macrolide lactams	3
Macrolactams	3
Furofurans	3
Benzothiazines	3
Phenylpropanoic acids	3
Alkali metal oxoanionic compounds	3
Unsaturated hydrocarbons	2
Kavalactones	2
Benzopyrazoles	2
Diarylheptanoids	2
Oxazinanes	2
Benzoxazines	2
Lignan glycosides	2
Indanes	2
Pyrrolopyrazines	2
Organofluorides	2
Tropane alkaloids	2
Imidazothiazoles	2
Pyridine nucleotides	1
Triazinanes	1
Organic oxides	1
Furanoid lignans	1
Trioxanes	1
Benzodioxoles	1
Biotin and derivatives	1
Phenol esters	1
Isothiocyanates	1
Azolines	1
Perylenequinones	1
Fluorenes	1
Yohimbine alkaloids	1
Benzothiazepines	1
Azobenzenes	1
Benzimidazole ribonucleosides and ribonucleotides	1
5'-deoxyribonucleosides	1
Saxitoxins, gonyautoxins, and derivatives	1
Betalains	1
Benzodioxins	1
Vinyl halides	1
Ribonucleoside 3'-phosphates	1
Aporphines	1
Miscellaneous mixed metal/non-metals	1
Ibogan-type alkaloids	1
Harmala alkaloids	1
Benzothiopyrans	1
Thiocarbonyl compounds	1
Tetracyclines	1
Oxazolopyridines	1
Plumeran-type alkaloids	1
Pyrazolo[3,4-d]pyrimidine glycosides	1
Lignan lactones	1
Pyrazolopyridines	1
Ergoline and derivatives	1
Organochlorides	1
Pyrroles	1
Sterigmatocystins	1
Sulfonyls	1
Homogeneous transition metal compounds	1
Thiols	1
Homogeneous metalloid compounds	1
Thioselenides	1
Epoxides	1
Saccharolipids	1
Daphniphylline-type alkaloids	1
Transition metal salts	1
Triphenyl compounds	1
