# Supplementary material for: Changes of Active Substances in Ganoderma lucidum during Different Growth Periods and Analysis of Their Molecular Mechanism
Source: Molecules. 2024 May 31;29(11):2591. doi: 10.3390/molecules29112591 (PMC11173900; doi:10.3390/molecules29112591)
Supplement: Supplementary file 1 [file molecules-29-02591-s001.zip › Table S2.xls]

## Sheet: TableS2(1)
Pathway（proteome)	Pathway(metabolome)
Glycolysis / Gluconeogenesis	Alanine, aspartate and glutamate metabolism
Citrate cycle (TCA cycle)	Pyruvate metabolism
Pentose phosphate pathway	Linoleic acid metabolism
Pentose and glucuronate interconversions	Porphyrin metabolism
Fructose and mannose metabolism	Arginine biosynthesis
Galactose metabolism	Phenylalanine metabolism
Ascorbate and aldarate metabolism	Biosynthesis of alkaloids derived from ornithine, lysine and nicotinic acid
Fatty acid biosynthesis	Purine metabolism
Fatty acid elongation	ABC transporters
Fatty acid degradation	Butanoate metabolism
Steroid biosynthesis	Citrate cycle (TCA cycle)
Ubiquinone and other terpenoid-quinone biosynthesis	Biosynthesis of alkaloids derived from terpenoid and polyketide
Oxidative phosphorylation	Biosynthesis of amino acids
Arginine biosynthesis	Metabolic pathways
Purine metabolism	Caffeine metabolism
Caffeine metabolism	Sulfur relay system
Pyrimidine metabolism	Valine, leucine and isoleucine biosynthesis
Alanine, aspartate and glutamate metabolism	Biosynthesis of plant secondary metabolites
Aflatoxin biosynthesis	Phenylalanine, tyrosine and tryptophan biosynthesis
Glycine, serine and threonine metabolism	Histidine metabolism
Monobactam biosynthesis	Folate biosynthesis
Cysteine and methionine metabolism	Biosynthesis of alkaloids derived from histidine and purine
Valine, leucine and isoleucine degradation	Biosynthesis of plant hormones
Valine, leucine and isoleucine biosynthesis	Aminoacyl-tRNA biosynthesis
Lysine biosynthesis	Vancomycin resistance
Lysine degradation	Nicotinate and nicotinamide metabolism
Penicillin and cephalosporin biosynthesis	Cutin, suberine and wax biosynthesis
Arginine and proline metabolism	Nitrogen metabolism
Carbapenem biosynthesis	HIV protease inhibitors
Histidine metabolism	Glyoxylate and dicarboxylate metabolism
Tyrosine metabolism	Biosynthesis of alkaloids derived from shikimate pathway
Phenylalanine metabolism	Ascorbate and aldarate metabolism
Tryptophan metabolism	Tyrosine metabolism
Phenylalanine, tyrosine and tryptophan biosynthesis	Monobactam biosynthesis
Staurosporine biosynthesis	Insulin resistance
beta-Alanine metabolism	Meiosis - yeast
Taurine and hypotaurine metabolism	Glucocorticoid and mineralocorticoid receptor agonists/antagonists
Phosphonate and phosphinate metabolism	Amino sugar and nucleotide sugar metabolism
Selenocompound metabolism	Pentose and glucuronate interconversions
Cyanoamino acid metabolism	Oxidative phosphorylation
D-Amino acid metabolism	Starch and sucrose metabolism
Glutathione metabolism	Dioxin degradation
Starch and sucrose metabolism	Arginine and proline metabolism
N-Glycan biosynthesis	beta-Alanine metabolism
Other glycan degradation	Cyanoamino acid metabolism
Various types of N-glycan biosynthesis	Sphingolipid metabolism
Other types of O-glycan biosynthesis	2-Oxocarboxylic acid metabolism
Mannose type O-glycan biosynthesis	N-Glycan biosynthesis
Amino sugar and nucleotide sugar metabolism	Biosynthesis of siderophore group nonribosomal peptides
Glycosaminoglycan degradation	Cell cycle - yeast
Glycerolipid metabolism	Terpenoid backbone biosynthesis
Inositol phosphate metabolism	Galactose metabolism
Glycosylphosphatidylinositol (GPI)-anchor biosynthesis	Biosynthesis of terpenoids and steroids
Glycerophospholipid metabolism	Fatty acid elongation
Ether lipid metabolism	Longevity regulating pathway - multiple species
Arachidonic acid metabolism	Riboflavin metabolism
alpha-Linolenic acid metabolism	Degradation of aromatic compounds
Sphingolipid metabolism	Pantothenate and CoA biosynthesis
Glycosphingolipid biosynthesis - globo and isoglobo series	Sulfur metabolism
Glycosphingolipid biosynthesis - ganglio series	Biosynthesis of phenylpropanoids
Pyruvate metabolism	Taurine and hypotaurine metabolism
Glyoxylate and dicarboxylate metabolism	Carbon metabolism
Propanoate metabolism	Lysine degradation
Butanoate metabolism	Ether lipid metabolism
C5-Branched dibasic acid metabolism	Biosynthesis of unsaturated fatty acids
One carbon pool by folate	Cysteine and methionine metabolism
Methane metabolism	Valine, leucine and isoleucine degradation
Thiamine metabolism	Fatty acid metabolism
Riboflavin metabolism	Thiamine metabolism
Vitamin B6 metabolism	Fatty acid degradation
Nicotinate and nicotinamide metabolism	Propanoate metabolism
Pantothenate and CoA biosynthesis	Vitamin B6 metabolism
Biotin metabolism	Pentose phosphate pathway
Lipoic acid metabolism	Glycolysis / Gluconeogenesis
Folate biosynthesis	Arachidonic acid metabolism
Atrazine degradation	Glycine, serine and threonine metabolism
Porphyrin metabolism	Glutathione metabolism
Terpenoid backbone biosynthesis	Methane metabolism
Indole alkaloid biosynthesis	C5-Branched dibasic acid metabolism
Sesquiterpenoid and triterpenoid biosynthesis	Carotenoid biosynthesis
Nitrogen metabolism	Microbial metabolism in diverse environments
Sulfur metabolism	Biosynthesis of secondary metabolites
Aminoacyl-tRNA biosynthesis	Lysine biosynthesis
Biosynthesis of various plant secondary metabolites	Selenocompound metabolism
Biosynthesis of unsaturated fatty acids	Glycerolipid metabolism
Metabolic pathways	Pyrimidine metabolism
Biosynthesis of secondary metabolites	Fructose and mannose metabolism
Carbon metabolism	Glycerophospholipid metabolism
2-Oxocarboxylic acid metabolism
Fatty acid metabolism
Biosynthesis of amino acids
ABC transporters
Ribosome biogenesis in eukaryotes
Ribosome
Nucleocytoplasmic transport
mRNA surveillance pathway
RNA degradation
RNA polymerase
Basal transcription factors
DNA replication
Spliceosome
Proteasome
Protein export
Base excision repair
Nucleotide excision repair
Mismatch repair
Homologous recombination
Non-homologous end-joining
MAPK signaling pathway - yeast
Phosphatidylinositol signaling system
Cell cycle - yeast
Meiosis - yeast
Ubiquitin mediated proteolysis
Sulfur relay system
SNARE interactions in vesicular transport
Autophagy - other
Autophagy - yeast
