# Supplementary material for: Changes of Active Substances in Ganoderma lucidum during Different Growth Periods and Analysis of Their Molecular Mechanism
Source: Molecules. 2024 May 31;29(11):2591. doi: 10.3390/molecules29112591 (PMC11173900; doi:10.3390/molecules29112591)
Supplement: Supplementary file 1 [file molecules-29-02591-s001.zip › Table S3.xlsx]

## Sheet: metabolites.expression
Compound_ID	MS2_name	MS1_name	rtmin	mz	BS-1	BS-2	BS-3	BS-4	BS-5	BS-6	MS-1	MS-2	MS-3	MS-4	MS-5	MS-6	FS-1	FS-2	FS-3	FS-4	FS-5	FS-6	PS-1	PS-2	PS-3	PS-4	PS-5	PS-6	QC01	QC02	QC03	QC04	SuperClass	Class	SubClass	CAS	HMDB	C_ID	Pathway	KEGG_B_class	KEGG_A_class
POS00001	Adenosine	--	43.7696	268.104	31.5713	29.2013	32.2326	29.227	24.5569	22.6876	5.07045	4.23728	3.92376	3.92742	4.81139	5.24389	17.9049	18.6406	17.1233	15.0304	15.1926	15.8802	1.13542	1.19234	1.09788	0.979612	0.970595	1.02189	11.4555	12.2606	12.6433	11.4458	Nucleosides, nucleotides, and analogues	Purine nucleosides	HASH(0x1b57260)	58-61-7	HMDB0000050	C00212	ko01100//Metabolic pathways;ko00230//Purine metabolism;ko02010//ABC transporters	Global and overview maps;Membrane transport;Nucleotide metabolism	Environmental Information Processing;Metabolism
POS00002	Pyroglutamic acid	--	24.1316	130.05	8.46224	7.83995	7.57464	8.18682	7.40818	7.46712	8.63126	8.06658	9.55493	8.92226	8.43054	8.57229	6.12997	6.40337	6.17831	6.3786	6.98443	6.67893	5.18325	4.85008	5.53324	5.06784	5.70681	6.03141	7.02441	6.95555	7.53611	6.86284	Organic acids and derivatives	Carboxylic acids and derivatives	Amino acids, peptides, and analogues	98-79-3	HMDB0000267	C01879	ko01100//Metabolic pathways;ko00480//Glutathione metabolism	Global and overview maps;Metabolism of other amino acids	Metabolism
POS00003	Pipecolic acid	--	19.8312	130.086	0.158476	0.186416	0.162342	0.171295	0.162549	0.184338	0.0815662	0.0801659	0.103085	0.0919882	0.0683302	0.0799193	0.173643	0.152368	0.164523	0.148417	0.209448	0.177134	0.126162	0.109342	0.113501	0.112001	0.122075	0.11811	0.135163	0.122821	0.121978	0.133402	Organic acids and derivatives	Carboxylic acids and derivatives	Amino acids, peptides, and analogues	3105-95-1	HMDB0000716	C00408	ko01100//Metabolic pathways;ko01110//Biosynthesis of secondary metabolites;ko01060//Biosynthesis of plant secondary metabolites;ko00310//Lysine degradation;ko01064//Biosynthesis of alkaloids derived from ornithine, lysine and nicotinic acid	Amino acid metabolism;Chemical structure transformation maps;Global and overview maps	Metabolism
POS00004	L-Tyrosine	--	41.212	182.081	0.233031	0.29162	0.271624	0.162923	0.275212	0.3024	0.374874	0.299865	0.334732	0.301774	0.406147	0.26445	0.274178	0.261322	0.345174	0.388828	0.41702	0.502131	0.222136	0.191888	0.173394	0.133225	0.207242	0.215233	0.223879	0.180717	0.279383	0.248946	Organic acids and derivatives	Carboxylic acids and derivatives	Amino acids, peptides, and analogues	60-18-4	HMDB0000158	C00082	ko01100//Metabolic pathways;ko01110//Biosynthesis of secondary metabolites;ko01060//Biosynthesis of plant secondary metabolites;ko01230//Biosynthesis of amino acids;ko00680//Methane metabolism;ko01210//2-Oxocarboxylic acid metabolism;ko01063//Biosynthesis of alkaloids derived from shikimate pathway;ko00970//Aminoacyl-tRNA biosynthesis;ko00730//Thiamine metabolism;ko00261//Monobactam biosynthesis;…	Amino acid metabolism;Biosynthesis of other secondary metabolites;Chemical structure transformation maps;Energy metabolism;Global and overview maps;Metabolism of cofactors and vitamins;Metabolism of other amino acids;Translation	Genetic Information Processing;Metabolism
POS00005	Pyrrolidine	--	24.4799	72.0807	5.27697	5.97436	5.26234	5.80103	5.59692	5.75029	4.86214	4.58408	5.56896	5.50748	5.03521	5.29787	5.38489	5.74884	6.09907	5.63803	6.56737	6.3576	5.08531	5.15226	4.8804	4.58806	5.39076	5.09452	5.25193	5.19024	5.46574	4.91145	Organoheterocyclic compounds	Pyrrolidines	HASH(0x282efc0)	123-75-1	HMDB0031641	-	-	-	-
POS00006	2,6-diaminohexanoic acid	--	19.8683	147.113	0.182513	0.217147	0.201577	0.202815	0.192635	0.222539	0.0875175	0.0843575	0.123733	0.103885	0.0792201	0.0941383	0.205647	0.179614	0.223705	0.204981	0.299169	0.244072	0.158169	0.141308	0.145767	0.143711	0.15116	0.160491	0.156886	0.16957	0.156862	0.162402	Organic acids and derivatives	Carboxylic acids and derivatives	Amino acids, peptides, and analogues	56-87-1	HMDB0000182	C00047	ko01100//Metabolic pathways;ko01110//Biosynthesis of secondary metabolites;ko01120//Microbial metabolism in diverse environments;ko01060//Biosynthesis of plant secondary metabolites;ko01230//Biosynthesis of amino acids;ko02010//ABC transporters;ko01210//2-Oxocarboxylic acid metabolism;ko00310//Lysine degradation;ko01064//Biosynthesis of alkaloids derived from ornithine, lysine and nicotinic acid;…	Amino acid metabolism;Chemical structure transformation maps;Global and overview maps;Membrane transport;Metabolism of cofactors and vitamins;Translation	Environmental Information Processing;Genetic Information Processing;Metabolism
POS00007	L-Arginine	--	23.058	175.119	3.17303	3.62929	3.11734	3.48469	3.63925	3.76522	0.375658	1.86455	2.28998	1.54889	0.416492	2.03664	2.50717	2.51833	2.48688	2.51553	3.45018	2.71481	1.8948	1.7976	1.82138	1.69551	1.98967	2.1301	2.44546	2.24222	2.232	2.41913	Organic acids and derivatives	Carboxylic acids and derivatives	Amino acids, peptides, and analogues	-	HMDB0303361	C00062	ko01100//Metabolic pathways;ko01110//Biosynthesis of secondary metabolites;ko01060//Biosynthesis of plant secondary metabolites;ko01230//Biosynthesis of amino acids;ko02010//ABC transporters;ko01064//Biosynthesis of alkaloids derived from ornithine, lysine and nicotinic acid;ko00970//Aminoacyl-tRNA biosynthesis;ko00261//Monobactam biosynthesis;ko00220//Arginine biosynthesis;ko00330//Arginine and …	Amino acid metabolism;Biosynthesis of other secondary metabolites;Chemical structure transformation maps;Global and overview maps;Membrane transport;Translation	Environmental Information Processing;Genetic Information Processing;Metabolism
POS00008	Plantagonine	--	191.881	178.083	0.141284	0.156182	0.166327	0.168389	0.141281	0.15366	0.170389	0.162534	0.157989	0.228482	0.174658	0.177138	0.172736	0.173569	0.197973	0.146003	0.168058	0.184812	0.131397	0.128115	0.130636	0.113011	0.140909	0.119184	0.142144	0.151564	0.147769	0.165112	Organoheterocyclic compounds	Pyridines and derivatives	Pyridinecarboxylic acids and derivatives	21857-97-6	HMDB0033482	-	-	-	-
POS00009	Leucyl-phenylalanine	--	144.181	279.17	0.150683	0.216151	0.174313	0.182172	0.200634	0.206844	0.176366	0.200038	0.266014	0.204762	0.200396	0.190756	0.248527	0.227568	0.270675	0.237931	0.346699	0.309642	0.194583	0.182869	0.184327	0.167315	0.192146	0.184839	0.19344	0.205847	0.211404	0.209966	Organic acids and derivatives	Carboxylic acids and derivatives	Amino acids, peptides, and analogues	-	HMDB0302841	-	-	-	-
POS00010	Benorilate	--	39.0077	314.109	0.171388	0.332617	0.274858	0.337902	0.313792	0.331121	0.432621	0.328091	0.414026	0.406431	0.439223	0.364709	8.11063e-05	0.0176103	0.0105958	7.34649e-05	0.00807799	0.00674146	0.986793	0.947959	1.11906	0.86603	1.02473	1.02828	0.436539	0.442589	0.487178	0.458437	Phenylpropanoids and polyketides	Depsides and depsidones	HASH(0x244b598)	-	HMDB0248955	-	-	-	-
POS00011	Riboflavin	--	157.492	377.145	0.41642	0.566893	0.43903	0.467645	0.544535	0.617955	0.679964	0.708792	0.915186	0.765888	0.682909	0.791771	0.535005	0.565038	0.657423	0.48195	0.735283	0.669312	0.513417	0.55674	0.540462	0.422819	0.536771	0.503863	0.528191	0.628028	0.535525	0.523227	Nucleosides, nucleotides, and analogues	Flavin nucleotides	HASH(0x6141090)	146-17-8	HMDB0001520	C00255	ko01100//Metabolic pathways;ko01110//Biosynthesis of secondary metabolites;ko02010//ABC transporters;ko00740//Riboflavin metabolism	Global and overview maps;Membrane transport;Metabolism of cofactors and vitamins	Environmental Information Processing;Metabolism
POS00012	1-Phenylethylamine	--	38.9576	122.096	5.44302	6.23683	6.35157	7.17429	6.36995	7.1806	1.47275	1.50936	1.8727	1.69913	1.68798	1.55345	4.75073	4.27217	5.23055	4.12782	6.35671	5.12741	9.03714	8.75945	8.86158	8.09769	9.46384	8.82218	5.49734	5.99533	6.38925	5.73576	Organic nitrogen compounds	Organonitrogen compounds	Amines	98-84-0	HMDB0002017	-	-	-	-
POS00013	Kynurenic Acid	--	143.768	190.05	0.00644333	0.0066702	0.00724021	0.00543286	0.00672457	0.00731287	1.44405	1.39102	1.43527	1.27583	1.23878	1.29038	0.00333476	0.00891131	0.00605339	0.00414023	0.00452719	0.00911284	0.00406688	0.00297586	0.00424485	0.00328484	0.00243773	0.00432078	0.27564	0.281584	0.284181	0.279905	Organoheterocyclic compounds	Quinolines and derivatives	Quinoline carboxylic acids	492-27-3	HMDB0000715	C01717	ko01100//Metabolic pathways;ko00380//Tryptophan metabolism	Amino acid metabolism;Global and overview maps	Metabolism
POS00014	p-Mentha-1,8-dien-7-ol	--	225.935	135.116	0.172422	0.187408	0.170704	0.189151	0.14661	0.177997	0.306117	0.357979	0.329633	0.319751	0.274378	0.373101	0.365722	0.355292	0.373521	0.270887	0.351262	0.369539	0.182724	0.169429	0.159231	0.128186	0.189403	0.164683	0.254915	0.255464	0.232537	0.251002	Lipids and lipid-like molecules	Prenol lipids	Monoterpenoids	57717-97-2	HMDB0036087	C02452	ko01110//Biosynthesis of secondary metabolites	Global and overview maps	Metabolism
POS00015	Guanine	--	26.4559	152.056	4.50418	5.40291	5.14535	5.78622	5.22611	4.78024	4.55513	4.42586	5.36479	4.80976	4.28698	4.74717	6.06296	5.65904	6.45844	5.60887	7.36057	6.27289	7.181	4.39152	4.56503	4.24833	4.5187	4.82427	4.80854	4.84184	5.23859	4.45686	Organoheterocyclic compounds	Imidazopyrimidines	Purines and purine derivatives	73-40-5	HMDB0000132	C00242	ko01100//Metabolic pathways;ko00230//Purine metabolism	Global and overview maps;Nucleotide metabolism	Metabolism
POS00016	Glycerophosphocholine	--	23.8392	258.109	26.1856	26.8866	27.6293	27.6625	25.3543	24.3683	44.8212	44.8403	51.7954	44.7318	41.4858	44.5977	39.3267	40.1086	38.1192	36.0503	46.1583	39.32	16.911	16.6916	17.4843	15.2427	17.9932	19.338	27.2078	27.5804	30.6148	28.097	Lipids and lipid-like molecules	Glycerophospholipids	Glycerophosphocholines	-	HMDB0011290	C00670	ko00564//Glycerophospholipid metabolism;ko00565//Ether lipid metabolism	Lipid metabolism	Metabolism
POS00017	L-Valine	--	24.4778	118.086	2.9259	3.1658	2.97366	3.32991	3.00818	3.03735	6.77498	5.75502	6.76684	6.81304	5.866	6.11821	2.79161	3.00867	3.09274	2.79178	3.23686	3.13135	2.86343	2.91073	2.70334	2.46834	2.99216	2.74776	3.32811	3.42516	3.50812	3.15681	Organic acids and derivatives	Carboxylic acids and derivatives	Amino acids, peptides, and analogues	72-18-4	HMDB0000883	C00183	ko01100//Metabolic pathways;ko01110//Biosynthesis of secondary metabolites;ko01060//Biosynthesis of plant secondary metabolites;ko01230//Biosynthesis of amino acids;ko02010//ABC transporters;ko01210//2-Oxocarboxylic acid metabolism;ko01063//Biosynthesis of alkaloids derived from shikimate pathway;ko00970//Aminoacyl-tRNA biosynthesis;ko00770//Pantothenate and CoA biosynthesis;ko00290//Valine, leuc…	Amino acid metabolism;Biosynthesis of other secondary metabolites;Chemical structure transformation maps;Global and overview maps;Membrane transport;Metabolism of cofactors and vitamins;Metabolism of other amino acids;Translation	Environmental Information Processing;Genetic Information Processing;Metabolism
POS00018	Glycyl-L-Leucine	--	25.667	189.123	0.501346	0.615212	0.587543	0.551387	0.571997	0.575825	0.79244	0.731265	0.887734	0.792013	0.731613	0.782032	0.644764	0.697588	0.76109	0.700403	0.965373	0.830643	0.571313	0.581971	0.604641	0.533131	0.610567	0.592861	0.620282	0.612926	0.655174	0.664735	Organic acids and derivatives	Carboxylic acids and derivatives	Amino acids, peptides, and analogues	-	HMDB0028929	-	-	-	-
POS00019	D-Pantothenic Acid	--	46.835	220.118	0.265771	0.427169	0.278137	0.284683	0.37076	0.377172	0.508168	0.354083	0.499315	0.515457	0.429638	0.362858	0.428296	0.299772	0.405334	0.336488	0.481412	0.409527	0.524488	0.563887	0.659167	0.501669	0.545707	0.660871	0.442943	0.385337	0.390224	0.521307	Organic acids and derivatives	Carboxylic acids and derivatives	Amino acids, peptides, and analogues	-	HMDB0250782	-	-	-	-
POS00020	Chavicol	--	247.992	135.08	0.107093	0.0360361	0.0920294	0.0506841	0.048228	0.0682631	0.0453139	0.0551627	0.066522	0.090062	0.0560279	0.0855874	0.0389846	0.0434116	0.0692849	0.0297029	0.0720807	0.0601024	0.0470254	0.0396416	0.0351173	0.0477146	0.0289695	0.0451343	0.0571036	0.0576325	0.0508895	0.0557907	Benzenoids	Phenols	1-hydroxy-2-unsubstituted benzenoids	501-92-8	HMDB0034107	C16930	ko01110//Biosynthesis of secondary metabolites	Global and overview maps	Metabolism
POS00021	Biliverdin	--	246.282	583.254	1.70945	1.9399	1.79007	1.8998	1.70742	1.94866	3.80089	3.63694	3.93988	3.57297	3.34719	3.46557	2.79397	2.45385	2.79351	2.53691	3.15709	2.89111	1.35247	1.33823	1.25509	1.10689	1.36244	1.28487	2.24712	2.26863	2.35847	2.18656	Organoheterocyclic compounds	Tetrapyrroles and derivatives	Bilirubins	114-25-0	HMDB0001008	C00500	ko01100//Metabolic pathways;ko01110//Biosynthesis of secondary metabolites;ko00860//Porphyrin metabolism	Global and overview maps;Metabolism of cofactors and vitamins	Metabolism
POS00022	Choline	--	21.9152	104.107	49.7455	50.2907	47.9055	51.0531	48.6922	49.1224	56.3953	45.3152	56.447	53.4516	50.037	50.7438	46.6484	51.478	51.4056	46.4092	59.4423	51.2602	42.5341	42.3508	41.658	37.7218	45.9211	43.633	43.2508	46.4842	45.5852	45.1766	Organic acids and derivatives	Organic sulfuric acids and derivatives	Sulfuric acid esters	-	HMDB0250194	C00114	ko01100//Metabolic pathways;ko02010//ABC transporters;ko00260//Glycine, serine and threonine metabolism;ko00564//Glycerophospholipid metabolism	Amino acid metabolism;Global and overview maps;Lipid metabolism;Membrane transport	Environmental Information Processing;Metabolism
POS00023	(ﾂ｡ﾀ)-erythro-Isoleucine	--	40.2906	132.102	0.388334	0.525178	0.477495	0.443297	0.489095	0.512609	0.864974	0.75356	0.952559	0.906551	0.940894	0.815618	0.807407	0.733751	1.04112	0.856169	1.2085	1.10464	0.446112	0.397194	0.431231	0.364677	0.395759	0.423007	0.58273	0.535186	0.562175	0.649501	--	--	--	--	--	-	-	-	-
POS00024	phenethanolamine	--	38.5311	120.081	4.21933	4.07413	4.30248	6.66954	3.71118	3.35797	10.7935	15.5383	13.0335	17.7316	11.5438	16.1675	11.2676	10.8264	7.73254	6.96944	8.00203	7.9672	5.74666	4.20353	3.65626	2.80557	4.83433	3.49229	5.68567	9.09575	9.34214	5.49181	Organic nitrogen compounds	Organonitrogen compounds	Amines	7568-93-6	HMDB0001065	-	-	-	-
POS00025	Aspartylphenylalanine	--	38.1384	281.113	0.0898086	0.124518	0.124795	0.130269	0.140934	0.142133	0.195999	0.209482	0.242285	0.210933	0.202362	0.208982	0.197008	0.182897	0.218511	0.195531	0.265244	0.220452	0.181558	0.165166	0.178967	0.149302	0.192481	0.178879	0.168253	0.185653	0.19404	0.174395	Organic acids and derivatives	Carboxylic acids and derivatives	Amino acids, peptides, and analogues	13433-09-5	HMDB0000706	-	-	-	-
POS00026	DL-Threonine	--	24.0291	120.065	0.693073	0.64597	0.664534	0.684185	0.688532	0.647016	0.75034	0.725973	0.7929	0.775895	0.687774	0.730065	0.709773	0.750651	0.780542	0.760161	0.894436	0.833712	0.429772	0.406419	0.512927	0.434557	0.498219	0.460601	0.624974	0.589816	0.638273	0.584843	--	--	--	--	--	-	-	-	-
POS00027	DL-Glutamate	--	24.4511	148.06	3.34028	3.1876	3.31781	3.25717	2.86545	2.77128	5.2694	4.74192	5.65814	5.52498	4.86771	5.17018	3.76846	3.81237	3.65132	3.77508	4.22504	3.80969	3.3388	3.0608	3.50978	3.10542	3.4976	3.74886	3.91994	3.69826	4.10228	3.72288	Organic acids and derivatives	Carboxylic acids and derivatives	Amino acids, peptides, and analogues	-	HMDB0060475	C00302	ko01100//Metabolic pathways;ko00460//Cyanoamino acid metabolism	Global and overview maps;Metabolism of other amino acids	Metabolism
POS00028	L-allo-isoleucine	--	26.4732	132.102	5.23771	6.24094	5.8904	5.53141	5.56896	5.46039	9.44708	8.49987	10.4151	10.0918	8.84048	8.85596	10.0978	9.56876	11.0162	10.0769	11.7882	11.5223	5.03341	4.32649	5.04564	4.51357	4.82617	4.91658	6.99305	6.71842	7.37667	7.19068	Organic acids and derivatives	Carboxylic acids and derivatives	Amino acids, peptides, and analogues	1509-34-8	HMDB0000557	-	-	-	-
POS00029	Phytosphingosine	--	253.26	318.299	109.369	115.734	109.298	122.969	118.064	115.915	165.163	139.588	173.319	168.459	160.029	166.679	132.264	130.826	138.86	121.79	156.114	145.059	221.554	231.869	221.365	188.321	222.369	234.112	146.58	153.968	157.508	153.055	Organic nitrogen compounds	Organonitrogen compounds	Amines	554-62-1	HMDB0004610	C12144	ko01100//Metabolic pathways;ko00600//Sphingolipid metabolism	Global and overview maps;Lipid metabolism	Metabolism
POS00030	Ergothioneine	--	24.482	230.095	6.51118	5.86227	6.37121	6.40016	6.00114	5.6989	13.9078	11.4572	12.7804	12.5759	11.4754	12.1643	9.52601	10.1044	9.89014	8.89968	11.2986	9.97348	5.41426	5.1163	5.20976	4.52876	5.29081	5.29751	7.14142	7.27268	8.01036	7.20572	Organic acids and derivatives	Carboxylic acids and derivatives	Amino acids, peptides, and analogues	497-30-3	HMDB0003045	C05570	ko01100//Metabolic pathways;ko00340//Histidine metabolism	Amino acid metabolism;Global and overview maps	Metabolism
POS00031	Nicotinamide ribotide	--	24.5063	335.064	0.61294	0.562885	0.577797	0.677053	0.470987	0.389531	0.824362	0.751166	0.778296	0.81089	0.70416	0.812496	0.564714	0.617353	0.476819	0.445536	0.449469	0.48434	0.808595	0.855734	0.764845	0.632943	0.751718	0.779346	0.613779	0.645749	0.711123	0.596155	Nucleosides, nucleotides, and analogues	Pyridine nucleotides	Nicotinamide nucleotides	75414-16-3	HMDB0000229	C00455	ko01100//Metabolic pathways;ko00760//Nicotinate and nicotinamide metabolism	Global and overview maps;Metabolism of cofactors and vitamins	Metabolism
POS00032	L-Glutamine	--	24.0291	147.076	5.44979	5.43163	5.04268	5.61543	5.00672	5.17916	5.02291	4.70363	5.6491	5.35634	4.89053	5.02152	3.66308	3.62037	3.77762	3.76308	4.35456	3.99332	3.07753	2.78023	3.29275	3.07768	3.3971	3.37208	4.22432	4.15962	4.62556	4.14876	Organic acids and derivatives	Carboxylic acids and derivatives	Amino acids, peptides, and analogues	5959-95-5	HMDB0003423	C00064	ko01100//Metabolic pathways;ko01120//Microbial metabolism in diverse environments;ko00230//Purine metabolism;ko01060//Biosynthesis of plant secondary metabolites;ko01230//Biosynthesis of amino acids;ko00240//Pyrimidine metabolism;ko02010//ABC transporters;ko00630//Glyoxylate and dicarboxylate metabolism;ko00250//Alanine, aspartate and glutamate metabolism;ko00970//Aminoacyl-tRNA biosynthesis;ko00…	Amino acid metabolism;Carbohydrate metabolism;Chemical structure transformation maps;Energy metabolism;Global and overview maps;Membrane transport;Metabolism of cofactors and vitamins;Nucleotide metabolism;Translation	Environmental Information Processing;Genetic Information Processing;Metabolism
POS00033	Leu-Leu-OH	--	142.57	245.186	0.0618638	0.0842863	0.0775848	0.0561384	0.088679	0.0960613	0.483845	0.484954	0.610261	0.500661	0.515653	0.483642	0.24981	0.219999	0.258027	0.185036	0.283791	0.231551	0.0908105	0.0974696	0.0890566	0.0841807	0.0746758	0.0850718	0.215912	0.229265	0.209703	0.2115	--	--	--	--	--	-	-	-	-
POS00034	(5beta,7beta,10beta)-3,11-Eudesmadien-2-one	--	289.821	219.174	0.0679307	0.0774665	0.0767323	0.0830435	0.0769048	0.0742165	0.08305	0.0729928	0.0800944	0.0808033	0.0862121	0.0832847	0.0795835	0.0748692	0.0781704	0.0779008	0.0972123	0.0861517	0.0773859	0.0845323	0.0837329	0.0501999	0.0768061	0.0860285	0.0682583	0.0732009	0.0799259	0.0684464	--	--	--	--	--	-	-	-	-
POS00035	Octadecanamide	--	319.848	284.294	11.641	8.42452	18.582	13.6401	25.4512	12.255	16.2847	16.2431	58.3955	25.5656	58.9784	15.3409	13.2077	9.70716	21.5738	35.3351	30.9791	40.3509	12.487	14.1428	15.1091	16.4567	15.7237	27.2675	23.0524	23.2687	21.1237	32.8276	Organic acids and derivatives	Carboximidic acids and derivatives	Carboximidic acids	124-26-5	HMDB0034146	-	-	-	-
POS00036	Annoglabasin F	--	261.901	379.245	0.129532	0.186356	0.174439	0.1739	0.143783	0.137122	0.542305	0.424138	0.446604	0.424665	0.421772	0.420376	0.25197	0.203587	0.219766	0.208832	0.262409	0.241066	0.302815	0.288834	0.314387	0.256501	0.302312	0.294999	0.256428	0.263887	0.277139	0.253234	Lipids and lipid-like molecules	Prenol lipids	Diterpenoids	288627-12-3	HMDB0035508	-	-	-	-
POS00037	L-Glutamic acid	--	59.3539	148.06	0.10949	0.102649	0.118226	0.63212	0.08484	0.0850586	0.150982	0.0898264	0.155794	0.138545	0.133474	0.14061	0.117192	0.0692657	0.161157	0.103973	0.159683	0.0906871	0.168231	0.183124	0.152002	0.128053	0.23071	0.192218	0.137905	0.168024	0.160606	0.222922	Organic acids and derivatives	Carboxylic acids and derivatives	Amino acids, peptides, and analogues	-	HMDB0060475	C00025	ko01100//Metabolic pathways;ko01110//Biosynthesis of secondary metabolites;ko01120//Microbial metabolism in diverse environments;ko01060//Biosynthesis of plant secondary metabolites;ko01230//Biosynthesis of amino acids;ko01200//Carbon metabolism;ko02010//ABC transporters;ko00860//Porphyrin metabolism;ko00630//Glyoxylate and dicarboxylate metabolism;ko01210//2-Oxocarboxylic acid metabolism;ko00250…	Amino acid metabolism;Biosynthesis of other secondary metabolites;Carbohydrate metabolism;Chemical structure transformation maps;Energy metabolism;Global and overview maps;Membrane transport;Metabolism of cofactors and vitamins;Metabolism of other amino acids;Translation	Environmental Information Processing;Genetic Information Processing;Metabolism
POS00038	Amyl salicylate	--	283.735	209.117	0.4431	0.319829	0.481632	0.341404	0.365429	0.323792	0.412708	0.392864	0.508674	0.424187	0.456545	0.425249	0.392244	0.427836	0.520752	0.357656	0.415956	0.455984	0.324488	0.304411	0.294385	0.292377	0.347966	0.318634	0.372106	0.359894	0.373957	0.37439	Benzenoids	Benzene and substituted derivatives	Benzoic acids and derivatives	2050-08-0	HMDB0038604	-	-	-	-
POS00039	Succinyladenosine	--	44.8939	384.115	0.389994	0.57204	0.5236	0.504112	0.514129	0.499485	0.32076	0.244189	0.287272	0.28992	0.26162	0.255377	0.136926	0.147304	0.148241	0.118616	0.162075	0.151252	0.624255	1.02661	0.781548	0.538248	0.66334	0.688571	0.386839	0.403216	0.415695	0.409413	Nucleosides, nucleotides, and analogues	Purine nucleosides	HASH(0xaa61940)	4542-23-8	HMDB0000912	-	-	-	-
POS00040	Isoleucyl-Phenylalanine	--	157.024	279.17	0.133132	0.199373	0.134164	0.134155	0.160284	0.157883	0.432898	0.496275	0.821165	0.523304	0.475798	0.659081	0.403548	0.396091	0.489184	0.356718	0.541951	0.549478	0.183735	0.178301	0.160055	0.141746	0.170247	0.141838	0.320206	0.308506	0.316637	0.270556	Organic acids and derivatives	Carboxylic acids and derivatives	Amino acids, peptides, and analogues	-	HMDB0028914	-	-	-	-
POS00041	Isoplumbagin	--	292.97	189.054	0.0874321	0.154024	0.0980964	0.122339	0.14155	0.106884	0.440886	0.407201	0.434165	0.346754	0.38492	0.435793	0.395482	0.362695	0.350856	0.336812	0.410924	0.443433	0.0391082	0.0376909	0.0491545	0.144795	0.042476	0.0449557	0.223011	0.192725	0.214197	0.226467	Benzenoids	Naphthalenes	Naphthoquinones	14777-17-4	HMDB0035291	-	-	-	-
POS00042	4-tert-Butylphenol	--	251.947	151.111	0.248831	0.339093	0.309529	0.323756	0.316782	0.294815	0.736486	0.703903	0.816596	0.764814	0.655994	0.762838	0.570785	0.541102	0.623673	0.53368	0.735433	0.675953	0.441714	0.433877	0.450747	0.374289	0.440233	0.441505	0.490173	0.524783	0.520506	0.506834	Benzenoids	Benzene and substituted derivatives	Phenylpropanes	98-54-4	HMDB0032063	-	-	-	-
POS00043	5-Hydroxy-L-tryptophan	--	66.344	221.092	0.0648087	0.0134384	0.109588	0.0604777	0.0915874	0.0495789	0.0180619	0.0150521	0.169359	0.102821	0.0175067	0.0157182	0.105923	0.0597965	0.116978	0.0133262	0.0197023	0.131291	0.0115809	0.00855595	0.0493194	0.00682496	0.0797049	0.0923737	0.0676891	0.056847	0.0560599	0.100999	Organoheterocyclic compounds	Indoles and derivatives	Tryptamines and derivatives	4350-09-08	HMDB0000472	C00643	ko01100//Metabolic pathways;ko01063//Biosynthesis of alkaloids derived from shikimate pathway;ko00380//Tryptophan metabolism	Amino acid metabolism;Chemical structure transformation maps;Global and overview maps	Metabolism
POS00044	Palmitic amide	--	304.654	256.262	65.9006	50.4791	71.9578	50.3888	70.2358	50.447	58.3843	60.7106	64.6811	70.0759	79.6214	79.7027	44.0114	48.5354	61.8134	48.6992	49.7313	54.212	54.0518	37.3731	76.172	40.4875	42.3052	45.2356	56.5255	52.7177	63.1499	60.9575	Lipids and lipid-like molecules	Fatty Acyls	Fatty amides	629-54-9	HMDB0012273	-	-	-	-
POS00045	xi-3-(4-Isopropylphenyl)-2-methylpropanal	--	335.908	191.145	0.0136617	0.0122421	0.0132092	0.011475	0.0117271	0.0100936	0.017474	0.0147644	0.0130745	0.0179166	0.0229935	0.0189457	0.016025	0.0205379	0.0149188	0.019205	0.0152998	0.0374484	0.0114873	0.0109314	0.0143198	0.0108131	0.0129704	0.0313475	0.0123795	0.00985306	0.0126493	0.0159091	Lipids and lipid-like molecules	Prenol lipids	Monoterpenoids	-	HMDB0037763	-	-	-	-
POS00046	Cariporide	--	39.0767	284.098	2.91283	4.40518	4.12665	4.7032	4.63909	4.90325	1.46972	1.13579	1.61522	1.52077	1.29305	1.28563	0.968166	0.881618	1.11911	0.978734	1.31753	1.14908	0.772018	0.633811	0.828216	0.76162	0.695229	0.797296	1.76715	1.74638	1.90097	1.86298	Lipids and lipid-like molecules	Prenol lipids	Monoterpenoids	-	HMDB0249676	-	-	-	-
POS00047	6-Chloro-N-(1-methylethyl)-1,3,5-triazine-2,4-diamine	--	66.4493	188.07	7.06053	1.48957	1.47438	1.4381	6.34362	5.94254	16.3589	1.10925	2.13672	1.86532	7.02576	1.72747	8.43151	1.40624	8.60952	12.2207	9.84808	1.69506	11.068	5.22268	1.42961	9.07721	10.2438	10.7605	12.0274	7.6544	7.98663	7.95548	Organoheterocyclic compounds	Triazines	Aminotriazines	6190-65-4	HMDB0033249	C06559	ko01120//Microbial metabolism in diverse environments	Global and overview maps	Metabolism
POS00048	Phenylalanyl-Methionine	--	139.191	297.127	0.0486341	0.0717874	0.0545324	0.061777	0.0676362	0.0720728	0.0984121	0.110014	0.142108	0.156403	0.168019	0.14767	0.0893899	0.0804581	0.118306	0.0961853	0.137875	0.123291	0.0963327	0.0885997	0.0864551	0.0766401	0.0863323	0.0842745	0.0989592	0.0871984	0.0917148	0.0864637	Organic acids and derivatives	Carboxylic acids and derivatives	Amino acids, peptides, and analogues	15080-84-9	HMDB0029001	-	-	-	-
POS00049	Styrene	--	54.21	105.07	0.509704	0.672709	0.556544	0.58374	0.587558	0.80116	0.166728	0.137917	0.172711	0.144012	0.155313	0.1357	0.334612	0.297354	0.480868	0.307641	0.533072	0.352898	0.758602	0.788609	0.93063	0.72736	0.802183	0.846161	0.43416	0.466359	0.495551	0.469852	Benzenoids	Benzene and substituted derivatives	Styrenes	100-42-5	HMDB0034240	C07083	ko01100//Metabolic pathways;ko01120//Microbial metabolism in diverse environments;ko01220//Degradation of aromatic compounds	Global and overview maps	Metabolism
POS00050	Tyrosyl-Leucine	--	109.383	295.165	0.027844	0.0425276	0.0356449	0.0406124	0.0496713	0.0719614	0.04203	0.0508065	0.0662452	0.0582638	0.0435591	0.0575934	0.0451095	0.0413674	0.0507052	0.0420604	0.0531832	0.0517533	0.103017	0.0634262	0.0431049	0.0278407	0.0638936	0.0614202	0.0517485	0.0524189	0.0512331	0.0529459	Organic acids and derivatives	Carboxylic acids and derivatives	Amino acids, peptides, and analogues	-	HMDB0029109	-	-	-	-
POS00051	(6beta,8alpha)-6-Hydroxy-7(11)-eremophilen-12,8-olide	--	191.792	251.164	0.461394	0.520669	0.792292	0.805062	0.714605	0.768773	1.96604	2.28881	1.79349	1.88776	1.76752	1.86666	2.41444	2.79901	2.54739	2.48283	2.49542	2.7189	0.604075	0.590715	0.574588	0.503407	0.596572	0.543142	1.15163	1.23003	1.24183	1.23914	--	--	--	--	--	-	-	-	-
POS00052	1-Pentanol	--	27.1272	71.0854	0.880014	1.19604	1.14354	1.19709	1.15333	1.20763	0.488669	0.454348	0.52564	0.514774	0.514913	0.446717	0.512614	0.475546	0.69012	0.494963	0.758734	0.609344	1.21164	1.23629	1.2334	1.07001	1.31703	1.25347	0.848009	0.940229	0.948727	0.932121	Organic oxygen compounds	Organooxygen compounds	Alcohols and polyols	71-41-0	HMDB0013036	-	-	-	-
POS00053	Leucyl-Tyrosine	--	42.7818	295.165	0.0695736	0.104405	0.0878042	0.110255	0.089864	0.0664666	0.162582	0.195145	0.219107	0.193509	0.165295	0.195022	0.161814	0.151088	0.168849	0.12975	0.176087	0.147028	0.105194	0.102348	0.0724498	0.0679017	0.0890928	0.0812264	0.105787	0.130824	0.134739	0.111224	Organic acids and derivatives	Carboxylic acids and derivatives	Amino acids, peptides, and analogues	-	HMDB0028941	-	-	-	-
POS00054	Metenamine	--	359.62	141.113	0.15186	0.113769	0.198485	0.147135	0.161941	0.139429	0.244734	0.211861	0.260033	0.188883	0.204343	0.164323	0.200333	0.154212	0.184846	0.168969	0.22644	0.19898	0.133774	0.118213	0.168558	0.161189	0.154598	0.184667	0.176042	0.123512	0.174228	0.183078	Organoheterocyclic compounds	Triazinanes	1,3,5-triazinanes	100-97-0	HMDB0029598	-	-	-	-
POS00055	5,6,7-trihydroxy-2-phenyl-4H-chromen-4-one	--	199.736	271.061	0.00809612	0.00626302	0.00638987	0.00863744	0.0102246	0.00602705	0.0189351	0.0105258	0.0184728	0.0136938	0.0160368	0.0163537	0.0246511	0.0284252	0.0346911	0.0389265	0.0578739	0.0290819	0.0155473	0.00848685	0.0235919	0.0183762	0.0126919	0.0300082	0.0136585	0.015942	0.0142516	0.0164309	--	--	--	--	--	-	-	-	-
POS00056	8-Azaguanine	--	269.551	153.048	3.47601	3.58384	3.7192	3.65633	4.03144	3.48525	4.13666	3.88924	4.02065	4.1745	4.03485	3.98274	4.19839	4.14157	4.06791	4.09394	4.34594	4.18986	3.38376	3.38724	3.81402	3.62014	3.53969	3.75779	3.73393	3.70476	3.75504	4.12793	Organoheterocyclic compounds	Triazolopyrimidines	HASH(0x1064198)	-	HMDB0247422	-	-	-	-
POS00057	N-Ethylacetamide	--	158.316	88.0756	0.271922	0.218203	0.231621	0.314127	0.254776	0.191003	0.136964	0.159321	0.154594	0.159528	0.22011	0.194571	0.258044	0.260593	0.241552	0.228373	0.186917	0.270159	0.0808459	0.157664	0.252388	0.176093	0.213835	0.130758	0.154196	0.245688	0.215314	0.267804	Organic acids and derivatives	Carboximidic acids and derivatives	Carboximidic acids	625-50-3	HMDB0031215	-	-	-	-
POS00058	Gamma-Caprolactone	--	138.063	115.075	0.0194336	0.0150951	0.0149747	0.0220821	0.0151901	0.0144396	0.0322302	0.0179848	0.0196524	0.0308682	0.0171972	0.0198131	0.00739568	0.00485017	0.0151619	0.0168136	0.0211771	0.0112318	0.012755	0.0055951	0.0154752	0.00723155	0.0105988	0.0118805	0.00891052	0.0153839	0.0127482	0.015625	Organoheterocyclic compounds	Lactones	Gamma butyrolactones	695-06-7	HMDB0003843	-	-	-	-
POS00059	Tyrosyl-Isoleucine	--	141.902	295.166	0.00202198	0.00590869	0.00337201	0.00119944	0.00350767	0.00407687	0.0255151	0.0252995	0.0276409	0.0208305	0.0238916	0.0259863	0.0162061	0.012744	0.0155175	0.0119777	0.00837232	0.0151514	0.00293673	0.00275976	0.00261683	0.00192126	0.00177191	0.00213221	0.0102174	0.0091508	0.0104517	0.00913098	Organic acids and derivatives	Carboxylic acids and derivatives	Amino acids, peptides, and analogues	-	HMDB0029108	-	-	-	-
POS00060	3,3',4'5-Tetrahydroxystilbene	--	245.104	245.08	0.125434	0.157256	0.141357	0.142234	0.116662	0.159754	0.0310865	0.0464163	0.0371723	0.0223193	0.0303565	0.0301835	0.0627487	0.059061	0.0574168	0.0484503	0.0542937	0.0719802	0.0270131	0.0176545	0.00804192	0.0149349	0.0206454	0.0142794	0.0641994	0.0564208	0.0635732	0.0512931	Phenylpropanoids and polyketides	Stilbenes	HASH(0xa50d288)	10083-24-6	HMDB0004215	-	-	-	-
POS00061	H-Phe-Trp-OH	--	175.417	352.165	0.0467913	0.0468941	0.040963	0.0364384	0.0508658	0.0470654	0.0584487	0.0656906	0.0893667	0.0701031	0.0598963	0.0704384	0.049452	0.0473035	0.0635693	0.0477153	0.0625901	0.0635445	0.0544192	0.0509856	0.052377	0.0491393	0.0518109	0.0544703	0.0496851	0.0502937	0.0533111	0.0521091	--	--	--	--	--	-	-	-	-
POS00062	13-L-Hydroperoxylinoleic acid	--	347.562	295.226	0.18115	0.282175	0.308543	0.300052	0.289704	0.205122	0.358082	0.289316	0.353422	0.295653	0.349975	0.259727	0.279936	0.215509	0.283876	0.315285	0.389648	0.334883	0.45996	0.411554	0.372986	0.393662	0.444436	0.546255	0.289096	0.29897	0.370039	0.337164	Lipids and lipid-like molecules	Fatty Acyls	Lineolic acids and derivatives	33964-75-9	HMDB0003871	C04717	ko01100//Metabolic pathways;ko00591//Linoleic acid metabolism	Global and overview maps;Lipid metabolism	Metabolism
POS00063	Kaempferol 3-glucuronide	--	179.325	463.086	0.0207258	0.0192655	0.0143319	0.01615	0.0179787	0.0145868	0.0189549	0.0206516	0.0302076	0.0235602	0.0275218	0.0203746	0.0189391	0.0239033	0.0163972	0.0176792	0.019013	0.0248131	0.0154694	0.016055	0.0125074	0.010992	0.0137372	0.0140319	0.0203846	0.0216126	0.0167417	0.0131283	Phenylpropanoids and polyketides	Flavonoids	Flavonoid glycosides	22688-78-4	HMDB0029500	-	-	-	-
POS00064	3-Methyl-1-butylamine	--	27.6381	88.1118	7.06281	9.03304	8.81337	9.21579	9.19254	9.90816	4.48929	3.86896	4.95957	4.9081	4.87708	4.15769	5.91106	4.49962	5.90623	4.69343	6.85161	5.34965	10.5252	10.5006	10.5807	9.40016	10.5909	10.7263	7.33275	7.24015	7.93711	7.80051	Organic nitrogen compounds	Organonitrogen compounds	Amines	107-85-7	HMDB0031659	-	-	-	-
POS00065	5'-Hydroxycastavinol	--	26.914	567.179	0.00830827	0.0157643	0.0102712	0.017304	0.0176055	0.0119217	0.0706224	0.0724244	0.0757169	0.0949823	0.0663419	0.0862807	0.0159963	0.0126301	0.0150323	0.0184151	0.0150171	0.0130621	0.204387	0.215995	0.194624	0.151597	0.209637	0.183771	0.0766976	0.0913	0.0929398	0.0547961	Phenylpropanoids and polyketides	Flavonoids	Flavans	183607-17-2	HMDB0029813	-	-	-	-
POS00066	Racemethionine	--	25.7286	150.058	0.289731	0.352529	0.299696	0.313514	0.338251	0.342272	0.730819	0.712288	0.888627	0.799252	0.677424	0.779418	0.618356	0.584216	0.648886	0.63175	0.795459	0.70252	0.27307	0.23265	0.256539	0.243161	0.243473	0.245595	0.435197	0.436871	0.478564	0.453695	Organic acids and derivatives	Carboxylic acids and derivatives	Amino acids, peptides, and analogues	59-51-8	HMDB0033951	-	-	-	-
POS00067	D-Aspartic acid	--	43.57	134.045	0.350144	0.455487	0.353122	0.350831	0.360203	0.404154	0.424118	0.373377	0.466092	0.405206	0.435571	0.399188	0.405668	0.372356	0.161483	0.38314	0.462516	0.442793	0.455281	0.39375	0.493856	0.409499	0.45153	0.475425	0.384602	0.358296	0.402144	0.409578	Organic acids and derivatives	Carboxylic acids and derivatives	Amino acids, peptides, and analogues	1783-96-6	HMDB0006483	C00402	ko01100//Metabolic pathways;ko00250//Alanine, aspartate and glutamate metabolism	Amino acid metabolism;Global and overview maps	Metabolism
POS00068	Astragalin	--	179.843	449.107	0.0161474	0.0187537	0.0100963	0.0148519	0.0174282	0.0158658	0.0132844	0.0144804	0.0234053	0.0187078	0.0191364	0.0175956	0.0130806	0.0172515	0.0132189	0.011872	0.0138854	0.0201839	0.0121762	0.0123882	0.00875718	0.00893676	0.0104549	0.0104539	0.0178284	0.0145288	0.0125721	0.00991223	Phenylpropanoids and polyketides	Flavonoids	Flavonoid glycosides	480-10-4	HMDB0037429	C12249	ko01110//Biosynthesis of secondary metabolites	Global and overview maps	Metabolism
POS00069	3-Dehydroxycarnitine	--	23.17	146.117	0.747935	0.913274	0.786892	0.991869	0.833355	0.806227	1.31486	0.997345	1.2236	1.27423	1.29181	1.10185	1.29094	1.42549	1.23717	1.20722	1.47983	1.23698	1.48457	1.66131	1.46507	1.29593	1.61604	1.47485	1.1714	1.29839	1.28935	1.06375	Lipids and lipid-like molecules	Fatty Acyls	Fatty acids and conjugates	407-64-7	HMDB0001161	C01181	ko01100//Metabolic pathways;ko02010//ABC transporters;ko00310//Lysine degradation	Amino acid metabolism;Global and overview maps;Membrane transport	Environmental Information Processing;Metabolism
POS00070	(-)-Epigallocatechin	--	31.0168	307.083	0.0678096	0.0754433	0.0954647	0.0933357	0.0815547	0.0661853	0.125039	0.0917781	0.11304	0.121279	0.104368	0.116437	0.12308	0.104542	0.103395	0.118405	0.13213	0.125828	0.0220466	0.00894194	0.0250916	0.0250689	0.0606458	0.0297193	0.0695674	0.062663	0.0706493	0.0597219	--	--	--	--	--	-	-	-	-
POS00071	2-Propylphenol	--	259.07	137.096	0.0450573	0.0452314	0.0173076	0.0436096	0.0413497	0.0405698	0.0992284	0.0650642	0.0737811	0.0676898	0.0622466	0.114754	0.118128	0.108192	0.0705985	0.071453	0.0851179	0.0782653	0.0525985	0.0715734	0.0637747	0.0455896	0.0528876	0.0500933	0.0554039	0.0792837	0.0632163	0.057226	Benzenoids	Benzene and substituted derivatives	Phenylpropanes	644-35-9	HMDB0032624	-	-	-	-
POS00072	5,7-Dihydroxyisoflavone	--	174.408	255.064	0.126706	0.138772	0.114507	0.112013	0.102624	0.13529	0.121408	0.115765	0.140803	0.114392	0.126513	0.131242	0.208371	0.207504	0.191219	0.17885	0.218315	0.222258	0.0322696	0.0235329	0.0333755	0.0256306	0.033027	0.0316505	0.106169	0.123687	0.122048	0.123627	Phenylpropanoids and polyketides	Isoflavonoids	Isoflav-2-enes	4044-00-2	HMDB0030699	-	-	-	-
POS00073	3,5,5-Trimethyl-2-cyclopenten-1-one	--	268.959	125.096	0.107914	0.125871	0.0973954	0.103112	0.0980209	0.115056	0.250865	0.422652	0.217976	0.2154	0.164941	0.20703	0.212784	0.180908	0.21305	0.22303	0.738436	0.229527	0.20622	0.190251	0.221674	0.159119	0.208613	0.257802	0.155316	0.174044	0.165337	0.176238	Organic oxygen compounds	Organooxygen compounds	Carbonyl compounds	24156-95-4	HMDB0040246	-	-	-	-
POS00074	Stearidonic acid	--	327.805	277.215	0.117995	0.533686	0.196852	0.239404	0.227088	0.104095	0.260995	0.214219	0.330081	0.230507	0.495674	0.222681	0.241121	0.128509	0.667217	0.871832	0.347834	0.372891	0.150981	0.185034	0.252071	0.204447	0.238304	0.291898	0.196353	0.203027	0.22136	0.27025	Lipids and lipid-like molecules	Fatty Acyls	Lineolic acids and derivatives	20290-75-9	HMDB0006547	C16300	ko01110//Biosynthesis of secondary metabolites;ko00592//alpha-Linolenic acid metabolism	Global and overview maps;Lipid metabolism	Metabolism
POS00075	alpha-Amylcinnamyl formate	--	263.806	233.153	0.164677	0.198972	0.19562	0.208992	0.166956	0.199145	0.222726	0.224952	0.230646	0.183716	0.182518	0.220922	0.24847	0.200162	0.219506	0.19566	0.225331	0.264594	0.0983958	0.0878358	0.0881946	0.0719255	0.119967	0.102959	0.161533	0.165354	0.170633	0.173523	Benzenoids	Benzene and substituted derivatives	HASH(0x2ef0c70)	7493-79-0	HMDB0036206	-	-	-	-
POS00076	Safranal	--	276.158	151.111	0.133174	0.190712	0.157017	0.190208	0.161399	0.164526	0.372451	0.347033	0.425758	0.417617	0.405133	0.479849	0.325905	0.282386	0.338929	0.2807	0.382448	0.354574	0.361315	0.383268	0.4333	0.344084	0.426359	0.44092	0.330899	0.328841	0.345738	0.313756	Organic oxygen compounds	Organic oxides	HASH(0x2eb2860)	116-26-7	HMDB0036061	-	-	-	-
POS00077	LysoPE(16:0/0:0)	--	292.13	454.292	0.586745	0.61967	0.685437	0.550802	0.731114	0.678812	0.280563	0.135392	0.266911	0.308583	0.320474	0.238941	0.0367548	0.043072	0.00544529	0.028053	0.0209538	0.0279775	0.518813	0.667638	0.643352	0.466335	0.44859	0.496437	0.334527	0.283889	0.314591	0.341407	Lipids and lipid-like molecules	Glycerophospholipids	Glycerophosphoethanolamines	53862-35-4	HMDB0011503	-	-	-	-
POS00078	Phenylalanyl-Valine	--	54.4366	265.154	0.100802	0.138213	0.166873	0.10194	0.127462	0.139107	0.173918	0.171118	0.233968	0.188687	0.176683	0.171071	0.308569	0.17788	0.270236	0.307227	0.330712	0.259512	0.122991	0.0330022	0.131598	0.110971	0.12125	0.170808	0.151947	0.142368	0.148063	0.170045	Organic acids and derivatives	Carboxylic acids and derivatives	Amino acids, peptides, and analogues	3918-90-9	HMDB0029008	-	-	-	-
POS00079	GW3965 (hydrochloride)	--	38.9563	582.19	0.00349439	0.00952959	0.00641841	0.00849684	0.0112967	0.00994064	0.0140532	0.0113363	0.0146992	0.0140615	0.0130945	0.0100085	0.000690296	7.70383e-05	7.75841e-05	7.34649e-05	9.21539e-05	8.04274e-05	0.029005	0.0287546	0.0380993	0.0289546	0.0347458	0.0312849	0.0153503	0.0134064	0.0165006	0.016174	--	--	--	--	--	-	-	-	-
POS00080	Phenylalanylproline	--	151.93	263.139	0.10275	0.150952	0.202266	0.129566	0.143894	0.163659	0.184769	0.104859	0.108494	0.107029	0.0989433	0.0881203	0.13218	0.100502	0.11169	0.190446	0.21841	0.143414	0.140086	0.111429	0.112594	0.170411	0.142909	0.181559	0.157421	0.112225	0.162728	0.193382	Organic acids and derivatives	Carboxylic acids and derivatives	Amino acids, peptides, and analogues	7669-65-0	HMDB0011177	-	-	-	-
POS00081	Allyl crotonate	--	13.7904	127.075	0.145839	0.220312	0.216414	0.253244	0.167129	0.24666	0.194793	0.171877	0.299497	0.234693	0.229432	0.251337	0.26573	0.232404	0.249279	0.20205	0.282046	0.238896	0.196468	0.195837	0.212079	0.167463	0.228709	0.210944	0.223392	0.224353	0.231283	0.211996	Lipids and lipid-like molecules	Fatty Acyls	Fatty acid esters	5453-44-1	HMDB0032067	-	-	-	-
POS00082	Polyporusterone B	--	287.062	477.318	8.26201	6.45809	8.70554	6.68518	6.45103	6.5068	8.56572	8.38804	9.56681	8.26259	9.01739	8.65349	7.16286	7.33792	9.81289	6.29138	7.7186	8.14984	5.61933	4.96001	5.41946	5.4169	5.23772	5.25077	7.49844	6.91201	7.65378	7.50996	Lipids and lipid-like molecules	Steroids and steroid derivatives	Bile acids, alcohols and derivatives	141360-89-6	HMDB0038496	-	-	-	-
POS00083	p-Mentha-1,3,5,8-tetraene	--	165.878	133.101	0.00911661	0.0166608	0.00812207	0.00810055	0.00952871	0.00812837	0.0546994	0.0492604	0.0715488	0.0676103	0.0613954	0.0615846	0.0550065	0.0532105	0.0386829	0.0332329	0.045847	0.049405	0.0483349	0.0469472	0.0442443	0.0419094	0.0428302	0.0385582	0.0362602	0.043561	0.0302763	0.0298916	Benzenoids	Benzene and substituted derivatives	Phenylpropenes	1195-32-0	HMDB0029641	-	-	-	-
POS00084	para-Trifluoromethylphenol	--	202.386	163.038	0.376377	0.368189	0.408752	0.377217	0.333062	0.340838	0.382896	0.445475	0.402536	0.406686	0.371195	0.493294	0.501763	0.442867	0.500385	0.317206	0.388177	0.433522	0.296351	0.270227	0.233093	0.197207	0.302532	0.266748	0.376876	0.401008	0.389577	0.370364	Benzenoids	Benzene and substituted derivatives	Trifluoromethylbenzenes	-	HMDB0014023	-	-	-	-
POS00085	3-Hydroxy-5Z-octenyl acetate	--	272.594	187.132	0.0075791	0.0241657	0.017594	0.0097641	0.0103623	0.0104557	0.0864396	0.166981	0.142753	0.0372891	0.20828	0.130032	0.369222	0.324818	0.301999	0.256901	0.357199	0.213253	0.0422844	0.0329044	0.025609	0.0237684	0.00696999	0.0269908	0.107771	0.114083	0.107368	0.102987	Lipids and lipid-like molecules	Fatty Acyls	Fatty alcohol esters	-	HMDB0030369	-	-	-	-
POS00086	2-acetyl-1-alkyl-sn-glycero-3-phosphocholine	--	304.728	524.37	0.0329664	0.0529387	0.0670975	0.0625989	0.0704985	0.0376482	0.113221	0.0516904	0.0917599	0.0588622	0.0908593	0.216775	0.0619967	0.036464	0.0440868	0.0220473	0.0564156	0.0477914	0.0495146	0.0280226	0.0373945	0.0283822	0.0267684	0.0119467	0.0588757	0.0556518	0.0788399	0.081758	--	--	--	--	--	C04598	ko01100//Metabolic pathways;ko00565//Ether lipid metabolism	Global and overview maps;Lipid metabolism	Metabolism
POS00087	Melibiose	--	23.8291	365.105	1.76142	1.3237	1.4537	1.62045	1.25159	1.27995	0.523842	0.475203	0.64112	0.549285	0.537782	0.496148	0.608814	0.665471	0.610163	0.537559	0.541563	0.558483	0.874158	0.776525	0.852371	0.677342	0.845998	0.871912	0.926338	0.88421	0.902071	0.99138	Organic oxygen compounds	Organooxygen compounds	Carbohydrates and carbohydrate conjugates	13299-20-2	HMDB0000048	C05402	ko01100//Metabolic pathways;ko02010//ABC transporters;ko00052//Galactose metabolism	Carbohydrate metabolism;Global and overview maps;Membrane transport	Environmental Information Processing;Metabolism
POS00088	Butyrylcarnitine	--	28.017	232.154	0.071332	0.112226	0.0786485	0.0988876	0.0488601	0.0446814	0.867641	0.566181	0.588642	0.645596	0.709882	0.696036	0.960082	0.934366	1.031	0.819591	1.17323	1.04017	0.491188	0.418625	0.537988	0.409927	0.45472	0.489784	0.506143	0.502535	0.530495	0.555473	Lipids and lipid-like molecules	Fatty Acyls	Fatty acid esters	25576-40-3	HMDB0002013	-	-	-	-
POS00089	2-Hydroxyxanthone	--	189.234	213.054	0.0536069	0.0587585	0.0566128	0.0693476	0.048051	0.0585329	0.0556014	0.0496056	0.054291	0.0448702	0.0473699	0.0507379	0.0418639	0.0415665	0.0428309	0.032101	0.0442875	0.0452308	0.0310234	0.0342468	0.034296	0.0271554	0.0295239	0.0313599	0.0391797	0.0433815	0.0415124	0.0415674	Organoheterocyclic compounds	Benzopyrans	1-benzopyrans	1915-98-6	HMDB0032997	-	-	-	-
POS00090	Magnolin	--	234.658	399.178	1.16161	1.27653	1.27604	1.36068	1.01493	1.24912	0.121627	0.1022	0.0634087	0.10367	0.412429	0.0862832	1.09235	0.950462	0.941226	0.771468	0.902322	1.11501	0.746475	0.718986	0.587149	0.495506	0.816954	0.654925	0.75793	0.836077	0.867302	0.805896	Lignans, neolignans and related compounds	Furanoid lignans	HASH(0x18af958)	-	HMDB0251852	-	-	-	-
POS00091	N,N-Dimethylguanosine	--	42.9973	312.13	0.0176985	0.0277889	0.0222825	0.0275599	0.0182127	0.0177372	0.0154947	0.0182808	0.0238662	0.0165857	0.0210596	0.0226196	0.0249528	0.0222006	0.0287948	0.0207695	0.0332091	0.0291871	0.0226949	0.0232348	0.0209732	0.016462	0.023865	0.0226852	0.0226404	0.0223123	0.0228756	0.0202954	--	--	--	--	--	-	-	-	-
POS00092	2-trans-4-trans-7-cis-Decatrienal	--	165.874	151.111	0.0210022	0.0263042	0.0177053	0.0241161	0.0250095	0.0191338	0.086291	0.0728203	0.106964	0.108851	0.102898	0.0941143	0.08001	0.0944627	0.0894466	0.0616231	0.123417	0.0940341	0.0971605	0.0865343	0.0873365	0.0704597	0.078152	0.0740944	0.0640649	0.0817033	0.0642991	0.062365	Organic oxygen compounds	Organooxygen compounds	Carbonyl compounds	66642-86-2	HMDB0032213	-	-	-	-
POS00093	2-Aminonaphthalene	--	90.4571	144.08	1.21897	2.18226	1.70325	1.68171	1.71914	1.30808	0.327308	0.28218	0.38121	0.322158	0.351731	0.307373	0.765558	0.738954	0.899307	0.572724	1.22135	0.716311	2.22084	2.44405	2.56369	2.11127	2.7871	2.33922	1.23856	1.13442	1.12041	0.989682	Benzenoids	Naphthalenes	HASH(0x1dea8c0)	91-59-8	HMDB0041802	-	-	-	-
POS00094	Epsilon-(gamma-Glutamyl)-lysine	--	25.1632	276.155	0.266024	0.317933	0.279695	0.340862	0.379495	0.366261	0.41064	0.431943	0.641239	0.563458	0.475457	0.363988	0.526554	0.452279	0.498453	0.499146	0.634403	0.546716	0.288362	0.254629	0.290894	0.254489	0.316946	0.302298	0.412271	0.414507	0.416559	0.354869	Organic acids and derivatives	Carboxylic acids and derivatives	Amino acids, peptides, and analogues	17105-15-6	HMDB0003869	-	-	-	-
POS00095	Ethyl (ﾂ｡ﾀ)-2-ethyl-3-phenylpropanoate	--	263.719	207.138	0.280935	0.32026	0.302798	0.342058	0.248359	0.316157	0.361221	0.365668	0.377586	0.305422	0.325376	0.351481	0.421198	0.356343	0.356858	0.311401	0.353111	0.436656	0.173502	0.152298	0.154707	0.137668	0.194121	0.178476	0.267304	0.298716	0.272091	0.274948	--	--	--	--	--	-	-	-	-
POS00096	Tryptophyl-Isoleucine	--	167.533	318.181	0.0545533	0.0867802	0.0537531	0.059949	0.083838	0.122545	0.0748519	0.0938676	0.138749	0.120634	0.133274	0.114113	0.0768946	0.0891074	0.0842462	0.0700324	0.177196	0.106068	0.0819898	0.0935353	0.0825774	0.079603	0.102434	0.0947349	0.0748953	0.0980942	0.0752004	0.0760367	Organic acids and derivatives	Carboxylic acids and derivatives	Amino acids, peptides, and analogues	-	HMDB0029086	-	-	-	-
POS00097	Ganoderenic acid E	--	194.59	529.278	5.78595	6.48038	6.31525	6.83402	5.34569	5.96488	4.35603	3.87326	4.59519	3.92271	3.78353	4.43867	5.82727	5.40593	5.77141	4.35558	6.15273	5.97682	5.56053	5.26179	5.06321	4.89304	5.38493	6.78567	4.64215	5.36068	5.14643	5.23908	Lipids and lipid-like molecules	Prenol lipids	Triterpenoids	110241-23-1	HMDB0035797	-	-	-	-
POS00098	9-OxoODE	--	276.125	295.225	11.3553	14.3965	12.9328	14.1123	12.0019	11.1327	28.7163	22.8341	27.6121	28.6945	25.905	25.6318	21.9831	18.2044	23.4315	18.946	25.7207	22.5866	25.7368	26.4074	34.0208	25.7069	29.6779	31.0627	22.3518	22.0981	23.3156	22.7692	Lipids and lipid-like molecules	Fatty Acyls	Lineolic acids and derivatives	-	HMDB0004669	C14766	ko00591//Linoleic acid metabolism	Lipid metabolism	Metabolism
POS00099	Capsiate	--	205.023	307.19	0.398066	0.535532	0.490943	0.449049	0.374997	0.424912	0.457736	0.467442	0.591424	0.553858	0.472972	0.520891	0.395554	0.38089	0.481285	0.248846	0.41925	0.425879	0.613932	0.512968	0.538121	0.416395	0.561958	0.520693	0.425376	0.498025	0.450757	0.478483	Benzenoids	Phenols	Methoxyphenols	-	HMDB0034781	-	-	-	-
POS00100	Ginsenoyne B	--	146.593	295.139	0.149759	0.122276	0.182403	0.134828	0.144623	0.122617	0.162019	0.171357	0.19875	0.149771	0.193123	0.165053	0.166066	0.149698	0.163478	0.148274	0.154998	0.150869	0.11683	0.0859659	0.113792	0.0951696	0.103443	0.118302	0.136305	0.124621	0.143362	0.137919	Organohalogen compounds	Halohydrins	Chlorohydrins	139035-29-3	HMDB0039134	-	-	-	-
POS00101	PG(22:6(4Z,7Z,10Z,13Z,16Z,19Z)/18:1(9Z))	--	235.725	821.552	0.00485289	0.00381865	0.00202648	0.00773247	0.00423657	0.00649866	0.00898486	0.00721787	0.0122837	0.0124378	0.00864287	0.0115438	0.00810487	0.00770329	0.00285897	0.00787102	0.00814233	0.00781886	0.0232552	0.0217633	0.0189398	0.0200675	0.0193653	0.0225227	0.0118421	0.0129753	0.0139957	0.00957969	Lipids and lipid-like molecules	Glycerophospholipids	Glycerophosphoglycerols	-	HMDB0116633	-	-	-	-
POS00102	Oleamide	--	307.236	282.278	270.49	223.937	293.677	248.268	295.913	239.595	295.501	271.414	353.225	368.501	380.612	358.537	250.7	246.085	336.829	258.216	283.2	326.533	293.452	196.103	293.262	185.942	213.96	219.8	259.265	248.616	269.877	268.397	Lipids and lipid-like molecules	Fatty Acyls	Fatty amides	-	HMDB0247607	-	-	-	-
POS00103	Paraldehyde	--	283.826	133.086	0.942936	0.711218	1.04934	0.759247	0.833536	0.696582	0.900291	0.824002	1.00177	0.901538	0.912815	0.85886	0.795302	0.910366	1.13076	0.739396	0.978728	0.930093	0.73059	0.628321	0.701726	0.651642	0.743639	0.682056	0.932225	0.741068	0.786413	0.83946	Organoheterocyclic compounds	Trioxanes	HASH(0x166c4b8)	123-63-7	HMDB0032456	-	-	-	-
POS00104	2,6-Dimethylpyridine	--	203.692	108.08	0.0261508	0.0352224	0.0190713	0.0311182	0.0126945	0.0153157	0.0303073	0.0287036	0.0313855	0.0202402	0.0149618	0.0267773	0.0369512	0.0326082	0.0326739	0.0195886	0.0334421	0.0195477	0.0139836	0.0135788	0.0102238	0.0164451	0.0144549	0.0155223	0.0265607	0.0149441	0.0281883	0.0208958	Organoheterocyclic compounds	Pyridines and derivatives	Methylpyridines	108-48-5	HMDB0032972	-	-	-	-
POS00105	2-Azetidinecarboxylic acid	--	24.2328	102.055	0.829976	0.853461	0.82982	0.889806	0.75958	0.753302	1.11482	1.14465	1.38232	1.26259	1.2161	1.13213	1.03496	1.08884	1.08112	1.01708	1.12008	1.07426	0.717055	0.684126	0.738957	0.684738	0.721884	0.830739	0.903362	0.960501	1.01084	0.841686	--	--	--	--	--	-	-	-	-
POS00106	2-Pyrrolidinone	--	22.1618	86.0598	2.22767	2.40826	2.51948	2.44771	2.54353	2.99107	1.61172	1.06878	1.32426	1.33449	1.10742	1.05522	0.68648	0.80566	0.823859	0.75167	1.12401	0.769364	0.980786	1.19324	0.935709	0.841809	0.998219	1.041	1.38317	1.38936	1.49119	1.27332	Organoheterocyclic compounds	Pyrrolidines	Pyrrolidones	616-45-5	HMDB0002039	-	-	-	-
POS00107	IBMX	--	50.9203	245.1	0.925066	0.752531	1.08156	0.932371	0.792688	0.698737	0.865968	1.07953	0.913999	0.880104	0.954252	1.28309	1.00764	1.03284	0.979858	0.763862	0.768901	0.749836	0.751346	0.641401	0.670511	0.525335	0.712307	0.635603	0.761106	0.898118	0.907779	0.705425	Organoheterocyclic compounds	Imidazopyrimidines	Purines and purine derivatives	-	HMDB0245912	-	-	-	-
POS00108	3-Isoxazolidinone	--	23.9845	88.0391	0.446991	0.353067	0.37905	0.521115	0.375643	0.304461	0.72357	0.891208	0.861139	0.927425	0.779427	0.87081	0.717466	0.855082	0.717451	0.819971	0.704458	0.676116	0.324379	0.301156	0.265591	0.274454	0.297397	0.339331	0.492202	0.528731	0.592293	0.403495	Organoheterocyclic compounds	Azolidines	Oxazolidines	1192-07-0	HMDB0039426	-	-	-	-
POS00109	Gibberellin A74	--	204.344	365.192	0.0498328	0.312938	0.289248	0.309571	0.290272	0.22854	0.263338	0.170098	0.318646	0.322875	0.224721	0.238021	0.205855	0.156676	0.175903	0.115326	0.152924	0.151063	0.395197	0.351069	0.279083	0.223379	0.237779	0.43303	0.273611	0.280652	0.261127	0.266785	Lipids and lipid-like molecules	Prenol lipids	Diterpenoids	90806-14-7	HMDB0038746	-	-	-	-
POS00110	Oxyphyllacinol	--	139.903	332.218	0.218024	0.280089	0.260728	0.256494	0.315309	0.21647	0.588287	0.733524	0.943445	0.672597	0.619137	0.597799	0.67291	0.499072	0.761337	0.650297	0.861476	0.848323	0.256682	0.241465	0.26789	0.235467	0.273855	0.2664	0.34729	0.468459	0.478568	0.349818	--	--	--	--	--	-	-	-	-
POS00111	Xanthosine	--	38.442	285.083	0.244883	0.364549	0.364028	0.424787	0.413569	0.418999	0.256804	0.196085	0.262181	0.25265	0.280198	0.205168	0.0918534	0.0799815	0.0993227	0.0774152	0.123636	0.102632	0.601522	0.630214	0.688164	0.532481	0.663964	0.659411	0.229558	0.221232	0.233599	0.259209	Nucleosides, nucleotides, and analogues	Purine nucleosides	HASH(0x51d4cb8)	146-80-5	HMDB0000299	C01762	ko01100//Metabolic pathways;ko01110//Biosynthesis of secondary metabolites;ko00230//Purine metabolism;ko02010//ABC transporters;ko01065//Biosynthesis of alkaloids derived from histidine and purine;ko00232//Caffeine metabolism	Biosynthesis of other secondary metabolites;Chemical structure transformation maps;Global and overview maps;Membrane transport;Nucleotide metabolism	Environmental Information Processing;Metabolism
POS00112	Alliofuroside A	--	235.293	889.47	0.00795159	0.00235622	0.00509651	0.00252543	0.0018316	0.00130949	0.0239151	0.0150913	0.00903947	0.00805664	0.00652865	0.0145289	0.013685	0.0178163	0.0148467	0.00967441	0.0171333	0.0117882	0.00793871	0.00366596	0.015049	0.0112508	0.0120609	0.00448927	0.0131011	0.0123498	0.0120809	0.0114334	Lipids and lipid-like molecules	Steroids and steroid derivatives	Steroidal glycosides	105798-62-7	HMDB0041051	-	-	-	-
POS00113	4-Amino-2-methylenebutanoic acid	--	24.4231	116.07	3.15888	3.22932	2.95801	3.34303	3.11202	3.06516	2.82766	2.60619	3.05197	3.24279	2.60083	2.77325	2.98907	3.14221	3.12001	3.11606	3.68025	3.42545	2.0846	2.01446	1.97089	1.80873	2.2484	2.19677	2.74005	2.6906	2.75503	2.51896	Organic acids and derivatives	Carboxylic acids and derivatives	Amino acids, peptides, and analogues	65370-67-4	HMDB0030409	-	-	-	-
POS00114	Simvastatin	--	282.715	419.275	18.4049	15.4472	19.2846	15.9559	16.2468	15.7909	18.8855	16.6002	20.6471	18.1953	18.823	18.26	18.2129	18.4528	20.725	16.363	20.4788	19.6826	15.1699	13.2538	14.8669	13.153	14.6215	13.6153	16.4884	15.7334	17.0125	16.631	Organoheterocyclic compounds	Lactones	Delta valerolactones	79902-63-9	HMDB0005007	-	-	-	-
POS00115	5,7-dihydroxy-6-methoxy-2-phenyl-4H-chromen-4-one	--	200.485	285.074	0.0255126	0.0377208	0.0208803	0.0225689	0.0139905	0.0222309	8.83542e-05	0.00420234	0.00210914	0.00627029	7.82035e-05	8.26918e-05	0.0203418	0.0165255	0.00256822	0.00933959	0.0148367	0.0131201	0.0091129	6.19743e-05	6.86921e-05	5.94606e-05	0.00544681	0.00551138	0.010244	0.00799572	0.0121505	0.0162643	--	--	--	--	--	-	-	-	-
POS00116	4-Methylbenzaldehyde	--	283.578	121.064	2.42586	1.92963	2.68406	2.00804	2.17763	1.77743	2.34464	2.62618	2.73897	2.355	2.42214	2.19695	2.17247	2.40369	3.03069	1.79058	2.35655	2.37869	2.00357	1.64511	1.82909	1.5989	1.90414	1.77184	2.0092	1.91061	2.14802	2.11367	Benzenoids	Benzene and substituted derivatives	Benzoyl derivatives	104-87-0	HMDB0029638	C06758	ko01100//Metabolic pathways;ko01120//Microbial metabolism in diverse environments;ko01220//Degradation of aromatic compounds	Global and overview maps	Metabolism
POS00117	4-Acetylbutyrate	--	50.2272	131.07	0.0205131	0.144275	0.337484	0.0895141	0.16616	0.0797785	0.283182	0.300724	0.297286	0.261645	0.16156	0.371459	0.19858	0.162571	0.31892	0.266772	0.0318861	0.262794	0.0635351	0.0671222	0.0930005	0.0603275	0.0798025	0.198463	0.129208	0.147821	0.141821	0.101615	Lipids and lipid-like molecules	Fatty Acyls	Fatty acids and conjugates	3128-06-01	HMDB0061881	-	-	-	-
POS00118	y-Morphine	--	224.716	569.274	4.29772	4.95199	4.50559	4.98357	3.99526	4.07166	5.83801	5.89567	5.74587	5.53192	5.52491	5.62436	5.12024	4.4545	5.18593	3.49718	4.86876	5.35769	4.49133	4.07018	3.78461	3.10422	4.20717	3.65343	4.63427	4.49846	4.40096	4.79944	Alkaloids and derivatives	Morphinans	HASH(0x2905dd0)	125-24-6	HMDB0031751	-	-	-	-
POS00119	Piperidine	--	26.485	86.0962	8.59132	10.3707	9.77528	9.24565	9.26437	9.12557	15.127	13.4928	15.9599	15.7072	13.7084	13.7708	16.1698	15.3915	18.098	15.9512	19.9516	18.4799	8.54254	7.36253	8.71281	7.73111	8.26436	8.50944	11.2929	10.7335	11.9922	11.9789	Organoheterocyclic compounds	Piperidines	HASH(0x168de58)	110-89-4	HMDB0034301	-	-	-	-
POS00120	Avenic acid A	--	185.988	323.146	0.0220764	0.0241492	0.0196783	0.0240493	0.0211685	0.0193303	0.10696	0.106155	0.112324	0.0985701	0.0960519	0.0889763	0.0205522	0.0254065	0.0253565	0.0197371	0.0275632	0.0241824	0.0117272	0.0118858	0.0155992	0.0114101	0.0143065	0.0112257	0.0301701	0.0367891	0.0323203	0.0314416	Organic acids and derivatives	Carboxylic acids and derivatives	Amino acids, peptides, and analogues	76224-57-2	HMDB0030416	-	-	-	-
POS00121	2,3-Dimethylbenzofuran	--	284.038	147.08	0.242981	0.176326	0.246814	0.21428	0.171971	0.199569	0.207995	0.221138	0.247085	0.217541	0.243755	0.215833	0.207591	0.273715	0.275685	0.163104	0.242692	0.232979	0.167193	0.152567	0.15956	0.161455	0.189002	0.139987	0.205142	0.19806	0.207381	0.205325	Organoheterocyclic compounds	Benzofurans	HASH(0x167f3c0)	3782-00-1	HMDB0033176	-	-	-	-
POS00122	PA(22:6(4Z,7Z,10Z,13Z,16Z,19Z)/18:4(6Z,9Z,12Z,15Z))	--	352.524	741.445	0.356135	0.415352	0.439424	0.36105	0.487705	0.314751	0.557443	0.440912	0.697823	0.427211	0.55699	0.461382	0.467207	0.378847	0.420097	0.544077	0.50575	0.489115	0.339972	0.363173	0.322805	0.346725	0.375252	0.457709	0.416988	0.383723	0.438445	0.484096	Lipids and lipid-like molecules	Glycerophospholipids	Glycerophosphates	-	HMDB0115412	-	-	-	-
POS00123	Temazepam	--	183.252	301.071	0.208603	0.21683	0.18842	0.186587	0.157195	0.230262	0.470771	0.420023	0.445074	0.400461	0.462268	0.493582	0.445303	0.484409	0.445617	0.383552	0.459647	0.517103	0.100876	0.0914856	0.0998972	0.0881827	0.102134	0.0979562	0.254515	0.292989	0.26607	0.273514	Organoheterocyclic compounds	Benzodiazepines	1,4-benzodiazepines	846-50-4	HMDB0014376	-	-	-	-
POS00124	Gambogenic acid	--	47.6752	631.341	7.27979e-05	7.37016e-05	7.35363e-05	0.000317948	7.10107e-05	7.29648e-05	0.00173184	0.00441014	0.00521534	0.00252337	0.0016713	0.00349654	8.11063e-05	0.000661227	0.000360971	0.000328045	0.00332535	0.00113671	6.52358e-05	6.19743e-05	6.86921e-05	0.000248885	6.48597e-05	0.000370255	0.000414689	0.00034962	7.20649e-05	0.000491072	Organoheterocyclic compounds	Benzopyrans	1-benzopyrans	-	HMDB0252605	-	-	-	-
POS00125	5,5-Dimethyl-2(5H)-furanone	--	15.7805	113.059	0.49511	0.572665	0.656664	0.691488	0.611697	0.852735	0.982813	0.621636	0.652916	0.576065	0.866528	0.895382	0.781237	0.667753	0.820955	0.616996	0.814426	0.711262	0.5513	0.588222	0.899635	0.73501	0.606201	0.841646	0.624773	0.589524	0.739414	0.619855	Organoheterocyclic compounds	Dihydrofurans	Furanones	20019-64-1	HMDB0040260	-	-	-	-
POS00126	Prostaglandin G2	--	236.03	351.213	1.66888	2.14666	2.13856	2.291	2.01293	2.26034	2.74771	2.65531	2.68362	2.99847	2.36229	2.80088	2.0064	1.97214	3.11879	1.61717	2.17623	2.09114	4.13866	4.15873	4.04269	3.3697	4.40562	3.96899	2.57547	2.84388	2.92427	2.80682	Lipids and lipid-like molecules	Fatty Acyls	Eicosanoids	51982-36-6	HMDB0003235	C05956	ko01100//Metabolic pathways;ko00590//Arachidonic acid metabolism;ko07034//Eicosanoids	Global and overview maps;Lipid metabolism;Structure-based classification	Drug Development;Metabolism
POS00127	2-Methylbenzoic acid	--	189.191	137.059	0.20459	0.254775	0.227212	0.265568	0.21041	0.206327	0.282226	0.254523	0.254895	0.225334	0.238211	0.24982	0.167522	0.14409	0.16247	0.124815	0.167058	0.16048	0.172501	0.16642	0.166879	0.145558	0.166662	0.164681	0.17758	0.193037	0.201108	0.204051	Benzenoids	Benzene and substituted derivatives	Benzoic acids and derivatives	118-90-1	HMDB0002340	C07215	ko01100//Metabolic pathways;ko01120//Microbial metabolism in diverse environments;ko01220//Degradation of aromatic compounds	Global and overview maps	Metabolism
POS00128	4-Trimethylammoniobutanoic acid	--	45.1347	146.117	0.190444	0.217013	0.2154	0.18526	0.151594	0.14165	0.322112	0.252982	0.285653	0.26781	0.243723	0.259358	0.353708	0.364275	0.381133	0.334404	0.384521	0.403395	0.296922	0.255884	0.222123	0.240959	0.253766	0.164883	0.225022	0.236221	0.248905	0.242916	Lipids and lipid-like molecules	Fatty Acyls	Fatty acids and conjugates	407-64-7	HMDB0001161	C01181	ko01100//Metabolic pathways;ko02010//ABC transporters;ko00310//Lysine degradation	Amino acid metabolism;Global and overview maps;Membrane transport	Environmental Information Processing;Metabolism
POS00129	Blumeatin	--	26.2272	285.083	0.314449	0.477595	0.428631	0.496711	0.490762	0.479871	0.559651	0.50273	0.583494	0.601147	0.529588	0.497732	0.246475	0.227165	0.233665	0.198967	0.250771	0.214047	1.12631	1.16828	1.01988	0.886449	1.23801	1.1091	0.497808	0.524577	0.556502	0.452723	Phenylpropanoids and polyketides	Flavonoids	O-methylated flavonoids	118024-26-3	HMDB0040316	-	-	-	-
POS00130	Aspartame	--	27.9811	295.129	0.0752519	0.0783254	0.0753765	0.0841197	0.101895	0.0877784	0.0857769	0.111514	0.127191	0.114486	0.101669	0.118079	0.126111	0.122668	0.109117	0.122351	0.160667	0.160052	0.0965283	0.0881571	0.0884811	0.08467	0.0817948	0.0856658	0.0969853	0.10594	0.109094	0.0954215	Organic acids and derivatives	Carboxylic acids and derivatives	Amino acids, peptides, and analogues	22839-47-0	HMDB0001894	-	-	-	-
POS00131	Arachidonic acid	--	287.876	305.247	0.161279	0.19419	0.180703	0.230608	0.22769	0.191013	0.202068	0.17927	0.216342	0.193863	0.212911	0.194746	0.195516	0.187514	0.200921	0.161415	0.187298	0.216887	0.529099	0.620344	0.571835	0.435191	0.620423	0.594766	0.290308	0.274055	0.2824	0.298974	Lipids and lipid-like molecules	Fatty Acyls	Fatty acids and conjugates	506-32-1	HMDB0001043	C00219	ko01100//Metabolic pathways;ko00590//Arachidonic acid metabolism;ko00591//Linoleic acid metabolism;ko01040//Biosynthesis of unsaturated fatty acids;ko07034//Eicosanoids	Global and overview maps;Lipid metabolism;Structure-based classification	Drug Development;Metabolism
POS00132	5-Methyluridine	--	184.598	259.096	0.116128	0.207961	0.201251	0.208219	0.16975	0.114157	0.235386	0.22154	0.255861	0.23913	0.220331	0.254347	0.111856	0.0942827	0.0998998	0.0794796	0.0906414	0.122542	0.105766	0.0937992	0.101898	0.0818756	0.101667	0.101396	0.13146	0.142077	0.136929	0.137386	Nucleosides, nucleotides, and analogues	Pyrimidine nucleosides	HASH(0x51f9810)	1463-10-1	HMDB0000884	-	-	-	-
POS00133	Trifoliol	--	174.468	299.055	0.0871016	0.0918746	0.0778721	0.0753084	0.0711372	0.0920401	0.0560276	0.0477262	0.0525256	0.0357222	0.0400392	0.0537536	0.145494	0.140867	0.119447	0.120955	0.138189	0.153208	0.015063	0.0102373	0.0149055	0.0117235	0.0180858	0.0138935	0.0659061	0.076024	0.0708737	0.0754843	Phenylpropanoids and polyketides	Isoflavonoids	Coumestans	1857-26-7	HMDB0034139	-	-	-	-
POS00134	Ethyl 3-hydroxyoctanoate O-[glucosyl-(1-&gt;6)-glucoside]	--	185.917	513.246	0.0992855	0.115933	0.10806	0.117055	0.106488	0.11224	0.0616404	0.0558873	0.0635231	0.0592576	0.0603734	0.0449504	0.0515392	0.0514796	0.0414044	0.0355883	0.0564031	0.049991	0.11546	0.115358	0.119856	0.104643	0.125729	0.115268	0.0855645	0.0876867	0.0812486	0.0779775	--	--	--	--	--	-	-	-	-
POS00135	Physagulin A	--	222.755	511.266	6.6302	7.70681	6.87297	6.84782	4.96834	5.96908	11.0215	10.9844	10.6966	10.8763	10.76	11.6065	7.80132	7.01102	8.59903	5.53885	7.4976	8.67535	6.79417	6.33993	5.74758	4.93466	6.57874	5.48602	7.66503	7.51738	8.06981	7.49858	Organoheterocyclic compounds	Quinolines and derivatives	Benzoquinolines	146713-98-6	HMDB0041047	-	-	-	-
POS00136	Dihydroactinidiolide	--	196.388	181.122	0.0187049	0.0166625	0.00918768	0.0299324	0.0286305	0.0303211	0.039795	0.0383019	0.0359883	0.0251995	0.0338798	0.0424272	0.0433436	0.0351109	0.0225411	0.0204269	0.0343649	0.0499656	0.0501587	0.0334319	0.0312008	0.0153771	0.0412443	0.0331986	0.0344742	0.0331663	0.0492394	0.0237382	Organoheterocyclic compounds	Benzofurans	HASH(0x2ed9658)	15356-74-8	HMDB0035240	-	-	-	-
POS00137	Palmitoyl Serinol	--	286.974	330.299	1.43073	2.81361	1.56838	1.82126	2.02498	1.81399	0.953903	0.648844	0.873776	0.971166	1.00599	0.931584	1.34231	1.09439	1.24197	1.09899	1.57528	1.41474	6.14602	7.142	5.73627	5.06146	4.6482	5.67513	2.13341	1.96783	2.16545	2.21981	Lipids and lipid-like molecules	Fatty Acyls	Fatty amides	126127-31-9	HMDB0013654	-	-	-	-
POS00138	Ethyl N-ethylanthranilate	--	172.65	194.115	0.137177	0.0588156	0.106315	0.0692358	0.0549232	0.0930317	0.108235	0.0577219	0.070706	0.04924	0.0770185	0.0592284	0.0985614	0.118667	0.0882585	0.0484409	0.0959076	0.0717339	0.071005	0.0185684	0.0643847	0.0402309	0.0700445	0.0793646	0.0607574	0.068551	0.0641748	0.0660686	Benzenoids	Benzene and substituted derivatives	Benzoic acids and derivatives	38446-21-8	HMDB0037698	-	-	-	-
POS00139	Armillaritin	--	205.004	401.192	1.46248	1.40171	1.39591	1.60793	1.12537	1.22151	1.71977	1.8009	1.70047	1.64053	1.55569	1.76146	3.05749	2.64892	2.5678	1.84858	2.57197	2.63902	1.68369	1.50467	1.46835	1.14744	1.71713	1.46605	1.63884	1.83851	1.75757	1.7952	Lipids and lipid-like molecules	Prenol lipids	Sesquiterpenoids	135247-96-0	HMDB0038918	-	-	-	-
POS00140	3-(4-Hydroxyphenyl)-1-propanol	--	276.341	153.091	0.0551362	0.0727819	0.0661231	0.0836133	0.0684298	0.0720475	0.15772	0.141934	0.159603	0.157986	0.15259	0.14442	0.120499	0.108295	0.11847	0.120717	0.151788	0.126474	0.142952	0.157644	0.163948	0.148422	0.185417	0.187611	0.145684	0.137928	0.141904	0.190827	Benzenoids	Phenols	1-hydroxy-2-unsubstituted benzenoids	10210-17-0	HMDB0032599	-	-	-	-
POS00141	Norvaline	--	54.01	118.086	0.178478	0.194915	0.194132	0.192385	0.189453	0.199783	0.0982598	0.308369	0.350503	0.324927	0.31245	0.309588	0.236823	0.213665	0.22718	0.201729	0.273351	0.244687	0.189701	0.174322	0.19025	0.167456	0.182515	0.190869	0.202525	0.214366	0.221199	0.221415	Organic acids and derivatives	Carboxylic acids and derivatives	Amino acids, peptides, and analogues	760-78-1	HMDB0013716	-	-	-	-
POS00142	Lysyl-Leucine	--	47.599	260.196	0.0215661	0.036444	0.00453808	0.0202588	0.0306048	0.0303209	0.00549576	0.009262	0.0151524	0.0218585	0.00796036	0.0113616	0.0376855	0.0247601	0.0298848	0.0301266	0.0502877	0.0483707	0.0248898	0.0246551	0.0682499	0.0239843	0.0258573	0.0273155	0.0219737	0.0258964	0.0335595	0.0235213	Organic acids and derivatives	Carboxylic acids and derivatives	Amino acids, peptides, and analogues	7369-79-1	HMDB0028955	-	-	-	-
POS00143	Pergillin	--	195.732	261.111	0.0331658	0.0578201	0.0321116	0.036453	0.0266933	0.0364834	0.12821	0.0990251	0.105969	0.102013	0.0902724	0.109439	0.0530858	0.0524155	0.0616382	0.0505741	0.0609668	0.0720554	0.0466157	0.0438422	0.0456593	0.0468492	0.0462688	0.0513672	0.054648	0.064869	0.0490118	0.0622285	Organoheterocyclic compounds	Benzopyrans	2-benzopyrans	74798-20-2	HMDB0039592	-	-	-	-
POS00144	Corchorifatty acid D	--	300.45	309.206	0.0364582	0.0457159	0.0403551	0.0616894	0.0386782	0.0317075	0.0708057	0.0626697	0.0816611	0.0651245	0.050338	0.0602831	0.053956	0.0283926	0.0282229	0.0271537	0.0329866	0.0463926	0.0794776	0.0696135	0.0755213	0.091837	0.105826	0.0950246	0.0601951	0.0487002	0.0516426	0.0557836	Lipids and lipid-like molecules	Fatty Acyls	Lineolic acids and derivatives	-	HMDB0033243	-	-	-	-
POS00145	Wyeronic acid	--	155.042	231.066	0.0093839	0.0113023	0.0123358	0.0101676	0.00711059	0.0104434	0.0235425	0.028532	0.0256302	0.0251799	0.0191363	0.0249302	0.0103173	0.0115554	0.012547	0.00790116	0.0122567	0.0136012	0.0163904	0.0116434	0.0130568	0.0144756	0.0110886	0.0144158	0.0106307	0.0111586	0.0115436	0.0101016	Lipids and lipid-like molecules	Fatty Acyls	Fatty acids and conjugates	117783-52-5	HMDB0039141	-	-	-	-
POS00146	11(R)-HETE	--	292.634	303.231	0.018538	0.0357158	0.0217033	0.0295099	0.0269082	0.0235233	0.092731	0.0615735	0.0811061	0.0787341	0.0692046	0.0829584	0.0419521	0.0429396	0.055174	0.050344	0.0725384	0.065209	0.0460261	0.0524667	0.0605795	0.0527169	0.0505413	0.0697128	0.0441239	0.0487979	0.0482397	0.0646276	Lipids and lipid-like molecules	Fatty Acyls	Eicosanoids	73347-43-0	HMDB0004682	C14780	ko00590//Arachidonic acid metabolism	Lipid metabolism	Metabolism
POS00147	PG(22:6(4Z,7Z,10Z,13Z,16Z,19Z)/22:6(4Z,7Z,10Z,13Z,16Z,19Z))	--	259.712	867.518	0.0181206	0.017912	0.0209191	0.00501109	0.0225679	0.0169621	0.0310946	0.02614	0.024888	0.0338403	0.0252977	0.0308241	0.0174288	0.0189427	0.0166473	0.0140848	0.0185954	0.0234077	0.105089	0.080237	0.104991	0.0741744	0.0787346	0.0705527	0.0370736	0.036889	0.0352687	0.0253947	Lipids and lipid-like molecules	Glycerophospholipids	Glycerophosphoglycerols	-	HMDB0116605	-	-	-	-
POS00148	Lotusine	--	281.717	315.179	1.14772	0.753546	1.09797	0.784945	0.843776	0.810049	1.02459	0.949166	1.02987	0.978804	1.04367	0.988528	0.881658	0.892787	1.29989	0.752814	0.928614	0.996566	0.760124	0.590818	0.707986	0.744373	0.726649	0.651782	0.915722	0.82452	0.872987	0.873499	Organoheterocyclic compounds	Isoquinolines and derivatives	Benzylisoquinolines	6871-67-6	HMDB0033347	-	-	-	-
POS00149	Taccagenin	--	294.575	447.307	0.147695	0.109857	0.151145	0.107425	0.137672	0.0931384	0.162292	0.147667	0.175153	0.165272	0.184056	0.172967	0.114745	0.124677	0.19516	0.114063	0.137959	0.154614	0.119569	0.100385	0.125583	0.111697	0.106657	0.121305	0.137958	0.110009	0.128372	0.135627	Phenylpropanoids and polyketides	Linear 1,3-diarylpropanoids	Chalcones and dihydrochalcones	-	HMDB0034189	-	-	-	-
POS00150	4-(2,6,6-Trimethyl-1,3-cyclohexadien-1-yl)-2-butanone	--	308.679	193.158	0.209135	0.44187	0.354158	0.1936	0.385955	0.310057	0.494573	0.260522	0.386103	0.521774	0.27824	0.393501	0.467905	0.367148	0.656578	0.419372	0.496304	0.345866	0.619575	0.274451	0.280632	0.240452	0.192247	0.388647	0.424069	0.337611	0.352527	0.428507	Lipids and lipid-like molecules	Prenol lipids	Sesquiterpenoids	20483-36-7	HMDB0037139	-	-	-	-
POS00151	Cyclobrassinin sulfoxide	--	21.5271	251.03	0.151891	0.171985	0.169637	0.160106	0.161495	0.166321	0.106405	0.105139	0.143258	0.129271	0.102984	0.130074	0.135349	0.132554	0.133858	0.12072	0.161535	0.146194	0.0850103	0.0674127	0.0784735	0.0614062	0.0647163	0.0781942	0.0978886	0.106498	0.102613	0.100493	Organoheterocyclic compounds	Indoles and derivatives	Indoles	128722-96-3	HMDB0038570	-	-	-	-
POS00152	4-O-Methylpinosylvic acid	--	187.921	271.096	0.180561	0.190508	0.17397	0.185534	0.146618	0.200875	0.202441	0.192841	0.197234	0.183174	0.186908	0.197079	0.180411	0.173623	0.303357	0.137284	0.1717	0.18948	0.1206	0.112714	0.142418	0.0920364	0.114058	0.107938	0.22354	0.152127	0.189912	0.244735	Phenylpropanoids and polyketides	Stilbenes	HASH(0x27c7b20)	149697-30-3	HMDB0040868	-	-	-	-
POS00153	Phenylalanylalanine	--	39.662	237.123	0.167828	0.236067	0.192566	0.326746	0.223561	0.16514	0.955933	0.960092	1.16636	0.984829	0.570045	0.960975	0.73319	0.706193	0.825497	0.712056	1.00173	0.858177	0.369106	0.307891	0.238826	0.289825	0.318815	0.302074	0.550226	0.553286	0.580462	0.573772	Organic acids and derivatives	Carboxylic acids and derivatives	Amino acids, peptides, and analogues	-	HMDB0304787	-	-	-	-
POS00154	Methyl jasmonate	--	145.69	225.15	2.3058	2.31566	2.26772	2.27867	2.24578	2.19152	2.68267	2.38503	2.86787	2.43384	2.48869	2.41715	2.47531	2.33702	2.09974	2.19622	2.77224	2.37005	1.8779	1.70828	1.90587	1.76536	1.85152	2.05785	2.09496	2.12529	2.28348	2.20306	Lipids and lipid-like molecules	Fatty Acyls	Lineolic acids and derivatives	95722-42-2	HMDB0301800	C11512	ko01110//Biosynthesis of secondary metabolites;ko00592//alpha-Linolenic acid metabolism	Global and overview maps;Lipid metabolism	Metabolism
POS00155	L-Alanyl-L-leucine	--	38.9686	203.138	0.0947759	0.137219	0.10727	0.114591	0.113198	0.0992173	0.463126	0.451884	0.532675	0.419081	0.449392	0.430016	0.388198	0.327602	0.439722	0.338188	0.530636	0.436622	0.131353	0.0957179	0.12258	0.105367	0.100903	0.105272	0.240716	0.234263	0.249186	0.262153	Organic acids and derivatives	Carboxylic acids and derivatives	Amino acids, peptides, and analogues	-	HMDB0251509	-	-	-	-
POS00156	DZ2002	--	49.0313	252.109	0.0571221	0.0877772	0.0651015	0.0504992	0.0691135	0.0862453	0.00541134	0.030845	0.0158635	0.0455424	0.0106736	0.0328778	0.120718	0.0845158	0.150171	0.116627	0.189998	0.164656	0.0296622	0.0544035	0.0132579	0.0140191	0.0317492	0.025261	0.0453273	0.0333399	0.0443689	0.0505335	--	--	--	--	--	-	-	-	-
POS00157	Malabaricone C	--	228.735	359.184	2.63633	2.8879	2.73402	3.54508	3.47601	2.60146	2.59845	3.05853	2.48881	2.38893	2.0742	2.60013	4.37013	4.12255	4.45054	3.32094	4.04848	5.05054	5.79641	5.19621	5.70313	4.53146	6.2309	5.62713	3.9164	3.71728	4.42538	4.33238	Organic oxygen compounds	Organooxygen compounds	Carbonyl compounds	63335-25-1	HMDB0005798	-	-	-	-
POS00158	Zeranol	--	193.512	323.183	0.0406282	0.0458199	0.0473678	0.0265793	0.0566289	0.0300893	0.0934403	0.0772133	0.0772343	0.0957808	0.0722844	0.0696149	0.068456	0.0467039	0.0750884	0.0471592	0.0701467	0.0574961	0.161875	0.126115	0.129719	0.120102	0.142261	0.0913539	0.0630832	0.0749382	0.0645099	0.0872731	Phenylpropanoids and polyketides	Macrolides and analogues	HASH(0x16b7838)	26538-44-3	HMDB0032702	-	-	-	-
POS00159	2-[4-(3-Hydroxypropyl)-2-methoxyphenoxy]-1,3-propanediol	--	174.109	257.136	0.0400637	0.100501	0.0786072	0.0654593	0.0808153	0.0847372	0.324615	0.313215	0.392218	0.318298	0.344029	0.323009	0.45279	0.450945	0.577186	0.449914	0.714769	0.560961	0.213285	0.26869	0.23842	0.195806	0.259872	0.261483	0.260381	0.285843	0.272251	0.273767	Benzenoids	Phenol ethers	Anisoles	-	HMDB0040352	-	-	-	-
POS00160	Phenylacetaldehyde	--	25.1332	121.065	0.995239	1.4993	1.21589	1.44111	1.30895	1.3768	0.124203	0.103903	0.138958	0.131582	0.114534	0.124762	0.583133	0.686989	0.703317	0.554954	0.793537	0.684288	1.40541	1.63213	1.44952	1.32236	1.7006	1.47533	0.83819	0.874071	0.892499	0.856134	Benzenoids	Benzene and substituted derivatives	HASH(0x1db1a30)	6314-97-2	HMDB0041610	C00601	ko01100//Metabolic pathways;ko01120//Microbial metabolism in diverse environments;ko00360//Phenylalanine metabolism	Amino acid metabolism;Global and overview maps	Metabolism
POS00161	3-Acetyl-2,5-dimethylfuran	--	284.168	139.075	0.244612	0.16949	0.260611	0.202898	0.201409	0.175886	0.247075	0.228877	0.228727	0.210508	0.288402	0.188788	0.223646	0.270764	0.283067	0.177747	0.223463	0.226204	0.192443	0.131496	0.177493	0.134071	0.161197	0.174646	0.204995	0.191763	0.206295	0.207628	Organic oxygen compounds	Organooxygen compounds	Carbonyl compounds	10599-70-9	HMDB0029563	-	-	-	-
POS00162	8,9-DiHETrE	--	276.816	339.252	1.14038	0.90365	1.21017	0.89242	0.875308	0.795609	1.32174	1.18656	1.37272	1.2888	1.3667	1.16037	1.06278	0.946557	1.28159	0.851018	0.938922	1.10351	0.909457	0.771431	0.975167	0.848134	0.903684	0.895767	1.03324	1.03485	1.07723	1.02385	Lipids and lipid-like molecules	Fatty Acyls	Eicosanoids	192461-96-4	HMDB0002311	C14773	ko01100//Metabolic pathways;ko00590//Arachidonic acid metabolism	Global and overview maps;Lipid metabolism	Metabolism
POS00163	Ganoderiol G	--	317.442	505.388	0.122362	0.0762016	0.081054	0.0627928	0.051055	0.082158	0.0969229	0.0702199	0.108856	0.0801156	0.0879181	0.0808156	0.0704235	0.0496855	0.115771	0.0709703	0.0810158	0.101797	0.0584779	0.0376587	0.0491017	0.0855954	0.0519851	0.0468511	0.065453	0.0495435	0.0752442	0.0762226	Lipids and lipid-like molecules	Prenol lipids	Triterpenoids	114567-48-5	HMDB0037780	-	-	-	-
POS00164	Petasalbin	--	264.514	235.168	0.0822053	0.0681187	0.094728	0.0938829	0.0728619	0.0836606	0.10034	0.104957	0.111245	0.0826662	0.0999889	0.100538	0.112856	0.081771	0.0978059	0.0797043	0.0852935	0.08422	0.0777728	0.0520215	0.0690425	0.0656442	0.0625397	0.075754	0.0832995	0.0828592	0.0888909	0.0778101	Lipids and lipid-like molecules	Prenol lipids	Sesquiterpenoids	4176-11-08	HMDB0035639	-	-	-	-
POS00165	4-Ethylphenol	--	193.195	123.08	0.022108	0.0169076	0.0372981	0.0163622	0.0184907	0.0182564	0.0365004	0.0382913	0.0313695	0.0385038	0.0336264	0.0389238	0.0671176	0.0576649	0.0780126	0.0577596	0.081375	0.0880257	0.0351593	0.0338143	0.0461106	0.0338914	0.0356099	0.0374048	0.0374065	0.0508827	0.0509397	0.0381281	Benzenoids	Phenols	1-hydroxy-2-unsubstituted benzenoids	123-07-9	HMDB0029306	C13637	ko01120//Microbial metabolism in diverse environments	Global and overview maps	Metabolism
POS00166	Leucyl-Gamma-glutamate	--	39.6151	260.16	0.100622	0.130778	0.123063	0.110801	0.104333	0.142735	0.324865	0.33358	0.414094	0.349971	0.333644	0.319374	0.316919	0.26827	0.350372	0.283517	0.405144	0.343193	0.117255	0.122996	0.0929118	0.111862	0.113376	0.123561	0.199673	0.219659	0.22068	0.19519	Organic acids and derivatives	Carboxylic acids and derivatives	Amino acids, peptides, and analogues	-	HMDB0028943	-	-	-	-
POS00167	Linoleoyl ethanolamide	--	255.234	324.288	0.151633	0.176005	0.161338	0.176329	0.135561	0.195817	0.0461096	0.0551894	0.0689925	0.0654988	0.053833	0.0520021	0.0969996	0.0876297	0.143187	0.107852	0.103421	0.127299	0.283225	0.274303	0.268176	0.302864	0.318535	0.317272	0.150275	0.133446	0.142857	0.176698	Organic nitrogen compounds	Organonitrogen compounds	Amines	-	HMDB0013624	-	-	-	-
POS00168	Violet-leaf aldehyde	--	226.832	139.111	0.0506707	0.0373702	0.0524774	0.0503625	0.0455984	0.0425859	0.100715	0.0902344	0.0672777	0.0853189	0.0576014	0.0813522	0.140302	0.133485	0.15777	0.132068	0.131188	0.133164	0.0579732	0.0399006	0.0263974	0.0450823	0.0546071	0.0404504	0.0536759	0.0541431	0.0790379	0.0546305	Organic oxygen compounds	Organooxygen compounds	Carbonyl compounds	557-48-2	HMDB0033857	-	-	-	-
POS00169	LysoPE(18:1(9Z)/0:0)	--	292.13	480.308	2.24204	2.22187	2.35402	2.112	2.43338	2.18401	2.71966	1.75704	2.15631	2.35306	2.23855	1.80626	1.2312	1.1925	1.27663	1.33928	1.16317	1.48568	1.40943	1.50247	1.43826	1.17746	1.05897	1.25369	1.65741	1.47611	1.56522	1.73953	Lipids and lipid-like molecules	Glycerophospholipids	Glycerophosphoethanolamines	89576-29-4	HMDB0011506	-	-	-	-
POS00170	3-O-Methylcoumestrol	--	182.803	283.059	0.106056	0.121169	0.109645	0.102891	0.0833234	0.122086	0.258901	0.231125	0.233502	0.227842	0.262779	0.251483	0.277357	0.297828	0.271959	0.229923	0.282827	0.302039	0.0422544	0.0542473	0.0600503	0.0542868	0.0607646	0.0566383	0.136503	0.161566	0.152439	0.159622	Phenylpropanoids and polyketides	Isoflavonoids	Coumestans	-	HMDB0029584	-	-	-	-
POS00171	Uracil	--	26.4043	113.034	0.284622	0.403195	0.4269	0.520877	0.432586	0.479396	0.592161	0.757755	0.727177	0.693491	0.541208	0.720666	0.525636	0.533842	0.473954	0.4452	0.582947	0.50522	0.808511	0.624564	0.547171	0.525451	0.632146	0.578821	0.633111	0.528877	0.544414	0.455929	Organoheterocyclic compounds	Diazines	Pyrimidines and pyrimidine derivatives	66-22-8	HMDB0000300	C00106	ko01100//Metabolic pathways;ko00240//Pyrimidine metabolism;ko00770//Pantothenate and CoA biosynthesis;ko00410//beta-Alanine metabolism	Global and overview maps;Metabolism of cofactors and vitamins;Metabolism of other amino acids;Nucleotide metabolism	Metabolism
POS00172	Isoformononetin	--	184.215	269.08	0.110368	0.124482	0.108865	0.114825	0.0857785	0.156414	0.12314	0.107521	0.114634	0.104887	0.105253	0.127154	0.0757216	0.0801176	0.0812708	0.0689355	0.0795204	0.0879631	0.0576958	0.0543254	0.0535455	0.0465821	0.0550417	0.0514593	0.0759037	0.0842859	0.0817888	0.0852723	Phenylpropanoids and polyketides	Isoflavonoids	O-methylated isoflavonoids	486-63-5	HMDB0033994	C12125	ko01110//Biosynthesis of secondary metabolites;ko01061//Biosynthesis of phenylpropanoids	Chemical structure transformation maps;Global and overview maps	Metabolism
POS00173	7-Hydroxy-3-methoxy-1-primeverosyloxyxanthone	--	25.711	553.162	0.00557362	0.105836	0.0883348	0.0108451	0.0927833	0.0132715	0.0301508	0.142928	0.0262305	0.0385082	0.0133437	0.0322234	0.0181673	0.023323	0.240401	0.18205	0.259317	0.217034	0.0999087	0.0900451	0.0821715	0.0619871	0.104148	0.084238	0.0328394	0.0439003	0.0412513	0.023409	Organoheterocyclic compounds	Benzopyrans	1-benzopyrans	85754-76-3	HMDB0033770	-	-	-	-
POS00174	Perillyl acetate	--	255.73	195.137	0.117299	0.157118	0.183906	0.179598	0.177317	0.13905	0.349452	0.328614	0.361905	0.354113	0.325829	0.349101	0.284427	0.264922	0.28518	0.244876	0.340272	0.298134	0.241461	0.248141	0.240696	0.204273	0.260909	0.261469	0.222487	0.257624	0.260394	0.294517	Lipids and lipid-like molecules	Prenol lipids	Monoterpenoids	15111-96-3	HMDB0037231	-	-	-	-
POS00175	Quercetin 3-beta-laminaribioside	--	187.163	627.148	0.109151	0.0866258	0.10474	0.104444	0.0634605	0.174972	0.0190442	0.0190885	0.0294969	0.0242302	0.0225485	0.0168563	0.0515079	0.0259977	0.0141623	0.02375	0.0189228	0.0415388	0.00261375	0.00162178	0.00445508	0.00308977	0.00171763	0.00371696	0.0368149	0.0625216	0.0436036	0.0445031	Phenylpropanoids and polyketides	Flavonoids	Flavonoid glycosides	171828-58-3	HMDB0041358	-	-	-	-
POS00176	Epinepetalactone	--	204.99	167.106	0.10527	0.123849	0.109154	0.12906	0.117603	0.125276	0.200845	0.175618	0.171821	0.19196	0.179677	0.225528	0.438816	0.39993	0.447178	0.313817	0.456345	0.472144	0.221306	0.200381	0.229793	0.169456	0.232176	0.210705	0.234261	0.248687	0.26773	0.24868	Lipids and lipid-like molecules	Prenol lipids	Terpene lactones	17257-15-7	HMDB0035063	-	-	-	-
POS00177	L-Proline	--	39.7208	116.07	0.461513	0.60001	0.560467	0.598659	0.592278	0.561811	0.566939	0.511667	0.627571	0.58407	0.537044	0.562079	0.545286	0.518603	0.58301	0.515012	0.673569	0.626035	0.483967	0.471234	0.485709	0.437283	0.489452	0.484801	0.497121	0.56382	0.56348	0.503343	Organic acids and derivatives	Carboxylic acids and derivatives	Amino acids, peptides, and analogues	-	HMDB0251528	C00148	ko01100//Metabolic pathways;ko01110//Biosynthesis of secondary metabolites;ko01230//Biosynthesis of amino acids;ko02010//ABC transporters;ko00970//Aminoacyl-tRNA biosynthesis;ko00330//Arginine and proline metabolism;ko00332//Carbapenem biosynthesis	Amino acid metabolism;Biosynthesis of other secondary metabolites;Global and overview maps;Membrane transport;Translation	Environmental Information Processing;Genetic Information Processing;Metabolism
POS00178	Pipernonaline	--	141.272	342.203	0.0147216	0.0112394	0.0145714	0.016028	0.0119643	0.0140952	0.0328042	0.0410716	0.0490744	0.0424463	0.0334635	0.0351608	0.0265817	0.027738	0.0333285	0.0334433	0.0395871	0.030501	0.0158972	0.013215	0.0147945	0.0133435	0.0154092	0.0158724	0.0210838	0.0224845	0.0258353	0.0221867	Organoheterocyclic compounds	Benzodioxoles	HASH(0x285fb50)	88660-10-0	HMDB0030339	-	-	-	-
POS00179	N-Acetyl-D-glucosamine	--	208.297	204.086	0.00694863	0.00742028	0.00590135	0.014311	0.0104357	0.0180646	0.0146858	0.0185189	0.0200765	0.0176777	0.0129126	0.0146187	0.0195094	0.0250717	0.0360128	0.0210541	0.0304217	0.0304333	0.0284852	0.0412085	0.0274451	0.0282491	0.0344281	0.0353082	0.0293502	0.032448	0.0213079	0.0238906	Organic oxygen compounds	Organooxygen compounds	Carbohydrates and carbohydrate conjugates	-	HMDB0244808	C00140	ko01100//Metabolic pathways;ko00520//Amino sugar and nucleotide sugar metabolism;ko02010//ABC transporters	Carbohydrate metabolism;Global and overview maps;Membrane transport	Environmental Information Processing;Metabolism
POS00180	Tyrosyl-Phenylalanine	--	147.655	329.149	0.0658862	0.117309	0.109917	0.107441	0.133583	0.135624	0.134257	0.129514	0.145262	0.0987601	0.129004	0.096216	0.116075	0.0793352	0.121511	0.109958	0.160502	0.132439	0.200434	0.141429	0.168531	0.183145	0.201151	0.205673	0.134454	0.0960113	0.152719	0.145508	Organic acids and derivatives	Carboxylic acids and derivatives	Amino acids, peptides, and analogues	-	HMDB0029112	-	-	-	-
POS00181	Procurcumenol	--	239.225	217.158	0.0104612	0.0177999	0.00963147	0.0213386	0.0201144	0.0130689	0.0575273	0.0609887	0.0533559	0.0536131	0.0639637	0.0654853	0.0331074	0.0367113	0.0371828	0.0381938	0.0545103	0.0383105	0.02556	0.0223682	0.019088	0.0185491	0.0219748	0.0202195	0.0272282	0.0323847	0.033138	0.0387218	Lipids and lipid-like molecules	Prenol lipids	Sesquiterpenoids	21698-40-8	HMDB0036427	-	-	-	-
POS00182	8-Hydroxy-1-methoxy-3-methylanthraquinone	--	162.629	269.08	0.36741	0.374803	0.336804	0.358653	0.268467	0.503693	0.0488678	0.0368259	0.0478162	0.0389022	0.0353873	0.0460588	0.151349	0.148352	0.136714	0.120671	0.140099	0.183699	0.0714607	0.0714233	0.0752209	0.0611093	0.0656265	0.0623957	0.137908	0.164803	0.144233	0.151075	Benzenoids	Anthracenes	Anthraquinones	67116-22-7	HMDB0033036	-	-	-	-
POS00183	12-Oxo-2,3-dinor-10,15-phytodienoic acid	--	198.371	265.179	0.0485175	0.0492867	0.0578001	0.0635587	0.0386727	0.0506211	0.0479487	0.0307105	0.0480047	0.0555265	0.0223189	0.0690124	0.0753236	0.0575818	0.0540222	0.0658634	0.0966733	0.0556817	0.203313	0.16883	0.155092	0.148291	0.204674	0.194891	0.0927572	0.121975	0.0915148	0.110822	Lipids and lipid-like molecules	Fatty Acyls	Eicosanoids	197247-23-7	HMDB0032090	-	-	-	-
POS00184	D-Biotin	--	67.0778	245.099	1.5666	1.11463	1.76012	1.20661	1.25105	1.18294	1.82334	1.85948	1.85735	1.54792	2.08506	3.11384	1.59952	1.57756	1.98896	1.44626	1.20768	1.12701	0.655535	0.494277	0.989174	0.698897	0.654454	0.869136	1.19517	1.1778	1.07339	1.24683	Organoheterocyclic compounds	Biotin and derivatives	HASH(0x1baf150)	58-85-5	HMDB0000030	C00120	ko01100//Metabolic pathways;ko02010//ABC transporters;ko00780//Biotin metabolism	Global and overview maps;Membrane transport;Metabolism of cofactors and vitamins	Environmental Information Processing;Metabolism
POS00185	4,4alpha,5,6-Tetrahydro-7-methyl-2(3H)-naphthalenone	--	284.332	163.111	0.131472	0.120321	0.131979	0.13306	0.128781	0.15389	0.151088	0.20174	0.191626	0.210318	0.154846	0.208743	0.13579	0.192453	0.143138	0.114285	0.125838	0.141584	0.166616	0.102987	0.110548	0.105936	0.172653	0.160734	0.120582	0.198258	0.168725	0.17734	Organic oxygen compounds	Organooxygen compounds	Carbonyl compounds	34545-88-5	HMDB0039803	-	-	-	-
POS00186	PC(P-18:1(9Z)/18:0)	--	323.873	772.616	0.513185	0.356386	0.449755	0.334408	0.332657	0.287917	0.571834	0.388245	0.426485	0.337421	0.356657	0.453881	0.368767	0.294784	0.623767	0.301959	0.393973	0.391821	0.344844	0.183575	0.34655	0.369252	0.248808	0.34535	0.391033	0.260672	0.3222	0.322155	Lipids and lipid-like molecules	Glycerophospholipids	Glycerophosphocholines	-	HMDB0011307	-	-	-	-
POS00187	Ganoderiol H	--	232.066	491.372	0.621188	0.677079	0.679381	0.750271	0.549741	0.671962	1.61784	1.99166	1.79358	1.70161	1.38862	1.88156	1.29159	1.12897	1.25881	0.928638	1.20346	1.31651	0.283237	0.247082	0.248733	0.20362	0.292308	0.224688	0.838993	0.932313	0.987163	0.865747	Lipids and lipid-like molecules	Prenol lipids	Triterpenoids	114612-72-5	HMDB0037783	-	-	-	-
POS00188	Bornyl formate	--	327.634	183.149	0.0249873	0.0299552	0.035462	0.0281854	0.107463	0.0213745	0.0199312	0.00953971	0.0342751	0.126679	0.031118	0.0328218	0.0188158	0.0471559	0.0443402	0.0381607	0.0685745	0.04386	0.0266899	0.0248928	0.0143018	0.0235608	0.023102	0.0322234	0.0303263	0.0257194	0.028333	0.0325308	Lipids and lipid-like molecules	Prenol lipids	Monoterpenoids	7492-41-3	HMDB0038245	-	-	-	-
POS00189	11,12,13-Trinor-1(10)-spirovetivene-2,7-dione	--	259.08	193.122	0.0640431	0.096003	0.0853681	0.0940611	0.0630971	0.0670785	0.23946	0.185193	0.289268	0.266294	0.278653	0.269279	0.226019	0.264448	0.233304	0.237414	0.283646	0.250085	0.0988354	0.159403	0.166026	0.0892944	0.145066	0.148762	0.153852	0.162289	0.16162	0.168953	Organic oxygen compounds	Organooxygen compounds	Carbonyl compounds	84413-75-2	HMDB0036734	-	-	-	-
POS00190	Prostaglandin E2	--	258.62	335.219	8.41531	10.3019	14.88	11.2689	15.6007	9.38198	11.4511	9.68535	3.05238	11.6005	11.0693	11.1747	12.0278	11.4154	12.4863	11.056	14.9886	13.411	12.1005	13.628	12.2789	10.6334	13.1069	12.2376	16.8868	17.7933	18.0631	10.2982	Lipids and lipid-like molecules	Fatty Acyls	Eicosanoids	363-24-6	HMDB0001220	C00584	ko01100//Metabolic pathways;ko00590//Arachidonic acid metabolism	Global and overview maps;Lipid metabolism	Metabolism
POS00191	(24E)-3alpha-Acetoxy-15alpha,22S-dihydroxylanosta-7,9(11),24-trien-26-oic acid	--	234.421	529.349	0.300207	0.350435	0.394879	0.398045	0.26595	0.367097	0.421749	0.663553	0.456134	0.504134	0.369336	0.585223	0.428012	0.371142	0.373156	0.300686	0.35007	0.390735	0.107169	0.0784135	0.0866748	0.0623732	0.104087	0.123462	0.289131	0.314303	0.320923	0.308093	--	--	--	--	--	-	-	-	-
POS00192	4-Hydroxynonenal	--	259.145	157.122	0.0262099	0.0286862	0.0153231	0.0217323	0.0242868	0.0275352	0.0737923	0.0503583	0.0524953	0.0560222	0.0510258	0.0409937	0.0727523	0.056774	0.0803319	0.0668341	0.090904	0.0625835	0.02859	0.0305661	0.0388758	0.0270102	0.0344006	0.0350699	0.0365933	0.0271826	0.0328096	0.0512748	Lipids and lipid-like molecules	Fatty Acyls	Fatty alcohols	-	HMDB0245269	-	-	-	-
POS00193	Eremopetasitenin A2	--	237.234	397.161	0.652577	0.740593	0.682811	0.679453	0.533041	0.716077	0.40385	0.515256	0.427857	0.386877	0.396329	0.472251	0.418806	0.403659	0.462868	0.306485	0.404835	0.44851	0.173264	0.152007	0.135337	0.120286	0.177033	0.147568	0.36332	0.416513	0.425723	0.407322	Organoheterocyclic compounds	Naphthofurans	HASH(0x27f5518)	189100-11-6	HMDB0030900	-	-	-	-
POS00194	Ethylsuberenol	--	173.268	289.141	0.0144962	0.0136332	0.0118215	0.0138402	0.0138987	0.0100605	0.0645495	0.0622021	0.0646604	0.0593892	0.0547095	0.0566703	0.0182273	0.0289304	0.0222281	0.0302727	0.0329987	0.0363364	0.0483192	0.0429428	0.00946682	0.00785622	0.00614474	0.0422623	0.0195089	0.0212932	0.0170946	0.0205391	Phenylpropanoids and polyketides	Coumarins and derivatives	HASH(0x27b49e8)	86682-61-3	HMDB0039044	-	-	-	-
POS00195	Bis(2-methylpropanoyloxy)-9,10-epoxy-p-mentha-1,3,5-triene	--	247.404	321.172	0.288541	0.12627	0.136439	0.135404	0.135653	0.147747	0.130075	0.113582	0.209646	0.17633	0.153085	0.055422	0.124729	0.152507	0.194965	0.1001	0.119229	0.146548	0.156627	0.0825113	0.125196	0.144142	0.119903	0.122722	0.134047	0.138642	0.132882	0.145941	Benzenoids	Phenol esters	HASH(0x16662f8)	22518-06-5	HMDB0032698	-	-	-	-
POS00196	2-Hydroxycinnamic acid	--	25.8228	165.054	2.72504	2.9461	2.89358	3.09127	2.75378	2.8379	2.70824	2.52756	2.85228	2.76645	2.43894	2.55904	3.67176	3.59166	3.63487	3.34873	3.96229	3.73188	2.22319	2.01182	2.18068	1.84099	2.18321	2.14655	2.57649	2.61784	2.89136	2.54881	Phenylpropanoids and polyketides	Cinnamic acids and derivatives	Hydroxycinnamic acids and derivatives	495-79-4	HMDB0041592	C05838	ko01110//Biosynthesis of secondary metabolites	Global and overview maps	Metabolism
POS00197	p-Hydroxynonanophenone	--	212.961	235.168	0.183171	0.166533	0.203791	0.174567	0.139494	0.150488	0.319913	0.290813	0.284776	0.425025	0.252058	0.348809	0.177819	0.17544	0.196545	0.134469	0.418692	0.203951	0.282664	0.221809	0.126907	0.191333	0.365821	0.141697	0.144599	0.187294	0.198861	0.256728	Organic oxygen compounds	Organooxygen compounds	Carbonyl compounds	14392-69-9	HMDB0037391	-	-	-	-
POS00198	(E)-Piperolein A	--	40.377	316.186	0.151095	0.19506	0.184003	0.183807	0.175833	0.182208	0.246114	0.282863	0.317587	0.279721	0.244276	0.271576	0.24334	0.230206	0.265631	0.230112	0.310832	0.264285	0.156648	0.150125	0.131023	0.121039	0.145223	0.13756	0.181316	0.207593	0.218706	0.183645	--	--	--	--	--	-	-	-	-
POS00199	1,2-Dimethyl-4-(6-methyl-4-heptenyl)-1,3-cyclohexadiene	--	296.159	219.21	0.0891752	0.0967599	0.0996774	0.0908698	0.113676	0.0812431	0.167287	0.14609	0.180641	0.170312	0.187748	0.195634	0.104801	0.10681	0.143406	0.119965	0.141512	0.148228	0.140848	0.125118	0.160219	0.0994741	0.101425	0.115184	0.13345	0.113391	0.126347	0.132978	Hydrocarbons	Unsaturated hydrocarbons	Branched unsaturated hydrocarbons	-	HMDB0037740	-	-	-	-
POS00200	4-Oxo-2-nonenal	--	259.225	155.106	0.641368	0.830897	0.77283	0.80005	0.83417	0.71445	1.46496	0.948182	1.18001	1.08607	1.0841	1.00289	1.14198	1.15126	1.23132	1.06562	1.49653	1.41715	0.72589	0.783398	0.769597	0.675058	0.971481	0.841641	0.898551	1.23813	0.893832	1.19614	Organic oxygen compounds	Organooxygen compounds	Carbonyl compounds	-	HMDB0245270	-	-	-	-
POS00201	Sarpogrelate (hydrochloride)	--	69.5755	430.229	0.0248186	0.024592	0.0221101	0.00573652	0.0244731	0.0378286	0.00319118	0.00100851	0.000775747	0.00306682	0.00086458	0.000629154	0.0289361	0.0249384	0.031697	0.0258577	0.0268317	0.0271592	0.0517511	0.0534854	0.0476638	0.0403341	0.0599313	0.0576866	0.0248071	0.0279163	0.0318682	0.0377115	--	--	--	--	--	-	-	-	-
POS00202	3-(2-hydroxy-4-methoxyphenyl)-3,4-dihydro-2H-1-benzopyran-7-ol	--	189.235	273.111	0.782853	0.935981	0.826563	0.971935	0.762852	0.779132	0.996639	0.907827	0.908215	0.813261	0.859219	0.886728	0.586343	0.526104	0.568268	0.439942	0.612512	0.596041	0.616326	0.585755	0.586196	0.52179	0.57672	0.590509	0.654614	0.693346	0.708555	0.695378	--	--	--	--	--	-	-	-	-
POS00203	3-[(2-Methyl-3-furanyl)thio]-4-heptanone	--	204.321	227.106	0.143376	0.179978	0.155723	0.179864	0.156714	0.161423	0.320905	0.323448	0.385212	0.326194	0.307213	0.330073	0.348906	0.344632	0.361331	0.238432	0.347691	0.399063	0.170916	0.154947	0.15365	0.116415	0.146662	0.152591	0.232966	0.240369	0.230504	0.237123	Organosulfur compounds	Thioethers	Aryl thioethers	61295-41-8	HMDB0037158	-	-	-	-
POS00204	Erythronic acid	--	26.4559	137.045	2.2137	3.88341	2.99404	3.93347	3.8906	3.69503	9.46429	8.12488	9.44272	9.68076	8.41496	8.53278	7.30334	6.93039	7.51745	6.83421	8.74413	7.69877	10.6835	10.1784	10.5748	9.15956	10.7758	11.0782	7.19908	7.32668	8.01082	7.25812	Organic oxygen compounds	Organooxygen compounds	Carbohydrates and carbohydrate conjugates	13752-84-6	HMDB0000613	-	-	-	-
POS00205	Carnosol	--	221.534	331.189	0.0400721	0.0427201	0.041279	0.0634655	0.0333417	0.0381319	0.0750779	0.106195	0.0759712	0.0807006	0.0565161	0.0948872	0.0785511	0.0576592	0.0757766	0.0565495	0.0636496	0.0783874	0.0202226	0.030584	0.0162212	0.0280952	0.0233653	0.0166897	0.0465504	0.0518004	0.0615966	0.0523731	Lipids and lipid-like molecules	Prenol lipids	Terpene lactones	5957-80-2	HMDB0002121	-	-	-	-
POS00206	Cytochalasin Opho	--	273.278	452.278	0.70988	0.480149	0.669235	0.599236	0.592181	0.424693	0.684272	0.5445	0.635447	0.517223	0.657544	0.559044	0.537103	0.506939	0.743267	0.52684	0.553385	0.566832	0.456089	0.372406	0.470919	0.437287	0.365102	0.367159	0.489457	0.575482	0.477166	0.53989	Alkaloids and derivatives	Cytochalasans	HASH(0x2f08770)	108050-26-6	HMDB0035366	-	-	-	-
POS00207	1alpha-1-Hydroxy-2,4(18),11(13)-eudesmatrien-12-oic acid	--	147.741	249.148	0.00889345	0.0085917	0.00968851	0.0102456	0.0109558	0.0107915	0.123698	0.109198	0.0898998	0.0667558	0.081565	0.0671513	0.0277939	0.0232871	0.02519	0.0247837	0.0342883	0.0252212	0.0219807	0.0107983	0.0259032	0.00319861	0.025831	0.00172852	0.0345298	0.0266945	0.0360232	0.0327759	Lipids and lipid-like molecules	Prenol lipids	Sesquiterpenoids	135594-81-9	HMDB0037557	-	-	-	-
POS00208	o-Ethyltoluene	--	227.419	121.101	0.11611	0.0808241	0.071205	0.126233	0.0603883	0.0826528	0.146664	0.164569	0.165174	0.136993	0.158273	0.184519	0.256157	0.257724	0.293274	0.189253	0.246813	0.260387	0.124701	0.06852	0.0714139	0.0636232	0.0786872	0.0968329	0.17907	0.210724	0.123434	0.12266	Benzenoids	Benzene and substituted derivatives	Toluenes	-	HMDB0059819	-	-	-	-
POS00209	2-Piperidinone	--	36.3762	100.075	0.494857	0.490738	0.468362	0.310724	0.430891	0.433057	0.64537	0.430744	0.620658	0.366163	0.619045	0.366285	0.361485	0.329865	0.371958	0.5314	0.632643	0.464028	0.269762	0.32303	0.378335	0.316177	0.341974	0.387949	0.398488	0.274813	0.28217	0.424514	Organoheterocyclic compounds	Piperidines	Piperidinones	675-20-7	HMDB0011749	-	-	-	-
POS00210	11-Methoxyyangonin	--	188.561	289.107	0.242151	0.398346	0.246913	0.268509	0.215293	0.266619	0.366973	0.329383	0.373782	0.324265	0.328836	0.371502	0.302878	0.280414	0.304422	0.251515	0.298788	0.360153	0.228468	0.205257	0.219244	0.177508	0.218569	0.243752	0.238499	0.255252	0.25395	0.272519	Phenylpropanoids and polyketides	Kavalactones	HASH(0x28ac360)	2743-14-8	HMDB0030740	-	-	-	-
POS00211	Ethyl acetate	--	39.2716	89.0595	0.0457827	0.0351607	0.0647184	0.0443668	0.0345687	0.03561	0.0594016	0.0583927	0.0652631	0.0593461	0.0766595	0.0756976	0.0629569	0.0601841	0.059494	0.0485478	0.0472797	0.0482531	0.0260984	0.0189207	0.023449	0.0173498	0.0285654	0.0267124	0.0367965	0.0414777	0.0463483	0.0401536	Organic acids and derivatives	Carboxylic acids and derivatives	Carboxylic acid derivatives	141-78-6	HMDB0031217	-	-	-	-
POS00212	Eriocitrin	--	27.3748	597.189	7.27979e-05	0.0036792	7.35363e-05	0.00560711	0.00317874	0.00516085	0.0302308	0.0197628	0.0298096	0.0327601	0.0276415	0.0226057	8.11063e-05	7.70383e-05	7.75841e-05	7.34649e-05	9.21539e-05	8.04274e-05	0.181484	0.184092	0.197229	0.156868	0.207751	0.191744	0.0347223	0.0341969	0.0336104	0.0376062	Benzenoids	Naphthalenes	Phenylnaphthalenes	13463-28-0	HMDB0005811	-	-	-	-
POS00213	L-Aspartic acid	--	24.8992	134.044	1.79129	1.49634	1.582	1.57001	1.51404	1.5363	2.38622	1.98221	2.35972	2.20461	2.17444	2.18077	1.95446	1.886	1.8258	2.00182	2.21261	2.0356	1.21322	1.12201	1.37249	1.18616	1.33956	1.43311	1.64143	1.50114	1.68062	1.67835	Organic acids and derivatives	Carboxylic acids and derivatives	Amino acids, peptides, and analogues	56-84-8	HMDB0000191	C00049	ko01100//Metabolic pathways;ko01110//Biosynthesis of secondary metabolites;ko01120//Microbial metabolism in diverse environments;ko01060//Biosynthesis of plant secondary metabolites;ko01230//Biosynthesis of amino acids;ko01200//Carbon metabolism;ko02010//ABC transporters;ko01210//2-Oxocarboxylic acid metabolism;ko00260//Glycine, serine and threonine metabolism;ko01070//Biosynthesis of plant hormo…	Amino acid metabolism;Biosynthesis of other secondary metabolites;Chemical structure transformation maps;Global and overview maps;Membrane transport;Metabolism of cofactors and vitamins;Metabolism of other amino acids;Translation	Environmental Information Processing;Genetic Information Processing;Metabolism
POS00214	Fragransol C	--	202.422	357.169	0.462377	0.510824	0.476261	0.473758	0.539398	0.425568	0.823021	0.873793	1.02915	0.798932	0.738851	0.978938	1.11619	1.00874	1.06923	0.74958	1.00881	1.05537	0.50415	0.420603	0.408411	0.347885	0.427439	0.439903	0.594377	0.654554	0.669194	0.700893	Phenylpropanoids and polyketides	2-arylbenzofuran flavonoids	HASH(0x27d6ce8)	114926-96-4	HMDB0030333	-	-	-	-
POS00215	Ethenyl acetate	--	23.1658	87.0439	1.29751	1.57479	1.30803	1.48254	1.54633	1.73735	1.90976	1.41132	1.59528	1.89602	1.41146	1.37806	1.04017	1.23217	1.21331	1.14732	1.62923	1.17067	1.02241	1.48113	1.03057	0.910706	1.20593	1.06777	1.25953	1.33827	1.38649	1.15718	Organic acids and derivatives	Carboxylic acids and derivatives	Carboxylic acid derivatives	108-05-4	HMDB0031209	-	-	-	-
POS00216	N-2-[4-(3,3-Dimethylallyloxy)phenyl]ethylcinnamide	--	162.06	336.192	0.0502722	0.0681183	0.0393445	0.0555264	0.0697926	0.0718696	0.180985	0.201103	0.263183	0.224777	0.20299	0.213377	0.133947	0.136091	0.155905	0.118924	0.182878	0.188321	0.0677722	0.0717806	0.142282	0.0581317	0.0744512	0.0681424	0.108832	0.116791	0.111204	0.103046	Benzenoids	Phenol ethers	HASH(0x27cbea8)	87596-51-8	HMDB0030193	-	-	-	-
POS00217	7-Ketodeoxycholic acid	--	208.326	389.268	0.04478	0.0503579	0.0436275	0.05696	0.0376878	0.0413276	0.0492187	0.0398921	0.0424062	0.0402129	0.032155	0.0443683	0.0283842	0.0196684	0.0289612	0.0176782	0.019934	0.0412734	0.0281335	0.0515653	0.0302217	0.0206345	0.0281828	0.036518	0.0320018	0.0450444	0.0327379	0.0412672	Lipids and lipid-like molecules	Steroids and steroid derivatives	Bile acids, alcohols and derivatives	911-40-0	HMDB0000391	-	-	-	-
POS00218	N1-(2-Methoxy-4-methylbenzyl)-n2-(2-(pyridin-2-yl) ethyl)oxalamide	--	57.5712	328.16	0.0432943	0.0580566	0.0545731	0.0541125	0.0481404	0.0527253	0.0189016	0.0193417	0.0240014	0.0190895	0.0146987	0.0195723	0.0509985	0.049629	0.0591536	0.04398	0.0600912	0.06004	0.0386734	0.0347019	0.045073	0.03324	0.0364204	0.0373751	0.0349425	0.0371016	0.0382088	0.0389143	Organic acids and derivatives	Carboxylic acids and derivatives	Amino acids, peptides, and analogues	745047-97-6	HMDB0032383	-	-	-	-
POS00219	Dihydroformononetin	--	217.532	271.096	0.105298	0.128619	0.104913	0.122605	0.0831728	0.123854	0.0831376	0.11025	0.106032	0.0932932	0.0786135	0.115858	0.108469	0.107541	0.0977371	0.0681671	0.0926628	0.10511	0.0352601	0.00742574	0.00617683	0.0264103	0.0485339	0.00579398	0.0941425	0.0832263	0.0688061	0.111266	Phenylpropanoids and polyketides	Isoflavonoids	O-methylated isoflavonoids	4626-22-6	HMDB0033759	-	-	-	-
POS00220	Hypoxanthine	--	39.0767	137.046	0.968021	1.64924	1.21498	1.61868	1.74587	1.74772	3.54779	3.24499	3.6698	3.67831	3.82385	3.42811	2.78379	2.66589	3.24639	2.77636	3.67569	3.25118	5.25837	4.87822	5.3776	4.31564	5.24504	5.25413	2.94529	3.37126	3.51989	3.29002	Organoheterocyclic compounds	Imidazopyrimidines	Purines and purine derivatives	68-94-0	HMDB0000157	C00262	ko01100//Metabolic pathways;ko00230//Purine metabolism	Global and overview maps;Nucleotide metabolism	Metabolism
POS00221	Serylleucine	--	26.4732	219.133	0.735624	0.843895	0.821017	0.760224	0.759261	0.778416	1.39169	1.42134	1.69805	1.49147	1.36146	1.41405	1.35393	1.26345	1.43225	1.26268	1.7395	1.46564	0.757953	0.676225	0.721801	0.630773	0.725223	0.698824	1.04254	0.969925	1.05935	1.05161	Organic acids and derivatives	Carboxylic acids and derivatives	Amino acids, peptides, and analogues	6665-16-3	HMDB0029043	-	-	-	-
POS00222	Prolyl-Valine	--	25.136	215.138	0.645558	0.814989	0.773425	0.761679	0.788262	0.816457	1.10214	1.03369	1.31768	1.11323	1.00309	1.08671	0.90201	0.891249	1.01511	0.874569	1.22566	1.02953	0.709489	0.659402	0.752466	0.662958	0.685189	0.737471	0.822066	0.797945	0.859152	0.847039	Organic acids and derivatives	Carboxylic acids and derivatives	Amino acids, peptides, and analogues	-	HMDB0029030	-	-	-	-
POS00223	beta-Santalyl acetate	--	268.243	263.199	0.193474	0.150396	0.214054	0.162582	0.199213	0.158812	0.280829	0.224419	0.336144	0.445171	0.224707	0.520072	0.261734	0.252605	0.299117	0.287986	0.333437	0.299744	0.345347	0.169704	0.418102	0.170831	0.228213	0.199572	0.217606	0.281375	0.352548	0.275605	Lipids and lipid-like molecules	Prenol lipids	Sesquiterpenoids	77-43-0	HMDB0038024	-	-	-	-
POS00224	PA(18:2(9Z,12Z)/18:3(6Z,9Z,12Z))	--	350.099	695.462	0.33467	0.251222	0.430307	0.374701	0.228744	0.404581	0.267692	0.464654	0.201104	0.498377	0.345172	0.37063	0.535138	0.387064	0.442693	0.215666	0.425084	0.249054	0.417659	0.244079	0.417221	0.191359	0.365052	0.241901	0.28627	0.319223	0.353414	0.362551	Lipids and lipid-like molecules	Glycerophospholipids	Glycerophosphates	-	HMDB0114955	-	-	-	-
POS00225	Allocystathionine	--	24.4851	223.074	0.354692	0.290254	0.324082	0.288389	0.278217	0.314684	0.620564	0.524559	0.569794	0.483465	0.496024	0.517216	0.521763	0.479161	0.523528	0.516477	0.592759	0.551599	0.135261	0.132107	0.156713	0.15695	0.149375	0.187999	0.312894	0.307122	0.333155	0.31143	Organic acids and derivatives	Carboxylic acids and derivatives	Amino acids, peptides, and analogues	535-34-2	HMDB0000455	-	-	-	-
POS00226	L-2-Amino-3-methylenehexanoic acid	--	30.2746	144.102	0.0629586	0.0529412	0.0584741	0.056306	0.0592493	0.0630729	0.114142	0.147717	0.18369	0.19635	0.168715	0.163983	0.0680213	0.081491	0.0281105	0.0539372	0.0825571	0.0400834	0.0255545	0.0447623	0.0593738	0.020318	0.0507687	0.0547429	0.0597364	0.0492094	0.057332	0.066928	Organic acids and derivatives	Carboxylic acids and derivatives	Amino acids, peptides, and analogues	29784-96-1	HMDB0030410	-	-	-	-
POS00227	(alpha-D-mannosyl)7-beta-D-mannosyl-diacetylchitobiosyl-L-asparagine, isoform A (protein)	--	23.8539	90.0547	0.781545	0.732262	0.73255	0.686411	0.709144	0.734508	0.649351	0.710531	0.783813	0.77829	0.688116	0.703418	0.71163	0.806262	0.783243	0.776611	0.926713	0.816806	0.540549	0.56809	0.58795	0.491422	0.584055	0.572875	0.677008	0.669578	0.748452	0.624846	--	--	--	--	--	-	-	-	-
POS00228	1-Methyl-L-Histidine	--	251.282	170.096	0.0424191	0.0303127	0.0279416	0.0325864	0.0296846	0.0365064	0.0349132	0.0188595	0.0339063	0.0366697	0.0351353	0.0113465	0.043261	0.0213182	0.0279983	0.0329455	0.0327209	0.0366897	0.0259376	0.02792	0.0152722	0.0231407	0.0182908	0.0269021	0.0380615	0.034994	0.0445338	0.0341828	Organic acids and derivatives	Carboxylic acids and derivatives	Amino acids, peptides, and analogues	332-80-9	HMDB0000001	C01152	ko01100//Metabolic pathways;ko00340//Histidine metabolism	Amino acid metabolism;Global and overview maps	Metabolism
POS00229	Euphorbia factor L7a	--	156.235	549.294	0.0813783	0.0875229	0.076425	0.0801822	0.0839564	0.0895677	0.00254226	0.00369192	0.00876954	0.00979795	0.00622791	0.00736412	0.0680015	0.0716411	0.07822	0.0547674	0.0839695	0.079416	0.0402428	0.0457988	0.0424646	0.032318	0.0436241	0.0356358	0.0447342	0.0559443	0.0513525	0.0462091	--	--	--	--	--	-	-	-	-
POS00230	Glechomafuran	--	176.169	231.138	0.036977	0.0386469	0.0367644	0.0403902	0.0457138	0.0306005	0.227537	0.234992	0.241272	0.214638	0.21088	0.230356	0.0673149	0.0655694	0.0687178	0.0621102	0.0714132	0.0757516	0.0326109	0.0122244	0.0212766	0.0216074	0.0275646	0.0265035	0.0735545	0.0798682	0.076757	0.0795176	Phenylpropanoids and polyketides	Cinnamic acids and derivatives	Hydroxycinnamic acids and derivatives	38146-67-7	HMDB0036772	-	-	-	-
POS00231	8-Deoxy-11-hydroxy-13-chlorogrosheimin	--	27.2428	299.098	0.448264	0.585362	0.339181	0.506992	0.595284	0.597954	2.00271	1.55183	2.11224	2.03575	1.96751	1.67079	0.0508689	0.154602	0.0931202	0.0521891	0.0714909	0.0750627	3.78555	3.86958	4.05952	3.3944	4.1168	4.2029	1.7838	1.73822	1.83014	1.85131	Lipids and lipid-like molecules	Prenol lipids	Terpene lactones	83551-02-4	HMDB0041037	-	-	-	-
POS00232	Phenylalanyl-Glycine	--	41.864	223.108	0.274057	0.38811	0.355378	0.440544	0.488187	0.373002	0.436102	0.562525	0.697791	0.581525	0.454203	0.565997	0.435036	0.429884	0.505601	0.418812	0.463164	0.421414	0.481807	0.459222	0.377597	0.333773	0.453115	0.41673	0.459052	0.47174	0.473969	0.34963	Organic acids and derivatives	Carboxylic acids and derivatives	Amino acids, peptides, and analogues	-	HMDB0304788	-	-	-	-
POS00233	5-Isopropylbicyclo[3.1.0]hexan-2-one	--	259.108	139.111	0.10376	0.140662	0.13914	0.132563	0.129325	0.118309	0.345348	0.319522	0.341248	0.32852	0.303328	0.314382	0.389113	0.303575	0.344282	0.328467	0.437736	0.376751	0.169662	0.188178	0.20019	0.179843	0.206561	0.190899	0.223161	0.246091	0.253759	0.238852	Organic oxygen compounds	Organooxygen compounds	Carbonyl compounds	513-20-2	HMDB0035229	-	-	-	-
POS00234	2,3,6-Trimethylbenzaldehyde	--	226.181	149.095	0.018722	0.0319491	0.0267803	0.0275663	0.0146777	0.0303208	0.0583502	0.0594411	0.054486	0.049121	0.0397769	0.0680571	0.0782335	0.0581656	0.0848464	0.063878	0.068856	0.0629607	0.0286831	0.01673	0.0160579	0.0180561	0.0219119	0.022856	0.025345	0.0357418	0.0453526	0.05083	Benzenoids	Benzene and substituted derivatives	Benzoyl derivatives	34341-29-2	HMDB0032014	-	-	-	-
POS00235	(ﾂ｡ﾀ)-threo-Anethole glycol	--	286.23	183.101	0.352915	0.316061	0.413216	0.316768	0.338102	0.236459	0.325735	0.343219	0.394477	0.354381	0.332591	0.308211	0.290308	0.299538	0.448452	0.281008	0.43251	0.307705	0.333038	0.24155	0.305951	0.273694	0.280177	0.325086	0.311619	0.250929	0.276906	0.281925	--	--	--	--	--	-	-	-	-
POS00236	Tryptophyl-Aspartate	--	52.4965	320.124	0.00624656	0.0457577	0.0394437	0.0349389	0.0454432	0.0447599	0.056928	0.0547444	0.0952944	0.0516294	0.058578	0.0516112	0.0554655	0.042992	0.0717212	0.0463097	0.0807558	0.0737544	0.0462762	0.0467443	0.0558986	0.0672401	0.0481219	0.0576007	0.0498474	0.0454755	0.0469034	0.0521955	Organic acids and derivatives	Carboxylic acids and derivatives	Amino acids, peptides, and analogues	-	HMDB0029079	-	-	-	-
POS00237	5-Methyl-5-hepten-2-one	--	187.822	127.111	0.0361028	0.0344561	0.0355096	0.038557	0.032284	0.0387314	0.0553474	0.016621	0.0198813	0.0465755	0.0498842	0.0480838	0.0521978	0.0608061	0.0630822	0.0517378	0.0608133	0.0611254	0.0903154	0.0816679	0.0751941	0.0539783	0.0656267	0.0625368	0.0356356	0.0505325	0.0410003	0.0404951	Organic oxygen compounds	Organooxygen compounds	Carbonyl compounds	10339-67-0	HMDB0031591	-	-	-	-
POS00238	Prostaglandin J2	--	253.909	357.202	0.0586216	0.0646557	0.0784524	0.0854349	0.0465892	0.0548123	0.11	0.0645885	0.108508	0.110428	0.0988648	0.0708337	0.0658898	0.0712699	0.0631147	0.0688224	0.141394	0.0406608	0.224948	0.229129	0.190823	0.23015	0.217794	0.267906	0.103869	0.104271	0.0934107	0.0995146	Lipids and lipid-like molecules	Fatty Acyls	Eicosanoids	-	HMDB0247117	C05957	ko01100//Metabolic pathways;ko00590//Arachidonic acid metabolism	Global and overview maps;Lipid metabolism	Metabolism
POS00239	2-Methylpiperidine	--	45.4609	100.112	0.158195	0.0875	0.0643735	0.157161	0.147022	0.156347	0.223656	0.184214	0.191643	0.1773	0.141868	0.187433	0.277879	0.274429	0.282751	0.250052	0.282862	0.320615	0.0674418	0.121195	0.0584578	0.116966	0.128412	0.135656	0.159613	0.148314	0.150935	0.152399	Organoheterocyclic compounds	Piperidines	HASH(0x16adde0)	109-05-7	HMDB0032416	-	-	-	-
POS00240	Macrophorin D	--	185.554	505.258	0.00617981	0.00602714	0.00319551	0.00365886	0.00493615	0.00674155	0.014747	0.0175405	0.0269971	0.0266785	0.0165769	0.0259905	0.00329773	0.00978792	0.00811506	0.00845623	0.00495597	0.00374846	0.0597531	0.0450651	0.0595451	0.0288769	0.0370256	0.0545397	0.0132773	0.0156186	0.0114461	0.0131509	Lipids and lipid-like molecules	Fatty Acyls	Fatty acids and conjugates	92279-92-0	HMDB0029618	-	-	-	-
POS00241	1-Hydroxyepiacorone	--	218.523	253.179	0.0197349	0.0190475	0.0211431	0.00495058	0.0127103	0.0274778	0.0371163	0.0409913	0.047598	0.0435691	0.0379025	0.0412126	0.0316914	0.02226	0.0347217	0.0256373	0.0188185	0.036692	0.0544154	0.0490895	0.0377896	0.0502125	0.0397692	0.0430436	0.0329932	0.0355047	0.0386509	0.0478151	Organic oxygen compounds	Organooxygen compounds	Carbonyl compounds	185154-96-5	HMDB0030918	-	-	-	-
POS00242	Ganoderic acid I	--	210.977	533.309	9.63628	9.58018	10.2992	10.4044	6.81771	11.2819	6.64898	6.36013	6.42963	7.20622	5.90307	6.67541	6.95802	6.70636	8.0265	4.83697	6.97461	7.33701	5.58409	5.42581	5.30408	4.09071	5.65187	5.48437	6.72002	6.70331	7.08429	6.0999	Lipids and lipid-like molecules	Prenol lipids	Triterpenoids	98665-20-4	HMDB0035310	-	-	-	-
POS00243	Uridine	--	11.0454	247.048	0.0238353	0.0273327	0.0289276	0.0337006	0.0308951	0.0270792	0.0295722	0.0341701	0.0390384	0.0369825	0.0106623	0.0364717	0.0243848	0.0312776	0.0305314	0.0276043	0.0352619	0.0324448	0.0300765	0.0220253	0.019183	0.0216673	0.0250177	0.0294519	0.0269665	0.0266642	0.0249105	0.0217951	Nucleosides, nucleotides, and analogues	Pyrimidine nucleosides	HASH(0x230e078)	58-96-8	HMDB0000296	C00299	ko01100//Metabolic pathways;ko00240//Pyrimidine metabolism;ko02010//ABC transporters	Global and overview maps;Membrane transport;Nucleotide metabolism	Environmental Information Processing;Metabolism
POS00244	N,N-Dimethylsphingosine	--	277.535	328.321	0.491971	0.676885	0.467982	0.78625	1.28749	1.40157	0.591281	0.386983	0.777263	0.618691	0.5033	0.624116	2.6762	1.24722	1.13034	1.4241	1.74363	1.8711	0.651832	0.353894	0.646168	0.419263	0.671525	0.617732	0.716976	0.727152	0.684379	0.770986	Organic nitrogen compounds	Organonitrogen compounds	Amines	122314-67-4	HMDB0013645	-	-	-	-
POS00245	Xenognosin B	--	161.339	285.076	0.325577	0.28971	0.293034	0.276216	0.0619139	0.357231	0.0216197	0.0203757	0.025026	0.0182151	0.0209082	0.0231648	0.0450692	0.0427546	0.109858	0.0886248	0.0462269	0.0588866	0.0306563	0.0311998	0.0324433	0.0234169	0.0291788	0.0289041	0.0454931	0.061873	0.0451044	0.0463705	Phenylpropanoids and polyketides	Isoflavonoids	O-methylated isoflavonoids	1890-99-9	HMDB0031720	C02920	ko01100//Metabolic pathways;ko01110//Biosynthesis of secondary metabolites	Global and overview maps	Metabolism
POS00246	Methyl (2E,4Z,6E,8E,10E)-4,8-dimethyl-12-oxo-2,4,6,8,10-dodecapentaenoate	--	189.849	247.133	0.0330717	0.0367641	0.031291	0.0413664	0.0365738	0.0302623	0.174802	0.160152	0.159269	0.0742158	0.275413	0.156113	0.0243474	0.0235318	0.0347836	0.0275254	0.0239651	0.0396499	0.00850397	0.00805254	0.0123511	0.00502162	0.00891101	0.00511962	0.0302092	0.0263319	0.0513515	0.0389	Lipids and lipid-like molecules	Prenol lipids	Monoterpenoids	201996-40-9	HMDB0031900	-	-	-	-
POS00247	PRE-084 (hydrochloride)	--	137.858	318.202	0.242368	0.295432	0.290579	0.262006	0.331445	0.310688	0.630829	0.650976	0.854637	0.684019	0.73242	0.628388	0.592767	0.536395	0.798089	0.618058	0.892311	0.782795	0.293882	0.278596	0.334009	0.301525	0.310255	0.320885	0.466252	0.435022	0.49635	0.407913	--	--	--	--	--	-	-	-	-
POS00248	Linoleamide	--	296.279	280.263	70.6472	53.6644	71.0775	57.5797	85.7208	64.0044	64.9273	74.5195	79.1812	87.6565	110.913	105.327	45.1189	55.1419	82.1415	54.3383	59.2206	67.5793	76.856	53.3215	95.4149	47.1882	48.8899	48.4527	71.7561	64.4371	66.9868	65.9734	Lipids and lipid-like molecules	Fatty Acyls	Fatty amides	3072-13-7	HMDB0062656	-	-	-	-
POS00249	Thujyl 19-trachylobanoate	--	273.033	439.356	1.26733	1.51435	1.292	1.48238	1.4277	1.2474	1.2067	0.961335	1.17099	2.54081	2.54207	1.07355	1.93174	1.83948	2.2204	1.63394	2.20058	2.03707	0.965408	0.827734	0.975891	0.755504	1.02511	0.921998	1.14388	1.20973	1.18428	1.21712	Lipids and lipid-like molecules	Prenol lipids	Diterpenoids	-	HMDB0036840	-	-	-	-
POS00250	N6-Carbamoyl-L-threonyladenosine	--	140.044	413.141	0.0520053	0.0723037	0.0750321	0.107361	0.0663829	0.0656107	0.056561	0.0793648	0.0915306	0.0964518	0.0862766	0.0860178	0.0765778	0.075708	0.085694	0.0661196	0.094317	0.0835008	0.161601	0.165025	0.113001	0.0925757	0.146322	0.104786	0.0617936	0.107919	0.110126	0.0629246	Nucleosides, nucleotides, and analogues	Purine nucleosides	HASH(0x1df08d0)	89019-62-5	HMDB0041623	-	-	-	-
POS00251	Hexadecyl ferulate	--	332.549	419.315	0.075943	0.0507478	0.0712388	0.0907182	0.0981343	0.0690075	0.0535096	0.0455822	0.141669	0.0732466	0.176064	0.0358486	0.0557709	0.0453011	0.0704692	0.129911	0.126588	0.131262	0.0470651	0.0644699	0.0536098	0.0709362	0.0975092	0.12625	0.0759283	0.105904	0.104621	0.110537	Phenylpropanoids and polyketides	Cinnamic acids and derivatives	Hydroxycinnamic acids and derivatives	158306-36-6	HMDB0039317	-	-	-	-
POS00252	BR-Xanthone A	--	210.284	397.16	0.0889238	0.0781004	0.0878123	0.0804003	0.0637242	0.0798329	0.243895	0.24428	0.245164	0.246981	0.242598	0.264817	0.396171	0.391645	0.397199	0.246389	0.331809	0.418184	0.147549	0.133615	0.119504	0.0930527	0.178813	0.13999	0.202218	0.191633	0.22916	0.222587	Organoheterocyclic compounds	Benzopyrans	1-benzopyrans	112649-48-6	HMDB0033328	-	-	-	-
POS00253	15-Deacetylneosolaniol	--	44.8055	233.047	0.560704	0.667048	0.529605	0.58764	0.34132	0.52705	0.585963	0.49855	0.594765	0.618495	0.524127	0.506914	0.62757	0.507611	0.608312	0.583886	0.757123	0.644847	0.395303	0.372834	0.46447	0.384827	0.440891	0.376875	0.369399	0.509061	0.476616	0.579078	Lipids and lipid-like molecules	Prenol lipids	Sesquiterpenoids	76348-84-0	HMDB0036157	C02951	ko01110//Biosynthesis of secondary metabolites	Global and overview maps	Metabolism
POS00254	Valyl-Isoleucine	--	40.2716	231.17	0.118066	0.145824	0.139412	0.139713	0.160816	0.150348	0.935713	1.09908	1.14242	1.06692	0.939798	1.07985	0.855302	0.794486	0.774544	0.684706	0.891391	0.783501	0.163873	0.156645	0.129782	0.121714	0.131597	0.136233	0.43766	0.486474	0.507693	0.428678	Organic acids and derivatives	Carboxylic acids and derivatives	Amino acids, peptides, and analogues	20556-14-3	HMDB0029130	-	-	-	-
POS00255	Ethyl 2-methyl-3,4-pentadienoate	--	193.215	141.091	0.0343146	0.0552162	0.0393409	0.0470772	0.0389376	0.0335288	0.055814	0.0576798	0.0456533	0.0613184	0.0477964	0.0494268	0.140132	0.13821	0.178266	0.119954	0.19479	0.170791	0.0895736	0.0676975	0.079497	0.0715432	0.0844598	0.102354	0.058974	0.0775889	0.0821578	0.0810628	Lipids and lipid-like molecules	Fatty Acyls	Fatty acid esters	60523-21-9	HMDB0037196	-	-	-	-
POS00256	Valyl-Proline	--	39.8036	215.138	0.206359	0.237829	0.234533	0.229107	0.238658	0.259872	0.350036	0.331524	0.383902	0.365638	0.320005	0.346493	0.337585	0.278531	0.333013	0.283659	0.396277	0.340561	0.210108	0.19358	0.210172	0.182433	0.199695	0.208608	0.256972	0.244352	0.25818	0.266553	Organic acids and derivatives	Carboxylic acids and derivatives	Amino acids, peptides, and analogues	20488-27-1	HMDB0029135	-	-	-	-
POS00257	Aspartyl-Isoleucine	--	46.9003	247.129	0.325891	0.425684	0.391479	0.407946	0.425195	0.434383	0.559088	0.662983	0.801636	0.726366	0.597355	0.702142	0.603333	0.558795	0.680905	0.551586	0.845888	0.715006	0.431115	0.161679	0.159791	0.335822	0.172653	0.363048	0.490077	0.519153	0.532083	0.478738	Organic acids and derivatives	Carboxylic acids and derivatives	Amino acids, peptides, and analogues	-	HMDB0028756	-	-	-	-
POS00258	Glycocholic acid	--	357.161	448.979	0.0392967	0.0394004	0.0597054	0.0395244	0.0409151	0.041826	0.0718669	0.0608723	0.0722855	0.0412652	0.0649257	0.0453273	0.0448412	0.0381601	0.0583501	0.0535918	0.0699164	0.058875	0.0334144	0.0302682	0.0553075	0.0470955	0.0328488	0.0593786	0.0540838	0.0356762	0.0569292	0.0603267	Lipids and lipid-like molecules	Steroids and steroid derivatives	Bile acids, alcohols and derivatives	68753-51-5	HMDB0000331	C01921	ko01100//Metabolic pathways;ko00121//Secondary bile acid biosynthesis	Global and overview maps;Lipid metabolism	Metabolism
POS00259	2-Amino-4-[(2-hydroxy-1-oxopropyl)amino]butanoic acid	--	295.464	191.106	0.0373115	0.0136633	0.0344598	0.0186988	0.043202	0.0302706	0.0929068	0.104809	0.111067	0.0967881	0.0620608	0.0924587	0.0551784	0.0515156	0.0779682	0.0713024	0.0865472	0.0883916	0.070036	0.0707149	0.0598553	0.0609603	0.0610516	0.0716163	0.059679	0.0549916	0.0653954	0.0661428	Organic acids and derivatives	Carboxylic acids and derivatives	Amino acids, peptides, and analogues	38710-35-9	HMDB0031412	-	-	-	-
POS00260	Progesterone	--	338.183	315.232	0.485252	0.643034	0.675515	0.944396	1.30201	0.916844	0.886676	0.627627	1.59004	1.04782	0.0320358	0.534071	0.621098	0.496409	0.603083	0.0379065	1.58418	1.51311	0.660135	1.13338	0.56477	0.776466	0.943737	1.35417	0.800828	1.26867	1.10029	0.832239	Lipids and lipid-like molecules	Steroids and steroid derivatives	Pregnane steroids	57-83-0	HMDB0001830	C00410	ko01100//Metabolic pathways;ko07225//Glucocorticoid and mineralocorticoid receptor agonists/antagonists;ko07226//Progesterone, androgen and estrogen receptor agonists/antagonists	Global and overview maps;Target-based classification: Nuclear receptors	Drug Development;Metabolism
POS00261	Archangelin	--	237.8	339.159	0.764786	0.909154	0.790853	0.798773	0.641937	0.87278	0.40207	0.477292	0.412873	0.373864	0.325819	0.449027	0.492803	0.445846	0.47635	0.340099	0.458154	0.518919	0.223641	0.204114	0.172988	0.153259	0.23075	0.181377	0.396949	0.462469	0.456841	0.442108	Phenylpropanoids and polyketides	Coumarins and derivatives	Furanocoumarins	21174-75-4	HMDB0030846	-	-	-	-
POS00262	Bazedoxifene	--	142.507	471.257	0.00978604	0.0158407	0.0156834	0.0171879	0.0164745	0.0178403	0.0371103	0.0351069	0.0319063	0.0303554	0.0404237	0.0344886	0.0256148	0.0157648	0.0137888	0.0199742	0.0302938	0.0132732	0.0443755	0.0505814	0.0461526	0.0400596	0.0471671	0.0461982	0.0218552	0.0249272	0.0208675	0.0239957	Organoheterocyclic compounds	Indoles and derivatives	Indoles	-	HMDB0248898	-	-	-	-
POS00263	Gibberellin A97	--	244.223	365.194	0.0406669	0.0468595	0.0526527	0.042193	0.0574714	0.0425782	0.0411266	0.0439976	0.0535461	0.0413811	0.0725042	0.0424325	0.125074	0.169497	0.100898	0.103277	0.0606132	0.0435081	0.0624278	0.108695	0.0661135	0.0409262	0.0416482	0.0705063	0.0372795	0.0536727	0.0577592	0.0330579	Lipids and lipid-like molecules	Prenol lipids	Diterpenoids	128533-05-1	HMDB0041496	-	-	-	-
POS00264	Sphinganine	--	243.302	302.304	2.85836	3.15797	3.61511	4.68336	2.5332	4.85527	3.78068	3.74638	4.99434	4.22402	3.04944	2.73035	3.22211	4.07037	5.58303	3.08477	5.65588	3.40037	3.2372	2.50563	2.72642	2.94147	2.71064	2.6172	3.18527	3.52229	3.43373	3.4647	Organic nitrogen compounds	Organonitrogen compounds	Amines	-	HMDB0242634	C00836	ko01100//Metabolic pathways;ko00600//Sphingolipid metabolism	Global and overview maps;Lipid metabolism	Metabolism
POS00265	N-(gamma-Glutamyl)ethanolamine	--	23.6904	191.102	0.241286	0.261791	0.229656	0.281928	0.234816	0.209001	0.531512	0.489207	0.599336	0.584551	0.43542	0.0110608	0.480027	0.516497	0.471978	0.491835	0.562066	0.517941	0.363728	0.351551	0.329106	0.29185	0.384137	0.356659	0.393889	0.35258	0.391248	0.353363	Organic acids and derivatives	Carboxylic acids and derivatives	Amino acids, peptides, and analogues	2650-74-0	HMDB0039222	-	-	-	-
POS00266	(5alpha,6beta,14alpha,20R,22R)-5,6,14,20,27-Pentahydroxy-1-oxowith-24-enolide	--	263.542	507.306	0.14528	0.84113	0.347626	0.346152	0.322647	0.432932	0.274285	0.347922	0.160932	0.23898	0.251868	0.18943	0.0957051	0.223068	0.0714494	0.0750594	0.199454	0.0781714	0.119413	0.193122	0.111008	0.0925295	0.0755647	0.0639185	0.142809	0.0952646	0.161549	0.163368	--	--	--	--	--	-	-	-	-
POS00267	Isohumbertiol	--	198.417	219.173	0.0170199	0.0152095	0.0141722	0.0128156	0.020164	0.0166701	0.0681716	0.155999	0.139968	0.165892	0.0768744	0.101376	0.0163204	0.0236687	0.0216544	0.0137103	0.0184359	0.016235	0.0109638	0.0132394	0.0178864	0.00867553	0.0126519	0.0137791	0.0269333	0.0284226	0.0359429	0.0409852	Lipids and lipid-like molecules	Prenol lipids	Sesquiterpenoids	-	HMDB0040686	-	-	-	-
POS00268	Desglucocoroloside	--	263.383	505.312	0.179313	0.247693	0.186815	0.24799	0.203026	0.16958	0.256001	0.240721	0.245443	0.227223	0.209159	0.257259	0.0934217	0.0926126	0.10338	0.0834212	0.110865	0.114833	0.342146	0.323065	0.338046	0.269707	0.348802	0.322493	0.204685	0.208638	0.232074	0.229222	Lipids and lipid-like molecules	Steroids and steroid derivatives	Steroid lactones	57361-72-5	HMDB0033709	-	-	-	-
POS00269	25-Hydroxyvitamin D2	--	306.026	413.341	0.161162	0.192373	0.158432	0.16386	0.170352	0.14728	0.283293	0.192118	0.314475	0.23067	0.261586	0.215134	0.478263	0.423106	0.379936	0.514362	0.461659	0.75121	0.259556	0.210092	0.199991	0.20045	0.190623	0.263179	0.252497	0.211251	0.246758	0.230296	Lipids and lipid-like molecules	Steroids and steroid derivatives	Vitamin D and derivatives	-	HMDB0242742	-	-	-	-
POS00270	Sterebin A	--	334.543	311.221	0.00600854	0.00946041	0.00334185	0.00846951	0.00911696	0.00646822	0.0055895	7.78971e-05	0.0134222	0.0065685	0.0175436	0.00687096	0.00462632	0.00483963	7.75841e-05	0.0100065	0.010778	0.0268856	0.00195167	0.0166252	0.0121001	0.0139347	0.0167748	0.0329615	0.0134903	0.0109504	0.0124026	0.0113124	Lipids and lipid-like molecules	Prenol lipids	Sesquiterpenoids	107647-14-3	HMDB0035337	-	-	-	-
POS00271	Morusin	--	144.759	421.168	0.114261	0.127775	0.121646	0.126902	0.118583	0.106426	0.059138	0.0634002	0.0663219	0.056945	0.0644019	0.0553026	0.125452	0.124069	0.128505	0.115284	0.154428	0.139693	0.0626305	0.0541243	0.061257	0.0228038	0.0654755	0.0593871	0.0732003	0.0748135	0.0796916	0.0685456	Phenylpropanoids and polyketides	Flavonoids	Flavones	62596-29-6	HMDB0036631	-	-	-	-
POS00272	beta-Vatirenene	--	296.159	203.178	0.0502141	0.0367632	0.056842	0.0449833	0.0725911	0.0529586	0.0664814	0.0805422	0.0820624	0.0894572	0.102518	0.112565	0.0283503	0.0321703	0.0570721	0.041082	0.0450797	0.05229	0.0664153	0.0414556	0.084294	0.0305089	0.036881	0.0332961	0.0608626	0.0444518	0.0658108	0.0554316	Lipids and lipid-like molecules	Prenol lipids	Sesquiterpenoids	-	HMDB0059676	-	-	-	-
POS00273	1-Methyl-1,3-cyclohexadiene	--	275.542	95.0852	0.0848963	0.124868	0.101015	0.126532	0.0928234	0.10717	0.238043	0.18436	0.235375	0.209953	0.183711	0.214914	0.171492	0.171035	0.176609	0.174838	0.217104	0.199267	0.182191	0.191086	0.180589	0.143727	0.184362	0.166185	0.178782	0.177949	0.171697	0.176892	Hydrocarbons	Unsaturated hydrocarbons	Branched unsaturated hydrocarbons	1489-56-1	HMDB0031532	-	-	-	-
POS00274	gamma-Glutamylleucine	--	25.4583	261.144	0.159265	0.139237	0.160148	0.138148	0.140642	0.128116	0.544216	0.515672	0.591172	0.537195	0.475191	0.521032	0.353409	0.339329	0.358882	0.285763	0.390803	0.329343	0.0977202	0.0987037	0.100095	0.087374	0.103561	0.078665	0.24099	0.255969	0.299007	0.274315	Organic acids and derivatives	Carboxylic acids and derivatives	Amino acids, peptides, and analogues	2566-39-4	HMDB0011171	-	-	-	-
POS00275	Docosanamide	--	304.63	340.356	0.484186	0.757481	0.505212	0.818724	0.47795	0.487595	0.685163	0.664795	0.498633	0.718453	0.145701	0.416083	0.589463	0.53219	0.678017	0.133487	0.846503	0.865661	0.324537	0.458786	0.774685	0.349483	0.50015	0.508195	0.634419	0.375617	0.408671	0.494098	Lipids and lipid-like molecules	Fatty Acyls	Fatty amides	3061-75-4	HMDB0000583	-	-	-	-
POS00276	4-Methoxy-3-geranylgeranyl-1,2-dihydroxybenzene	--	257.281	413.304	0.27256	0.324457	0.319408	0.311933	0.305102	0.312859	0.188312	0.173744	0.154762	0.145507	0.130838	0.143162	0.191043	0.182018	0.179061	0.169665	0.215582	0.192029	0.143799	0.146453	0.146977	0.120932	0.158342	0.158527	0.175688	0.194091	0.182777	0.176991	Lipids and lipid-like molecules	Prenol lipids	Diterpenoids	126398-83-2	HMDB0040749	-	-	-	-
POS00277	(E)-4-(3,7-Dimethyl-2,6-octadienyl)-1,3,5-trihydroxyxanthone	--	227.38	381.167	1.41857	1.43132	1.45692	1.73046	1.22001	1.23102	1.90449	2.38539	2.0446	2.01371	1.61777	2.07765	2.4622	2.468	2.27706	1.69536	2.03289	2.44493	2.46056	2.32798	2.19187	1.67821	2.67953	2.21504	1.97023	2.00267	1.92894	1.96374	--	--	--	--	--	-	-	-	-
POS00278	alpha-Triticene	--	266.991	223.205	0.0354964	0.047468	0.0444632	0.0524761	0.0398311	0.04164	0.0889825	0.0581428	0.0714099	0.0693925	0.0644465	0.0766901	0.156294	0.148155	0.14983	0.139849	0.175738	0.147262	0.101289	0.0850944	0.101205	0.0934679	0.0919838	0.0982782	0.0809455	0.0823777	0.0806873	0.093767	Lipids and lipid-like molecules	Fatty Acyls	Fatty aldehydes	85769-28-4	HMDB0030939	-	-	-	-
POS00279	alpha-Irone	--	296.166	207.174	0.0958153	0.066737	0.0938836	0.0752126	0.118457	0.0758114	0.0934169	0.0962164	0.0978767	0.114225	0.156761	0.142983	0.0604326	0.0761521	0.124104	0.0718159	0.0773669	0.0812146	0.102189	0.0732104	0.117118	0.0654436	0.0649483	0.0580302	0.099876	0.0765363	0.0863014	0.0893898	Lipids and lipid-like molecules	Prenol lipids	Sesquiterpenoids	79-69-6	HMDB0035631	-	-	-	-
POS00280	2,3-Dinor-6-keto-prostaglandin F1 a	--	199.754	309.206	1.2331	1.64567	1.49313	1.40634	1.29157	1.26203	1.49198	1.45844	1.68156	1.62284	1.3465	2.10782	1.91998	1.41354	1.62886	1.08279	2.1896	1.65155	2.2814	1.81838	1.74862	1.65797	1.94889	2.0013	1.4907	1.62062	1.60875	1.5707	Lipids and lipid-like molecules	Fatty Acyls	Eicosanoids	-	HMDB0002277	-	-	-	-
POS00281	2,4-Di-tert-butylphenol	--	191.134	205.158	0.0191297	0.0254241	0.0233349	0.022497	0.0216971	0.0213359	0.0996196	0.0901287	0.10458	0.0913672	0.067078	0.0988317	0.100499	0.105584	0.112512	0.0915658	0.105408	0.114014	0.0199501	0.022287	0.0188656	0.0139054	0.017406	0.0170332	0.0466216	0.0496924	0.0474259	0.0505065	Benzenoids	Benzene and substituted derivatives	Phenylpropanes	96-76-4	HMDB0013816	-	-	-	-
POS00282	Hypoletin 8-gentiobioside	--	295.568	431.316	0.13146	0.216352	0.18814	0.177109	0.217556	0.17828	0.357244	0.282775	0.367779	0.35199	0.38941	0.354759	0.247918	0.21612	0.297916	0.248795	0.324995	0.338256	0.330254	0.365927	0.356605	0.286037	0.2674	0.331305	0.27238	0.241449	0.255832	0.270143	Phenylpropanoids and polyketides	Flavonoids	Flavonoid glycosides	115921-09-0	HMDB0038824	-	-	-	-
POS00283	4-Deoxyadhumulone	--	209.629	347.229	0.470217	0.115179	0.302756	0.0863788	0.040791	0.254234	0.0479387	0.0882916	0.196546	0.112964	0.0353996	0.0868906	0.071186	0.10259	0.16611	0.0989023	0.200359	0.127937	0.062852	0.111131	0.0856173	0.117098	0.0821616	0.105617	0.121349	0.151305	0.140177	0.141925	Organic oxygen compounds	Organooxygen compounds	Carbonyl compounds	4374-92-9	HMDB0037378	-	-	-	-
POS00284	Licoagrochalcone D	--	141.694	355.16	0.0347885	0.044945	0.0525094	0.0239389	0.0514988	0.0252301	0.0325295	0.0149311	0.0231079	0.0261974	0.0227255	0.0238797	0.0521598	0.075338	0.049682	0.0468936	0.0950877	0.0870063	0.0147436	0.0163265	0.0213622	0.0208136	0.0259383	0.021771	0.0427013	0.0352557	0.0307535	0.0260267	Phenylpropanoids and polyketides	Linear 1,3-diarylpropanoids	Chalcones and dihydrochalcones	-	HMDB0035371	-	-	-	-
POS00285	PA(18:4(6Z,9Z,12Z,15Z)/20:3(8Z,11Z,14Z))	--	350.853	719.463	1.08621	1.40323	1.4433	1.07139	1.43074	0.908162	1.68692	1.16876	2.21995	1.29966	1.60265	1.4635	1.51257	1.08595	1.20573	1.60107	1.36101	1.55935	1.03489	1.2588	0.947149	1.02398	1.0386	1.47626	1.22467	1.14469	1.31463	1.60072	Lipids and lipid-like molecules	Glycerophospholipids	Glycerophosphates	-	HMDB0115527	-	-	-	-
POS00286	Gancaonin I	--	222.744	355.154	0.872638	1.01738	0.947859	0.877531	0.71281	0.926057	0.35014	0.392192	0.363217	0.324762	0.277103	0.368177	0.845234	0.714592	0.718936	0.542996	0.647753	0.812478	0.286134	0.242895	0.194791	0.160816	0.288714	0.210006	0.525731	0.52603	0.545544	0.496781	Phenylpropanoids and polyketides	2-arylbenzofuran flavonoids	HASH(0x17467a0)	126716-36-7	HMDB0038756	-	-	-	-
POS00287	Lucidenolactone	--	222.07	457.258	0.150657	0.176779	0.169673	0.160801	0.144752	0.179889	1.1013	1.27175	1.04339	1.11826	1.02853	1.43127	0.211512	0.194748	0.266312	0.179206	0.191413	0.22299	0.081591	0.0867897	0.083235	0.0594032	0.1107	0.088838	0.383304	0.409298	0.361098	0.308931	Lipids and lipid-like molecules	Prenol lipids	Triterpenoids	-	HMDB0030897	-	-	-	-
POS00288	Carvyl acetate	--	197.758	195.137	0.00523896	0.0190238	0.035148	0.0173688	0.0219268	0.0213873	0.0448267	0.0615594	0.0568302	0.0451463	0.0474536	0.0435025	0.050371	0.0488207	0.0622795	0.0448994	0.0594248	0.0599186	0.0402155	0.0491374	0.0702411	0.0294611	0.0396325	0.0434786	0.0533554	0.0381727	0.0545174	0.0553146	Lipids and lipid-like molecules	Prenol lipids	Monoterpenoids	97-42-7	HMDB0038046	-	-	-	-
POS00289	Mesobilirubinogen	--	274.905	593.345	1.12329	1.25428	1.06625	1.25159	1.00547	1.66882	0.0224071	0.0818914	0.0357177	0.0312215	0.0358437	0.0160504	8.11063e-05	0.00469036	7.75841e-05	0.00247734	0.00292281	8.04274e-05	6.52358e-05	0.00153771	6.86921e-05	5.94606e-05	6.48597e-05	0.00186064	0.264064	0.287829	0.273192	0.279578	Organoheterocyclic compounds	Tetrapyrroles and derivatives	Bilirubins	14684-37-8	HMDB0001898	C05790	ko00860//Porphyrin metabolism	Metabolism of cofactors and vitamins	Metabolism
POS00290	2-(4-Allyl-2,6-dimethoxyphenoxy)-1-(4-hydroxy-3-methoxyphenyl)-1-propanol	--	267.663	375.179	0.0658003	0.0728301	0.0611967	0.0592762	0.0529798	0.0715852	0.175993	0.2098	0.129769	0.15037	0.0889032	0.103147	0.234064	0.127276	0.130169	0.120199	0.216154	0.137906	0.0394799	0.0341487	0.0432095	0.0297324	0.0480195	0.049276	0.103298	0.111174	0.0742772	0.0730237	Lignans, neolignans and related compounds	-	HASH(0x27b4790)	52190-21-3	HMDB0039248	-	-	-	-
POS00291	Kamolonol	--	13.0602	399.216	0.0209916	0.0173957	0.016197	0.0147527	0.0133028	0.0130246	0.0179087	0.0227711	0.0243406	0.020502	0.00337611	0.0197916	0.0223344	0.0193459	0.018767	0.0104243	0.0165976	0.0134269	0.0141053	0.0139392	0.0207643	0.0145114	0.0176466	0.0161627	0.0201406	0.0206611	0.0169939	0.0128262	Phenylpropanoids and polyketides	Coumarins and derivatives	HASH(0x27bd830)	94898-76-7	HMDB0039036	-	-	-	-
POS00292	Tocopheronic acid	--	178.492	295.152	0.0230543	0.0205738	0.0283588	0.0315463	0.0144584	0.0188387	0.0299017	0.0467298	0.0362499	0.0689908	0.0507481	0.0642649	0.0468064	0.0538264	0.0689256	0.0584668	0.103318	0.0949655	0.1236	0.0371313	0.0557227	0.0971526	0.0316627	0.0379549	0.0652162	0.0736345	0.0834836	0.063432	Lipids and lipid-like molecules	Prenol lipids	Sesquiterpenoids	1948-76-1	HMDB0030555	-	-	-	-
POS00293	Ganoderic acid H	--	182.702	573.302	0.0385978	0.0370548	0.0392086	0.0377469	0.0382377	0.0342098	0.0235509	0.0200366	0.0230426	0.016684	0.0167213	0.0185932	0.0221015	0.0202543	0.0219321	0.0187449	0.0262034	0.0229066	0.028436	0.0285636	0.0292858	0.0271155	0.02892	0.0285029	0.0256111	0.0257201	0.0246261	0.0251704	Lipids and lipid-like molecules	Prenol lipids	Triterpenoids	98665-19-1	HMDB0035987	-	-	-	-
POS00294	Divanillin	--	187.298	303.086	1.60672	1.56976	1.65048	1.75919	1.19953	2.01908	1.22661	1.19555	1.26937	1.10468	1.21786	1.28772	0.881357	0.800658	0.893937	0.708906	0.942006	1.02501	0.67084	0.602446	0.659505	0.589686	0.660604	0.638932	0.980059	1.0675	1.03077	1.02907	Benzenoids	Benzene and substituted derivatives	Biphenyls and derivatives	2092-49-1	HMDB0032245	-	-	-	-
POS00295	Phenylalanyl-Asparagine	--	40.1166	280.129	0.0648267	0.0723129	0.0739613	0.0871842	0.117061	0.0886988	0.127087	0.159548	0.282611	0.152068	0.133347	0.210937	0.131701	0.12424	0.21358	0.107749	0.147857	0.129748	0.0776839	0.0708564	0.0771881	0.0642776	0.0829002	0.0760066	0.09534	0.109801	0.105799	0.10389	Organic acids and derivatives	Carboxylic acids and derivatives	Amino acids, peptides, and analogues	39537-20-7	HMDB0028990	-	-	-	-
POS00296	Dihydro-3-(1-octenyl)-2,5-furandione	--	200.751	211.132	0.019853	0.0181302	0.0254406	0.0272571	0.0243983	0.0203215	0.0466403	0.0437245	0.0506718	0.0480041	0.0510446	0.0525888	0.0410192	0.0496607	0.041576	0.0246194	0.0400916	0.0351288	0.0444581	0.042302	0.0331808	0.0404657	0.0396451	0.0431369	0.0374199	0.0381629	0.0414192	0.0345079	Organic acids and derivatives	Carboxylic acids and derivatives	Dicarboxylic acids and derivatives	7757-96-2	HMDB0037816	-	-	-	-
POS00297	N-Acetylputrescine	--	256.686	113.096	0.027444	0.023711	0.0224735	0.0217056	0.032918	0.0211817	0.0213305	0.0243836	0.0397526	0.0201044	0.0360507	0.0265877	0.0272929	0.0226695	0.0178821	0.0224351	0.0247989	0.046731	0.0186783	0.0163523	0.0184928	0.0175287	0.0112558	0.0227885	0.0216562	0.0212747	0.0200793	0.0225824	Organic acids and derivatives	Carboximidic acids and derivatives	Carboximidic acids	18233-70-0	HMDB0002064	C02714	ko01100//Metabolic pathways;ko00330//Arginine and proline metabolism	Amino acid metabolism;Global and overview maps	Metabolism
POS00298	T2 Triol	--	139.144	383.201	0.0120586	0.0183439	0.0120344	0.0178216	0.0301323	0.0209833	0.0356496	0.0319415	0.0432203	0.0584724	0.0585734	0.0345959	0.0266263	0.0262493	0.0279587	0.0273254	0.0342083	0.0308267	0.0328233	0.0256879	0.0265959	0.0220105	0.0284681	0.0281991	0.0246043	0.0244831	0.0281761	0.0263943	Lipids and lipid-like molecules	Prenol lipids	Sesquiterpenoids	34114-98-2	HMDB0035396	-	-	-	-
POS00299	Hydrocortisone acetate	--	144.576	405.231	0.0297562	0.0322806	0.0398643	0.0461999	0.0355329	0.0297544	0.0340564	0.00586155	0.00600994	0.0433055	0.00813239	0.010273	0.0287245	0.0325433	0.0329725	0.0273617	0.068109	0.0358998	0.0586045	0.0489004	0.0606741	0.0483283	0.0532247	0.0577416	0.0308435	0.0338044	0.0350317	0.0298035	Lipids and lipid-like molecules	Steroids and steroid derivatives	Hydroxysteroids	50-23-7	HMDB0000063	-	-	-	-
POS00300	Methyl octynecarboxylate	--	165.889	169.122	0.0403638	0.0602996	0.0411246	0.0481897	0.0432113	0.0486822	0.217825	0.175294	0.267291	0.29106	0.279103	0.255114	0.231902	0.267159	0.224855	0.171042	0.260421	0.259228	0.246867	0.240781	0.233002	0.19196	0.213946	0.206314	0.1672	0.208797	0.161842	0.16572	Lipids and lipid-like molecules	Fatty Acyls	Fatty acid esters	111-80-8	HMDB0031273	-	-	-	-
POS00301	Malvidin 3-(6-acetylglucoside)	--	11.7324	536.165	0.00663567	0.00903721	0.00676337	0.00688821	0.00644583	0.00567472	0.00753201	0.00736179	0.00876118	0.00708639	0.00749245	0.00829969	0.00747829	0.00731578	0.00755027	0.00626402	0.00835509	0.00714889	0.00589842	0.00492494	0.00635042	0.00541708	0.00441267	0.00767471	0.00602296	0.00704439	0.00570124	0.00617754	Phenylpropanoids and polyketides	Flavonoids	Flavonoid glycosides	101072-66-6	HMDB0038008	-	-	-	-
POS00302	Nandrolone	--	268.227	275.2	0.243562	0.274296	0.253819	0.280697	0.469485	0.435688	0.541806	0.538208	1.31207	0.697553	0.587464	0.699199	0.813106	0.683646	0.80171	0.667954	0.887197	0.815909	0.991906	1.03161	1.57476	1.29921	1.12661	1.09124	0.539792	0.54891	0.495709	0.466237	Lipids and lipid-like molecules	Steroids and steroid derivatives	Estrane steroids	434-22-0	HMDB0002725	-	-	-	-
POS00303	PE(20:3(5Z,8Z,11Z)/P-18:0)	--	315.544	754.579	0.232005	0.373072	0.462576	0.280264	0.466524	0.307956	0.0929626	0.0237407	0.106315	0.079324	0.0432935	0.0730755	0.0696107	0.0547295	0.0394977	0.0363673	0.0434596	0.0985649	0.560367	0.356909	0.339363	0.316394	0.395304	0.559993	0.229026	0.196031	0.193061	0.244471	Lipids and lipid-like molecules	Glycerophospholipids	Glycerophosphoethanolamines	-	HMDB0009346	-	-	-	-
POS00304	Americine	--	239.392	546.295	1.32419	1.97184	2.45188	1.78933	1.68118	1.37138	2.48714	2.11998	2.0044	2.28335	1.86701	2.11671	0.816884	0.776922	0.83497	0.65228	0.847183	0.698736	2.84818	3.10221	3.14313	2.54942	3.43762	3.29147	1.75293	1.91832	2.07019	2.01749	Organic acids and derivatives	Carboxylic acids and derivatives	Amino acids, peptides, and analogues	18867-84-0	HMDB0034441	-	-	-	-
POS00305	L-Leucyl-L-alanine	--	27.1185	203.138	0.279094	0.373568	0.342128	0.312122	0.315649	0.336035	1.27684	1.21759	1.45898	1.2521	1.16384	1.20372	1.06881	0.982208	1.14033	1.01493	1.42656	1.19433	0.30895	0.314212	0.311331	0.270008	0.291335	0.257299	0.665625	0.641939	0.713412	0.709116	Organic acids and derivatives	Carboxylic acids and derivatives	Amino acids, peptides, and analogues	-	HMDB0304783	-	-	-	-
POS00306	6,10,14-Trimethyl-5,9,13-pentadecatrien-2-one	--	296.683	263.237	13.3461	10.0861	13.3877	10.9589	16.5285	12.1883	12.1245	14.0339	14.9366	16.6693	21.1958	20.1763	8.41415	10.3519	15.6835	10.29	11.1021	12.656	14.8967	10.2577	18.3564	8.85939	9.18404	9.00612	13.422	12.0178	12.7267	12.5279	Lipids and lipid-like molecules	Prenol lipids	Diterpenoids	762-29-8	HMDB0034495	-	-	-	-
POS00307	LysoPC(16:0)	--	289.101	496.34	0.303797	0.287609	0.384136	0.303808	0.266324	0.279303	0.263396	0.121805	0.164561	0.146068	0.164783	0.31398	0.050455	0.0487809	0.0742887	0.0536525	0.0701774	0.0710156	0.165793	0.324131	0.155521	0.120951	0.154328	0.173168	0.204879	0.210147	0.200062	0.195168	Lipids and lipid-like molecules	Glycerophospholipids	Glycerophosphocholines	66757-27-5	HMDB0240262	-	-	-	-
POS00308	Tryptophyl-Tryptophan	--	191.226	391.175	0.0282848	0.0307326	0.03466	0.0310229	0.028104	0.0329191	0.0632628	0.0586518	0.0658694	0.047865	0.0412191	0.0572239	0.0676625	0.0597401	0.0726976	0.0416645	0.0785899	0.0698355	0.0274056	0.0322426	0.0256654	0.0236117	0.0313399	0.0265459	0.0342303	0.0409097	0.0371429	0.0416508	Organic acids and derivatives	Carboxylic acids and derivatives	Amino acids, peptides, and analogues	-	HMDB0029094	-	-	-	-
POS00309	(-)-Arctigenin	--	210.969	373.162	0.0920949	0.0895217	0.101198	0.0376394	0.0459199	0.0805437	0.151403	0.147343	0.165904	0.181564	0.113373	0.188218	0.13439	0.144029	0.133509	0.106194	0.114313	0.143237	0.0306377	0.0430749	0.0236401	0.0300281	0.0404256	0.0254768	0.0762617	0.0742148	0.0643706	0.0669902	--	--	--	--	--	-	-	-	-
POS00310	Anabasine	--	65.6157	161.107	0.320029	0.469745	0.39638	0.427043	0.505568	0.602199	0.333209	0.291961	0.365525	0.327602	0.3001	0.325924	0.315757	0.308241	0.183995	0.277985	0.220356	0.17623	0.712758	0.785422	0.796544	0.686461	0.773691	0.780012	0.368394	0.321482	0.328747	0.397519	Alkaloids and derivatives	-	HASH(0x26ee750)	13078-04-1	HMDB0004350	C06180	ko01110//Biosynthesis of secondary metabolites;ko01064//Biosynthesis of alkaloids derived from ornithine, lysine and nicotinic acid	Chemical structure transformation maps;Global and overview maps	Metabolism
POS00311	Norbuprenorphine	--	44.8789	414.259	0.00515009	0.0215047	0.0380968	0.0083198	0.0138879	0.0212195	0.0385238	0.0335037	0.0528942	0.0355302	0.0366993	0.0374045	0.0219958	0.0163022	0.0346346	0.0254366	0.049634	0.0280933	0.0885283	0.234882	0.125874	0.102334	0.141395	0.150438	0.0683534	0.0707112	0.0680539	0.0782993	Benzenoids	Phenanthrenes and derivatives	HASH(0xa08ecf0)	-	HMDB0060546	-	-	-	-
POS00312	(+)-2,3-Dihydro-3-methyl-1H-pyrrole	--	22.8976	84.0806	1.56411	4.34304	2.09668	2.6297	4.82263	5.44494	1.69454	1.37793	1.89965	1.95822	1.55117	1.21085	0.185794	0.153694	0.20316	0.266775	0.246696	0.317354	8.19728	8.93463	8.1661	7.00818	8.6891	8.48899	3.71687	2.872	4.21256	3.94348	--	--	--	--	--	-	-	-	-
POS00313	Hovenolactone	--	297.911	489.358	0.107257	0.160134	0.134766	0.126334	0.166007	0.116074	0.309767	0.255058	0.29929	0.233315	0.249538	0.232521	0.262632	0.237313	0.245573	0.223397	0.279664	0.160841	0.156177	0.167562	0.173072	0.152075	0.171342	0.191733	0.173514	0.158802	0.176055	0.202549	Benzenoids	Phenanthrenes and derivatives	HASH(0x2e9c090)	85206-97-9	HMDB0035957	-	-	-	-
POS00314	Musabalbisiane C	--	207.341	569.25	0.744538	0.796925	0.847047	1.01687	0.691134	0.745836	0.488542	0.339809	0.359701	0.46652	0.537729	0.456774	0.410332	0.381422	0.40076	0.261678	0.332529	0.386628	1.09911	1.17563	1.11712	0.681321	1.12931	0.886113	0.588642	0.69145	0.607106	0.610496	Lipids and lipid-like molecules	Prenol lipids	Diterpenoids	143183-60-2	HMDB0038682	-	-	-	-
POS00315	Creatine	--	191.889	132.077	0.339599	0.36175	0.379011	0.39475	0.331667	0.340303	0.39826	0.386704	0.395685	0.475658	0.400528	0.397066	0.410524	0.373237	0.416971	0.324314	0.389473	0.390804	0.298659	0.28303	0.285462	0.256357	0.299117	0.283962	0.326004	0.329732	0.359967	0.363255	Organic acids and derivatives	Carboxylic acids and derivatives	Amino acids, peptides, and analogues	57-00-1	HMDB0000064	C00300	ko01100//Metabolic pathways;ko00260//Glycine, serine and threonine metabolism;ko00330//Arginine and proline metabolism	Amino acid metabolism;Global and overview maps	Metabolism
POS00316	Mizolastine	--	24.4778	455.187	0.275842	0.261511	0.254989	0.289676	0.233196	0.225012	0.509182	0.588187	0.557982	0.517881	0.45931	0.589387	0.214298	0.212393	0.175923	0.179927	0.228994	0.204979	0.0797881	0.0587971	0.0551554	0.0586267	0.0629508	0.0712337	0.17919	0.241666	0.246337	0.199778	Organoheterocyclic compounds	Benzimidazoles	HASH(0xc8e9b8)	108612-45-9	HMDB0240233	-	-	-	-
POS00317	N-trans-Feruloyl-4-O-methyldopamine	--	198.428	344.142	0.0217775	0.0195629	0.024079	0.0172258	0.0271197	0.014992	0.0207832	0.0194722	0.0222714	0.0273208	0.0220642	0.0195129	0.0205018	0.0155004	0.0257261	0.0215983	0.0208791	0.0200946	0.0191737	0.0249154	0.0222217	0.0224156	0.023756	0.0380161	0.0186713	0.0273877	0.0181359	0.0223606	Phenylpropanoids and polyketides	Cinnamic acids and derivatives	Hydroxycinnamic acids and derivatives	78510-20-0	HMDB0039755	-	-	-	-
POS00318	Abscisic acid	--	170.498	265.143	0.0346578	0.0521325	0.0238103	0.0268502	0.0296585	0.030194	0.161902	0.327559	0.358106	0.324763	0.293734	0.186035	0.0342229	0.0352465	0.0270107	0.0266206	0.0405445	0.0365698	0.00677431	0.00676217	0.00535132	0.00997685	0.0041428	0.00537329	0.0476096	0.0636222	0.0546619	0.0578042	Lipids and lipid-like molecules	Prenol lipids	Sesquiterpenoids	-	HMDB0243505	C06082	ko01100//Metabolic pathways;ko01110//Biosynthesis of secondary metabolites;ko01060//Biosynthesis of plant secondary metabolites;ko01062//Biosynthesis of terpenoids and steroids;ko01070//Biosynthesis of plant hormones;ko00906//Carotenoid biosynthesis	Chemical structure transformation maps;Global and overview maps;Metabolism of terpenoids and polyketides	Metabolism
POS00319	1-Isothiocyanato-7-(methylthio)heptane	--	28.2221	204.086	0.374072	0.296421	0.398928	0.309377	0.58959	0.583986	0.0945595	0.196265	0.227248	0.209614	0.204007	0.251953	0.270486	0.268008	0.283918	0.282685	0.332359	0.310469	0.107633	0.114323	0.137981	0.123642	0.133946	0.152032	0.199644	0.180538	0.199787	0.210199	Organosulfur compounds	Isothiocyanates	HASH(0x113e000)	4430-38-0	HMDB0038440	-	-	-	-
POS00320	Alantolactone	--	191.928	233.153	0.269732	0.293195	0.288539	0.288821	0.259286	0.283784	1.19479	1.10526	1.07909	1.11007	1.03566	1.12804	1.25279	1.19277	1.26897	1.06859	1.28084	1.34536	0.26093	0.291875	0.312182	0.229274	0.260881	0.236948	0.61616	0.672986	0.680175	0.74274	Lipids and lipid-like molecules	Prenol lipids	Terpene lactones	546-43-0	HMDB0035906	-	-	-	-
POS00321	1-(1-Pyrrolidinyl)-2-propanone	--	307.245	128.107	0.304767	0.303991	0.304794	0.283557	0.328221	0.319994	0.322827	0.299343	0.35942	0.42481	0.350561	0.401267	0.287448	0.320759	0.338153	0.255179	0.316839	0.342449	0.274723	0.252608	0.274908	0.199146	0.23866	0.237584	0.265476	0.287828	0.328383	0.281356	Organoheterocyclic compounds	Pyrrolidines	N-alkylpyrrolidines	54151-38-1	HMDB0040030	-	-	-	-
POS00322	(R)-2-Hydroxysterculic acid	--	294.183	311.258	0.0209486	0.0865653	0.0301723	7.37886e-05	0.0344687	0.0251499	0.279554	0.338021	0.365729	0.0908848	0.499924	0.310886	1.00825	0.886072	0.97529	0.777887	1.07628	0.776619	0.0894408	0.0796221	0.0266701	0.0706956	0.0172128	0.0361974	0.305463	0.29282	0.300906	0.304938	--	--	--	--	--	-	-	-	-
POS00323	Daprodustat	--	71.5834	394.197	0.0040737	0.00262731	0.00660528	0.00758291	0.00837197	0.0112343	0.0397265	0.0331995	0.0418323	0.0347819	0.0267135	0.0332544	0.0189181	0.0179784	0.0227933	0.0195584	0.0291866	0.0264882	0.00898802	0.00854909	0.00212915	0.00720293	0.00390319	0.00801565	0.0182085	0.0196195	0.0172113	0.0207841	Organic acids and derivatives	Carboxylic acids and derivatives	Amino acids, peptides, and analogues	-	HMDB0250863	-	-	-	-
POS00324	Threoninyl-Leucine	--	27.1185	233.149	0.293172	0.341652	0.28549	0.274223	0.281945	0.293787	0.973801	0.934038	1.20553	1.02147	0.960767	0.970007	0.920711	0.861823	0.999276	0.892086	1.16823	1.05207	0.250216	0.214868	0.207413	0.208948	0.211088	0.229469	0.55663	0.531099	0.579085	0.554673	Organic acids and derivatives	Carboxylic acids and derivatives	Amino acids, peptides, and analogues	50299-12-2	HMDB0029065	-	-	-	-
POS00325	2,4,5,6-Phenanthrenetetrol	--	16.8084	243.07	0.23205	0.182505	0.371466	0.206362	0.338142	0.347073	0.252579	0.183779	0.429805	0.230095	0.371176	0.343388	0.350171	0.216301	0.347946	0.192414	0.255156	0.373684	0.174761	0.188999	0.185367	0.15617	0.203782	0.178822	0.208875	0.193449	0.176312	0.206122	Benzenoids	Phenanthrenes and derivatives	Phenanthrols	68570-34-3	HMDB0032866	-	-	-	-
POS00326	Diacetyl	--	52.6773	87.0439	0.181529	0.160987	0.220766	0.0622961	0.191288	0.169137	0.222651	0.201162	0.236805	0.217216	0.220812	0.248406	0.284436	0.167847	0.347857	0.169994	0.147295	0.207823	0.0836992	0.127912	0.114652	0.0853686	0.12624	0.123947	0.196454	0.164317	0.194093	0.205755	Organic oxygen compounds	Organooxygen compounds	Carbonyl compounds	431-03-8	HMDB0003407	C00741	ko01110//Biosynthesis of secondary metabolites;ko00650//Butanoate metabolism	Carbohydrate metabolism;Global and overview maps	Metabolism
POS00327	Cyclopassifloside II	--	276.177	683.431	0.326372	0.207754	0.285022	0.225394	0.20781	0.205955	0.318263	0.278625	0.336381	0.263959	0.294395	0.2752	0.22704	0.275726	0.42923	0.261904	0.268638	0.284479	0.243311	0.165735	0.224727	0.260468	0.216422	0.243569	0.260378	0.259767	0.241219	0.258592	Lipids and lipid-like molecules	Prenol lipids	Terpene glycosides	292167-39-6	HMDB0038389	-	-	-	-
POS00328	(ﾂ｡ﾀ)-(Z)-2-(5-Tetradecenyl)cyclobutanone	--	307.752	265.252	9.51103	8.05188	10.3735	8.50275	10.6696	8.35127	10.5442	9.51497	12.7237	13.1757	13.5143	12.778	8.7938	8.8765	12.0069	8.95437	9.68842	11.655	10.7591	7.01	10.3648	6.43956	7.53273	7.67584	9.13893	8.6207	9.58602	9.51835	--	--	--	--	--	-	-	-	-
POS00329	Salviaflaside methyl ester	--	26.485	537.168	0.0221327	0.0503018	0.0383624	0.0682198	0.0548715	0.042677	0.166038	0.171309	0.150794	0.203236	0.13273	0.189597	0.393614	0.343754	0.00166528	0.0014534	0.395795	0.346127	0.210069	0.159643	0.150514	0.128272	0.141965	0.143019	0.148991	0.187546	0.183432	0.108603	Organic oxygen compounds	Organooxygen compounds	Carbohydrates and carbohydrate conjugates	178860-70-3	HMDB0033706	-	-	-	-
POS00330	LysoPC(18:2(9Z,12Z))	--	278.564	520.338	13.4759	16.7599	17.3039	13.8319	11.1924	12.001	13.2076	9.94134	9.24657	10.5292	12.1713	9.21847	5.01069	4.97274	5.29242	4.92159	5.14624	6.1551	8.78099	10.4611	10.2695	6.84037	6.83508	7.49984	9.32333	9.34953	9.67861	9.8517	Lipids and lipid-like molecules	Glycerophospholipids	Glycerophosphocholines	27304-12-7	HMDB0061700	-	-	-	-
POS00331	Ganoderenic acid D	--	274.998	513.283	0.116733	0.152669	0.128193	0.133431	0.195631	0.153938	0.268352	0.239441	0.283222	0.225867	0.241901	0.309539	0.199018	0.13507	0.190649	0.155274	0.19083	0.208274	0.0981387	0.100265	0.105753	0.092708	0.115618	0.0581811	0.154067	0.137043	0.122893	0.147282	Lipids and lipid-like molecules	Prenol lipids	Triterpenoids	100665-43-8	HMDB0036059	-	-	-	-
POS00332	3-Oxo-12,18-ursadien-28-oic acid	--	280.372	453.336	3.98443	5.02325	3.99738	4.48389	3.68802	5.37174	3.00435	3.00871	3.61063	2.71732	2.91255	2.9341	5.04341	4.24523	3.99814	3.9079	4.71929	5.89481	1.30173	1.51323	1.35414	1.19219	1.61409	1.74394	3.27359	3.47001	3.93142	3.37635	Lipids and lipid-like molecules	Prenol lipids	Triterpenoids	273223-69-1	HMDB0037065	-	-	-	-
POS00333	Uzarigenin 3-[xylosyl-(1-&gt;2)-rhamnoside]	--	271.67	653.366	0.830467	0.946772	0.953636	1.05611	1.07489	2.25354	0.021478	0.0372419	0.0150405	0.0103501	0.00890214	0.0317434	8.11063e-05	0.00455023	0.0213539	0.0103751	0.00405785	0.00883274	0.00804686	0.00611204	0.0151895	0.0100425	0.0035844	0.0049069	0.270762	0.277582	0.261433	0.2694	--	--	--	--	--	-	-	-	-
POS00334	Furanofukinin	--	212.943	249.184	0.543908	0.610836	0.632349	0.569541	0.43361	0.519722	0.547139	0.508009	0.528993	0.630856	0.394464	0.500697	0.476184	0.436881	0.499508	0.342725	0.497013	0.517948	0.470675	0.377842	0.409025	0.377565	0.455215	0.438313	0.495422	0.490645	0.527814	0.450139	Lipids and lipid-like molecules	Prenol lipids	Sesquiterpenoids	34335-93-8	HMDB0036640	-	-	-	-
POS00335	Arginyl-Arginine	--	285.642	331.224	0.55759	0.543516	0.533941	0.465652	0.601189	0.490034	0.880288	1.05063	1.0876	0.782482	1.1652	0.919078	1.45771	1.32	1.33094	1.12822	1.58505	1.27125	0.344972	0.292286	0.362905	0.304799	0.34397	0.376606	0.853541	0.807636	0.663814	0.83581	Organic acids and derivatives	Carboxylic acids and derivatives	Amino acids, peptides, and analogues	15483-27-9	HMDB0028703	-	-	-	-
POS00336	Cytarabine (hydrochloride)	--	24.4825	244.093	0.283166	0.386482	0.243398	0.352728	0.31653	0.326913	0.432465	0.523686	0.687459	0.55164	0.498828	0.553803	0.568338	0.605536	0.764906	0.63591	0.932944	0.784943	0.359506	0.385058	0.345256	0.339108	0.368371	0.378535	0.44994	0.380675	0.418486	0.424609	--	--	--	--	--	-	-	-	-
POS00337	Palmitic acid	--	226.024	274.273	13.7384	14.3647	16.0424	23.7561	12.0175	25.0543	14.7646	17.4423	19.8267	20.1548	12.1767	12.6887	15.1191	18.4973	21.9318	11.3608	22.9633	15.5486	16.0669	12.4636	11.6866	12.2177	12.9471	10.6632	16.275	16.198	14.6804	16.5309	Lipids and lipid-like molecules	Fatty Acyls	Fatty acids and conjugates	-	HMDB0303203	C00249	ko01100//Metabolic pathways;ko01060//Biosynthesis of plant secondary metabolites;ko00071//Fatty acid degradation;ko01212//Fatty acid metabolism;ko01040//Biosynthesis of unsaturated fatty acids;ko00062//Fatty acid elongation;ko00061//Fatty acid biosynthesis;ko00073//Cutin, suberine and wax biosynthesis	Chemical structure transformation maps;Global and overview maps;Lipid metabolism	Metabolism
POS00338	Coproporphyrin I	--	242.529	655.276	2.8006	2.76591	2.96184	3.05975	2.95071	3.31926	16.4309	13.3948	15.6021	16.1626	14.3503	15.485	8.56124	9.07546	9.67317	7.90645	10.0134	9.44594	3.12175	2.50234	2.51029	2.30759	2.84086	2.69708	6.5518	7.0831	7.15613	6.72359	Organoheterocyclic compounds	Tetrapyrroles and derivatives	Porphyrins	15569-30-9	HMDB0011680	C05769	ko01100//Metabolic pathways;ko01110//Biosynthesis of secondary metabolites;ko00860//Porphyrin metabolism	Global and overview maps;Metabolism of cofactors and vitamins	Metabolism
POS00339	Esculentic acid (Diplazium)	--	246.523	511.339	9.80693	11.4271	10.5277	11.5275	10.0793	11.6015	8.26781	9.0437	9.00533	7.74727	7.24787	8.31355	8.12969	7.22375	7.26752	6.80848	8.08323	8.07184	5.62138	4.34735	4.23554	3.64842	4.73559	4.29084	7.3151	7.82941	8.07024	7.58033	Lipids and lipid-like molecules	Prenol lipids	Triterpenoids	76964-07-3	HMDB0035782	-	-	-	-
POS00340	Cis-8,11,14,17-Eicosatetraenoic acid	--	354.543	327.227	0.00612409	0.00379039	0.00994567	0.0070423	0.00722474	0.00551837	0.0419151	0.0316983	0.0453858	0.0319415	0.0390536	0.0304156	0.0384036	0.0333647	0.0500409	0.0422816	0.0532929	0.0519118	0.0112326	0.0101388	0.00846089	0.010608	0.00737268	0.013065	0.0257981	0.0235935	0.0267949	0.0264524	Lipids and lipid-like molecules	Fatty Acyls	Fatty acids and conjugates	2091-26-1	HMDB0002177	-	-	-	-
POS00341	1,2,10-Trihydroxydihydro-trans-linalyl oxide 7-O-beta-D-glucopyranoside	--	229.262	383.182	0.609071	0.616584	0.622959	0.723739	0.50274	0.47552	0.416009	0.593559	0.478483	0.762755	0.40532	0.511998	0.680183	0.615908	0.751294	0.4582	0.595809	1.13383	1.32447	1.15974	1.1579	1.00014	1.29608	1.14529	0.845067	0.915537	0.888262	0.878868	Organic oxygen compounds	Organooxygen compounds	Carbohydrates and carbohydrate conjugates	219814-37-6	HMDB0033237	-	-	-	-
POS00342	Cortisol	--	252.177	363.214	0.0350648	0.0244645	0.0304795	0.0285196	0.0217088	0.0239409	0.608805	0.639302	0.683544	0.573397	0.507987	0.572744	0.129939	0.138017	0.147531	0.0971626	0.176343	0.117323	0.0145551	0.0505825	0.0519657	0.0343364	0.040233	0.0423385	0.15897	0.173597	0.176755	0.156122	Lipids and lipid-like molecules	Steroids and steroid derivatives	Hydroxysteroids	50-23-7	HMDB0000063	C00735	ko01100//Metabolic pathways;ko07225//Glucocorticoid and mineralocorticoid receptor agonists/antagonists	Global and overview maps;Target-based classification: Nuclear receptors	Drug Development;Metabolism
POS00343	7C-aglycone	--	229.437	299.126	0.214777	0.207699	0.200021	0.223028	0.165989	0.219091	0.443807	0.383391	0.356407	0.384327	0.316588	0.377588	0.238849	0.23132	0.249576	0.277967	0.219271	0.258751	0.0985692	0.1068	0.150043	0.0741447	0.13231	0.0977765	0.293805	0.206083	0.220124	0.327983	Lipids and lipid-like molecules	Prenol lipids	Quinone and hydroquinone lipids	51732-61-7	HMDB0004808	-	-	-	-
POS00344	2,6-Di-tert-butyl-1,4-benzenediol	--	212.291	223.168	0.0758269	0.104662	0.0915364	0.0798577	0.0614431	0.0860901	0.0880296	0.0881252	0.0863867	0.0962503	0.0638702	0.0790738	0.0694616	0.0823304	0.0741857	0.0581825	0.0867493	0.0888702	0.0597554	0.0541728	0.0675596	0.0556098	0.078755	0.076235	0.0760175	0.0850555	0.0752432	0.0747102	Benzenoids	Benzene and substituted derivatives	Phenylpropanes	2444-28-2	HMDB0040178	-	-	-	-
POS00345	Trifluoromethanesulfonic acid	--	13.7168	150.968	0.289745	0.295397	0.314469	0.330488	0.291067	0.297361	0.400414	0.334704	0.369888	0.328385	0.342842	0.351478	0.337137	0.326064	0.350899	0.328541	0.363939	0.301996	0.29254	0.274984	0.329495	0.263122	0.270698	0.315937	0.239137	0.315189	0.312829	0.320385	--	--	--	--	--	-	-	-	-
POS00346	2,5-Dihydro-2,4,5-trimethyloxazole	--	307.959	114.091	0.536547	0.423266	0.509845	0.569186	0.710187	0.568661	0.729282	0.576709	0.627782	0.683095	0.611128	0.629814	0.579254	0.700299	0.657716	0.610098	0.720945	0.664598	0.485019	0.437309	0.436534	0.472869	0.49788	0.440578	0.4618	0.410964	0.598557	0.411571	Organoheterocyclic compounds	Azolines	Oxazolines	22694-96-8	HMDB0031199	-	-	-	-
POS00347	Ethyl cellulose	--	206.349	455.243	0.210705	0.227704	0.201488	0.214002	0.150248	0.209661	0.267065	0.277233	0.309674	0.262262	0.226716	0.27446	0.160529	0.141908	0.158738	0.110501	0.153717	0.17941	0.1457	0.137294	0.107106	0.0767872	0.141725	0.110711	0.180668	0.19773	0.183353	0.177021	Organic oxygen compounds	Organooxygen compounds	Carbohydrates and carbohydrate conjugates	9004-57-3	HMDB0033370	-	-	-	-
POS00348	Ganolucidic acid B	--	222.746	503.334	6.86209	8.81442	8.06002	8.57445	7.89447	6.62295	5.56057	5.47007	5.24992	5.12376	5.1455	7.21673	3.83394	3.17749	3.69175	2.35057	2.99732	3.34785	14.9178	24.7297	12.4267	8.99525	13.1532	11.0868	8.22442	7.6476	8.27735	8.89887	Lipids and lipid-like molecules	Prenol lipids	Triterpenoids	98683-75-1	HMDB0035751	-	-	-	-
POS00349	2,2,4,4-Tetramethyl-6-(1-oxobutyl)-1,3,5-cyclohexanetrione	--	178.726	253.143	0.0189841	0.0225207	0.0293177	0.0226468	0.00938203	0.0228564	0.0187433	0.00503694	9.1552e-05	8.44274e-05	0.0424053	8.26918e-05	0.0237459	0.019874	0.0158133	0.0333993	0.0281365	0.023535	0.0286841	0.0510524	0.0120867	0.00927325	0.0270613	0.0300718	0.0173303	0.0250388	0.0183449	0.0237101	Lipids and lipid-like molecules	Prenol lipids	Monoterpenoids	-	HMDB0033197	-	-	-	-
POS00350	PE(20:2(11Z,14Z)/14:1(9Z))	--	348.471	714.507	0.786579	1.00115	1.02471	0.834771	1.02932	0.591093	1.02889	0.808571	1.54843	0.990542	1.39808	1.01065	0.994653	0.77923	0.833214	1.40274	0.982116	1.05333	0.740549	0.854679	0.677618	0.876532	0.803165	0.994317	0.935996	0.866538	0.918883	1.13603	Lipids and lipid-like molecules	Glycerophospholipids	Glycerophosphoethanolamines	-	HMDB0009284	-	-	-	-
POS00351	Rishitin	--	237.159	223.169	0.164448	0.190263	0.160964	0.165797	0.172691	0.163152	0.0906626	0.092543	0.0802202	0.0975687	0.0782753	0.0973455	0.0584246	0.0582121	0.0601907	0.0432826	0.064732	0.0634108	0.118575	0.152076	0.108137	0.105931	0.100188	0.115114	0.107777	0.11614	0.111109	0.112751	Organic oxygen compounds	Organooxygen compounds	Alcohols and polyols	18178-54-6	HMDB0035593	-	-	-	-
POS00352	Carnosic acid	--	269.503	333.203	0.54289	0.792433	0.678541	0.784266	0.721274	0.636284	1.7996	1.38336	1.75526	1.54778	1.60141	1.57573	1.89141	1.63841	1.52038	1.49104	1.93734	1.89477	1.4218	1.56308	1.6076	1.34393	1.65175	1.62002	1.25396	1.28076	1.3125	1.2597	Lipids and lipid-like molecules	Prenol lipids	Diterpenoids	3650-09-07	HMDB0002358	C21818	ko01110//Biosynthesis of secondary metabolites	Global and overview maps	Metabolism
POS00353	Tetrahydropiperine	--	27.1078	290.17	0.287981	0.341766	0.327167	0.340828	0.378391	0.402651	0.755928	0.771741	1.12828	0.879854	0.830104	0.88912	0.719019	0.754797	0.866736	0.760969	1.10199	0.892311	0.36779	0.340056	0.40493	0.355821	0.404155	0.385488	0.568049	0.551597	0.598531	0.547116	--	--	--	--	--	-	-	-	-
POS00354	Methyl dihydrojasmonate	--	242.325	227.164	0.060471	0.0820346	0.0852115	0.0730762	0.0682569	0.0662293	0.6359	0.638068	0.667876	0.533102	0.554128	0.636595	0.294593	0.294419	0.363245	0.29897	0.375059	0.33077	0.0553464	0.050029	0.0669475	0.0493164	0.0629588	0.0603857	0.167639	0.172809	0.169315	0.172516	Lipids and lipid-like molecules	Fatty Acyls	Lineolic acids and derivatives	24851-98-7	HMDB0031740	-	-	-	-
POS00355	17-phenyl-18,19,20-trinor-prostaglandin E2	--	229.433	369.203	0.0286465	0.0219022	0.021626	0.0284459	0.0244034	0.0270324	0.0623346	0.1124	0.0800027	0.0920308	0.0756406	0.0875111	0.0462697	0.0505021	0.0437601	0.0371396	0.0378026	0.0382662	0.0214064	0.0211811	0.0200829	0.0202604	0.0169579	0.0235391	0.0434821	0.0336399	0.0356764	0.044217	Lipids and lipid-like molecules	Fatty Acyls	Eicosanoids	-	HMDB0062612	-	-	-	-
POS00356	Erdafitinib	--	143.841	447.245	0.0199881	0.0272358	0.026694	0.0416459	0.0231335	0.0333301	0.143408	0.126304	0.186959	0.132073	0.136236	0.127833	0.0717625	0.0838221	0.117564	0.0700491	0.20872	0.0974914	0.0430401	0.0351917	0.0151796	0.0354015	0.0430709	0.0146426	0.0815096	0.0727557	0.070978	0.0426913	Organic nitrogen compounds	Organonitrogen compounds	Amines	-	HMDB0251903	-	-	-	-
POS00357	Cichoralexin	--	218.228	249.147	0.0347028	0.0518431	0.044598	0.0493998	0.0221983	0.0280485	0.113841	0.109358	0.117442	0.110795	0.0865327	0.119754	0.0652943	0.0546068	0.0784049	0.0381589	0.0685927	0.0878109	0.070642	0.0646739	0.0485558	0.0523906	0.0611496	0.0651144	0.0755315	0.0815457	0.0805299	0.0817354	Lipids and lipid-like molecules	Prenol lipids	Terpene lactones	132296-37-8	HMDB0037022	-	-	-	-
POS00358	--	--	26.4712	330.059	0.158553	0.152194	0.154627	0.125091	0.160613	0.128709	0.230561	0.18912	0.246591	0.233434	0.225185	0.259248	0.108706	0.111799	0.110456	0.101902	0.116005	0.0918821	0.0888506	0.0747551	0.0628032	0.0723878	0.0805369	0.078297	0.0983706	0.0915792	0.104505	0.0980935	--	--	--	--	--	-	-	-	-
POS00359	--	--	31.6755	608.09	0.0237758	0.0166246	0.0268305	0.0230725	0.0176589	0.0137978	0.0144069	0.00916857	0.00929392	0.0118202	0.0142268	0.0118398	0.0305076	0.0304283	0.0366585	0.0277458	0.0280555	0.0290908	0.0140625	0.0116664	0.0154862	0.0122765	0.0139149	0.0172093	0.0180397	0.0208436	0.0206191	0.017989	--	--	--	--	--	-	-	-	-
POS00360	--	--	255.918	189.112	0.0174213	0.162099	0.0295156	0.103553	0.144312	0.0858774	0.190073	0.0431092	0.0890131	0.287553	0.273247	0.256775	0.327284	0.150134	0.405037	0.212903	0.331553	0.303473	0.230213	0.242839	0.277541	0.218282	0.175758	0.255282	0.282317	0.204714	0.310121	0.200996	--	--	--	--	--	-	-	-	-
POS00361	--	--	93.0664	265.154	0.0157849	0.0284525	0.0232212	0.0141643	0.0220624	0.0374521	0.329792	0.319158	0.357106	0.0088222	0.234213	0.300846	0.221834	0.221987	0.22356	0.176436	0.246356	0.197334	0.0312381	0.0265824	0.01595	0.0196273	0.023413	0.0166486	0.123213	0.134038	0.143954	0.139156	--	--	--	--	--	-	-	-	-
POS00362	--	--	43.8784	365.105	0.0815605	0.0968417	0.0915175	0.0992252	0.0894103	0.0857998	0.00820619	7.78971e-05	0.0546913	8.44274e-05	0.0656971	0.00217671	0.00720287	0.00581374	0.00339004	0.00236209	0.012855	0.002418	0.0862192	0.0952742	0.0871982	0.0678938	0.0989587	0.0855294	0.0356227	0.0403492	0.0303972	0.0499334	--	--	--	--	--	-	-	-	-
POS00363	--	--	26.4012	284.098	3.52357	4.99488	4.55032	5.29883	5.23774	5.33646	2.14061	1.83053	2.32189	2.31316	1.76627	2.05615	2.09557	1.98462	2.20883	2.0097	2.5518	2.15554	1.33985	1.128	1.29726	1.22557	1.17983	1.34866	2.43888	2.40709	2.73899	2.24601	--	--	--	--	--	-	-	-	-
POS00364	--	--	24.4792	76.0392	0.141832	0.139449	0.137691	0.146021	0.134837	0.142858	0.21453	0.183301	0.210348	0.232347	0.185732	0.184763	0.105227	0.130198	0.107528	0.120813	0.165587	0.127467	0.101144	0.106205	0.0921165	0.0964958	0.110779	0.110375	0.121903	0.131102	0.137607	0.121342	--	--	--	--	--	-	-	-	-
POS00365	--	--	24.482	277.139	0.221467	0.242929	0.22983	0.257055	0.234038	0.186135	0.333614	0.275696	0.334266	0.29631	0.321813	0.28929	0.397856	0.421844	0.390195	0.352207	0.414493	0.385115	0.44469	0.421707	0.479035	0.417815	0.448782	0.524926	0.381985	0.378297	0.423325	0.398659	--	--	--	--	--	-	-	-	-
POS00366	--	--	272.54	361.201	0.134345	0.310147	0.152312	0.219702	0.195241	0.177885	0.443698	0.476919	0.454067	0.342169	0.342331	0.415714	0.682041	0.32106	0.526868	0.466101	0.595087	0.29621	0.168692	0.136712	0.161445	0.107989	0.18968	0.174533	0.338202	0.320917	0.313579	0.402683	--	--	--	--	--	-	-	-	-
POS00367	--	--	309.922	339.253	0.0862484	0.060552	0.114735	0.061347	0.0545765	0.103089	1.16458	0.773475	1.35717	1.08446	0.970878	1.13897	0.449988	0.329097	0.29721	0.378099	0.50438	0.640175	0.115982	0.093146	0.071141	0.0696031	0.108128	0.205511	0.352294	0.269692	0.280938	0.372	--	--	--	--	--	-	-	-	-
POS00368	--	--	25.1632	613.159	0.0345764	0.033456	0.0456378	0.0440755	0.0347884	0.0309266	0.036523	0.035699	0.0434287	0.0404349	0.0374286	0.0433616	0.0418519	0.0430935	0.0405482	0.0253938	0.060379	0.0452628	0.0141853	0.00501061	0.0183751	0.0180234	0.0261562	0.0281021	0.0177614	0.0361402	0.0261545	0.0355884	--	--	--	--	--	-	-	-	-
POS00369	--	--	236.521	581.306	0.110362	0.208822	0.192192	0.18252	0.109876	0.210926	0.270212	0.298084	0.275485	0.294846	0.350858	0.302279	0.228102	0.22529	0.25441	0.190102	0.258525	0.240106	0.22031	0.321363	0.215589	0.17657	0.219858	0.190188	0.229306	0.237607	0.252096	0.235442	--	--	--	--	--	-	-	-	-
POS00370	--	--	27.1206	268.104	22.3948	18.6779	22.6815	19.2455	15.3354	15.4255	3.57075	2.62206	2.7034	2.5649	2.87537	3.51845	11.9438	12.6472	12.5076	10.4856	10.391	10.7542	0.619925	0.62342	0.571229	0.560792	0.48939	0.542005	7.34853	8.05822	8.59935	7.99605	--	--	--	--	--	-	-	-	-
POS00371	--	--	136.229	377.143	0.0617687	0.0757586	0.0699138	0.0793527	0.0733856	0.0432893	8.83542e-05	7.78971e-05	9.1552e-05	8.44274e-05	7.82035e-05	8.26918e-05	0.0694293	0.0505229	0.140021	0.0616271	0.154384	0.136369	0.0516164	0.0516077	0.0434628	0.038767	0.0506974	0.0483257	0.0450853	0.052113	0.0508663	0.025639	--	--	--	--	--	-	-	-	-
POS00372	--	--	38.9676	189.123	0.12338	0.172361	0.157866	0.154234	0.159176	0.175867	0.206657	0.209771	0.237063	0.215159	0.216898	0.21382	0.186443	0.171654	0.221929	0.188914	0.272124	0.237867	0.162924	0.147	0.163919	0.148792	0.167346	0.171441	0.169761	0.183094	0.179185	0.182586	--	--	--	--	--	-	-	-	-
POS00373	--	Quercitrin	357.274	451.952	0.0096694	0.00907757	0.0140822	0.00853008	0.0107052	0.00978018	0.0161209	0.014651	0.0177027	0.0107975	0.014355	0.00933308	0.0107323	0.00894544	0.0147965	0.0132606	0.017461	0.0124164	0.00636681	0.00792392	0.0116871	0.012021	0.00802946	0.0127501	0.0136241	0.00876239	0.011772	0.0150679	Phenylpropanoids and polyketides	Flavonoids	Flavonoid glycosides	-	HMDB0257017	-	-	-	-
POS00374	--	Lemildipine	356.526	460.917	0.00639945	0.00793651	0.00723089	0.00383844	0.00637468	0.00509603	0.00833478	0.00825887	0.0101009	0.00560506	0.00993433	0.00664242	0.00929805	0.00493882	0.00789909	0.00740336	0.0095431	0.011719	0.00499473	0.003637	0.00754985	0.00574003	0.00477122	0.00712247	0.00749255	0.00441417	0.00568189	0.00836187	Organoheterocyclic compounds	Pyridines and derivatives	Hydropyridines	-	HMDB0254005	-	-	-	-
POS00375	--	Erythromycin	356.484	739.944	0.00554595	0.00390422	0.00721561	0.00181454	0.00612053	0.00449617	0.0101595	0.00894383	0.00870025	0.00408548	0.00872771	0.00383803	0.00330844	0.00186977	0.00544451	0.00923985	0.00903838	0.00883403	0.002717	0.00415414	0.0056601	0.00278235	0.00472783	0.00792383	0.006767	0.0042656	0.00844589	0.00831953	Organic oxygen compounds	Organooxygen compounds	Carbohydrates and carbohydrate conjugates	114-07-8	HMDB0014344	C01912	ko01100//Metabolic pathways;ko01110//Biosynthesis of secondary metabolites;ko01052//Type I polyketide structures	Global and overview maps;Metabolism of terpenoids and polyketides	Metabolism
POS00376	--	Pleconaril	356.417	385.237	0.00939359	0.00986665	0.00927186	0.0109509	0.00682517	0.0130593	0.00333509	0.00546174	0.00391922	0.00570691	0.00271865	0.0111627	0.009508	0.00772895	0.00576863	0.0044494	0.00350019	0.00790981	0.00602505	0.0101023	0.00519279	0.00215461	0.00933183	0.00327892	0.00227194	0.00387613	0.00508873	0.00410766	Organoheterocyclic compounds	Azoles	Oxadiazoles	-	HMDB0256637	-	-	-	-
POS00377	--	N~4~-Cyclopropyl-6-(2,3-Dichlorophenyl)pyrimidine-2,4-Diamine	356.017	299.009	0.00928923	0.0100384	0.0123425	0.00898906	0.0113865	0.00950712	0.0145599	0.012388	0.015564	0.0125523	0.0182608	0.0130673	0.0121151	0.00971879	0.0136864	0.0146687	0.0169763	0.0135474	0.00786367	0.00843324	0.0121138	0.00900876	0.00845896	0.0120998	0.0101213	0.00880838	0.0130982	0.0114021	Organoheterocyclic compounds	Diazines	Pyrimidines and pyrimidine derivatives	-	HMDB0258956	-	-	-	-
POS00378	--	Amlodipine	355.808	411.934	0.0161802	0.0164401	0.0258575	0.0172805	0.0159366	0.0176928	0.0280911	0.0215904	0.0348523	0.0186703	0.0252686	0.0163947	0.0185225	0.0162536	0.0213594	0.029876	0.0313994	0.0243552	0.0121806	0.0140177	0.0183892	0.0174027	0.0131117	0.0220534	0.0247596	0.0141003	0.0210759	0.0224216	Organoheterocyclic compounds	Pyridines and derivatives	Hydropyridines	88150-42-9	HMDB0005018	-	-	-	-
POS00379	--	3-Hydroxypicolinic acid	355.066	146.912	0.00820237	0.00942378	0.0121121	0.0107349	0.012302	0.00861838	0.0152555	0.0106332	0.0185861	0.0126063	0.0140237	0.010611	0.00658346	0.00906684	0.0100308	0.0146881	0.0110071	0.0144308	0.0072925	0.006352	0.00554764	0.00512405	0.00665997	0.00915092	0.0105144	0.00892685	0.00771094	0.0113983	Organoheterocyclic compounds	Pyridines and derivatives	Pyridinecarboxylic acids and derivatives	874-24-8	HMDB0013188	-	-	-	-
POS00380	--	Fluridone	354.871	332.906	0.00712492	0.00650053	0.00591303	0.00589915	0.0106633	0.00317504	0.00984702	0.00514185	0.0105115	0.00720188	0.0121197	0.00706069	0.00644588	0.00481917	0.00599543	0.00748809	0.0119193	0.00773232	0.00464415	0.00624446	0.00381773	0.00457543	0.00538372	0.0121745	0.00866927	0.00561502	0.00800192	0.00878904	Organoheterocyclic compounds	Pyridines and derivatives	Phenylpyridines	-	HMDB0252408	-	-	-	-
POS00381	--	Smilagenin	354.418	419.276	0.0230753	0.0197951	0.0241936	0.0147097	0.0210839	0.0117015	0.0125796	0.0188226	0.0237099	0.0173874	0.0190056	0.0133321	0.0188197	0.0143504	0.0233547	0.0195396	0.02125	0.0201155	0.00667967	0.00776332	0.0100845	0.0125901	0.0117829	0.0168941	0.0159751	0.014613	0.0178363	0.0209656	Lipids and lipid-like molecules	Prenol lipids	Triterpenoids	-	HMDB0251863	-	-	-	-
POS00382	--	Fluralaner	353.097	559.516	0.0258208	0.0366915	0.0367782	0.0400649	0.036946	0.0203644	0.0057416	0.0359705	0.00733621	0.0193899	0.0357242	0.0304643	0.0264176	0.0241293	0.0317441	0.0352222	0.0270742	0.0438811	0.0155723	0.0263502	0.0343685	0.0373775	0.0137681	0.0291621	0.0272348	0.0375574	0.0392399	0.0352718	Benzenoids	Benzene and substituted derivatives	Benzoic acids and derivatives	-	HMDB0252406	-	-	-	-
POS00383	--	Guanosine diphosphate mannose	352.451	609.453	0.21037	0.160021	0.175538	0.179321	0.259356	0.150839	0.135318	0.112007	0.252697	0.254234	0.303869	0.229696	0.215916	0.255796	0.141397	0.203114	0.236564	0.00778212	0.15189	0.208816	0.177194	0.149215	0.16866	0.0111157	0.228636	0.166372	0.178233	0.304949	Nucleosides, nucleotides, and analogues	Purine nucleotides	Purine nucleotide sugars	3123-67-9	HMDB0001163	C00096	ko01100//Metabolic pathways;ko01110//Biosynthesis of secondary metabolites;ko00520//Amino sugar and nucleotide sugar metabolism;ko00051//Fructose and mannose metabolism;ko00053//Ascorbate and aldarate metabolism;ko00510//N-Glycan biosynthesis	Carbohydrate metabolism;Global and overview maps;Glycan biosynthesis and metabolism	Metabolism
POS00384	--	Bosutinib	345.707	534.487	0.461579	0.44772	0.135931	0.596474	0.564407	0.42666	0.169095	0.117019	0.908401	0.472982	0.00122686	0.139428	0.147906	0.372522	0.123728	0.00224686	0.739972	0.795809	0.351772	0.453765	0.403996	0.406998	0.465357	0.648366	0.406036	0.640315	0.651935	0.61518	--	--	--	--	--	-	-	-	-
POS00385	--	Cobimetinib	345.236	535.49	0.171527	0.162099	0.045004	0.211976	0.209412	0.153867	0.0624181	0.0442601	0.338234	0.171959	7.82035e-05	0.0496185	0.058931	0.147671	0.0378672	7.34649e-05	0.262745	0.295459	0.12918	0.163548	0.148107	0.149937	0.169151	0.236865	0.146556	0.230165	0.240531	0.219039	Benzenoids	Benzene and substituted derivatives	Benzoic acids and derivatives	-	HMDB0250388	-	-	-	-
POS00386	--	Fertilysin	343.773	369.392	0.0133595	0.020881	0.0143872	0.0452144	0.0216225	0.0186744	0.0163426	0.0172818	0.0251917	0.0283809	7.82035e-05	0.0154961	0.01369	0.0162542	0.0272701	7.34649e-05	0.0391883	0.051148	0.0120167	0.0278169	0.0166034	0.0140706	0.0253104	0.0174663	0.0196815	0.0147141	0.0136135	0.0199153	Organic acids and derivatives	Carboxylic acids and derivatives	Carboxylic acid derivatives	-	HMDB0244652	-	-	-	-
POS00387	--	Difenoconazole	336.421	409.366	7.27979e-05	7.37016e-05	7.35363e-05	7.37886e-05	7.10107e-05	7.29648e-05	0.0179371	0.00165308	0.0121358	0.00311024	0.003199	0.00432632	0.0210816	0.0274154	0.0341532	0.0387709	0.0276021	0.066599	0.0012852	6.19743e-05	0.00212955	5.94606e-05	6.48597e-05	0.00976046	0.00695902	0.0102461	7.20649e-05	0.00597436	Benzenoids	Benzene and substituted derivatives	Diphenylethers	-	HMDB0251255	-	-	-	-
POS00388	--	Revefenacin	329.512	601.462	0.120057	0.0577452	0.105717	0.0480491	0.0648402	0.0673196	0.100581	0.0719227	0.103888	0.122434	0.0809562	0.0767998	0.0635646	0.08924	0.117452	0.0835983	0.0994245	0.0870018	0.0594011	0.0450344	0.0663326	0.0693716	0.0597161	0.0671299	0.0819015	0.0778832	0.0490455	0.0647933	Organoheterocyclic compounds	Piperidines	Benzylpiperidines	-	HMDB0304897	-	-	-	-
POS00389	--	Bosutinib	322.079	534.486	0.0467385	0.061768	0.0672842	0.114651	0.123136	0.0594466	0.102311	0.0312201	0.289622	0.0892815	7.82035e-05	0.0502239	0.0850333	0.0793984	0.0602843	7.34649e-05	0.272145	0.212333	0.0574928	0.0699425	0.0638936	0.104519	0.0979836	0.196565	0.0844737	0.132468	0.141781	0.191601	--	--	--	--	--	-	-	-	-
POS00390	--	Tezacaftor	317.202	524.452	0.0844515	0.0571702	0.0955402	0.0532555	0.0670527	0.0602088	0.0820423	0.0739479	0.0870613	0.0856088	0.0817163	0.0813517	0.0653438	0.0560503	0.0971934	0.0658195	0.062332	0.0818637	0.0671418	0.0453763	0.046463	0.0642794	0.0464907	0.0606476	0.0685661	0.0687228	0.0585989	0.0642629	Organoheterocyclic compounds	Indoles and derivatives	N-alkylindoles	-	HMDB0304895	-	-	-	-
POS00391	--	E-3174	312.048	440.373	0.00634215	0.0170629	0.0215466	0.0214247	0.0187869	0.0115013	0.0470351	0.0191225	0.0293347	0.0279319	0.0335389	0.0355671	0.204774	0.0936154	0.135207	0.185169	0.239778	0.158534	0.0866018	0.0639306	0.0613083	0.0412667	0.0415972	0.112141	0.0565854	0.0423618	0.044605	0.0593187	Benzenoids	Benzene and substituted derivatives	Biphenyls and derivatives	-	HMDB0060553	-	-	-	-
POS00392	--	Gemcitabine	310.208	267.173	0.00160147	0.0100983	0.0021397	0.0174913	0.0152627	0.0032803	0.103547	0.0516765	0.112593	0.0812588	0.102039	0.0961417	0.0983134	0.0465021	0.0434475	0.0755851	0.0599635	0.151482	0.0273659	0.0310652	0.0240864	0.01835	0.0235489	0.0384435	0.0325555	0.0257717	0.0284452	0.039739	Nucleosides, nucleotides, and analogues	Pyrimidine nucleosides	Pyrimidine 2'-deoxyribonucleosides	95058-81-4	HMDB0014584	-	-	-	-
POS00393	--	Odevixibat	310.135	748.033	0.168327	0.0141719	0.00383221	0.0037223	0.0130672	0.00991768	0.0146897	7.78971e-05	0.0211185	0.0169413	0.0247249	0.00599886	0.00364069	0.011406	7.75841e-05	0.0312803	0.0122678	0.0277046	0.0359524	0.00358441	0.0328624	0.104004	0.0127593	0.0149137	0.0208571	0.0291947	0.0232336	0.0348161	Organic acids and derivatives	Carboxylic acids and derivatives	Amino acids, peptides, and analogues	-	HMDB0304842	-	-	-	-
POS00394	--	Ripretinib	309.376	514.446	0.0149184	0.0321236	0.0221901	0.0163759	0.0356764	0.0212678	0.0434144	0.037426	0.0519101	0.047102	0.0507837	0.0498803	0.0157379	0.0193354	0.00392284	0.0128959	0.0215002	0.0210556	0.0480053	0.0385293	0.040163	0.027576	0.020097	0.0413071	0.0337686	0.0284105	0.0295536	0.0337613	Organoheterocyclic compounds	Pyridines and derivatives	Phenylpyridines	-	HMDB0304864	-	-	-	-
POS00395	--	Difenoconazole	309.138	409.309	0.345314	0.483277	0.501406	0.428046	0.479497	0.373484	1.03337	0.775275	1.1117	0.928878	1.25512	0.931317	0.791241	1.11187	0.702853	1.10373	0.811806	1.06099	0.66531	0.384387	0.421025	0.383608	0.400175	0.449383	0.546923	0.482209	0.565425	0.668521	Benzenoids	Benzene and substituted derivatives	Diphenylethers	-	HMDB0251255	-	-	-	-
POS00396	--	Desacetyl-nitazoxanide	308.896	269.189	0.0224555	0.047207	0.039388	0.0275635	0.0778385	0.0128424	0.331789	0.180527	0.37782	0.278423	0.218253	0.162252	0.198409	0.137532	0.0836925	0.113669	0.129504	0.350425	0.0774029	0.0576285	0.0403501	0.0510196	0.0610045	0.0888888	0.125277	0.0851312	0.147225	0.096795	Benzenoids	Benzene and substituted derivatives	Benzoic acids and derivatives	-	HMDB0060597	-	-	-	-
POS00397	--	Brigatinib	303.302	587.429	0.42276	0.617514	0.559922	0.592689	0.563584	0.414272	0.617922	0.120764	0.625306	0.701349	0.510904	0.455344	0.437499	0.281393	0.307704	0.361637	0.436935	0.405613	0.954098	0.793291	0.76415	0.735074	0.925053	0.724729	0.525558	0.595087	0.67277	0.588438	Organoheterocyclic compounds	Piperidines	Phenylpiperidines	-	HMDB0249380	-	-	-	-
POS00398	--	Meclofenamic acid	302.834	299.237	0.00432454	0.00702988	0.00698711	0.00545911	0.00577414	0.00336807	0.0180288	0.0171405	0.0164913	0.0174499	0.01355	0.0116394	0.00959195	0.0102193	0.00451632	0.0055235	0.00985421	0.0284222	0.00108293	0.00152549	0.00225468	0.00129451	0.00372296	0.00359439	0.0102105	0.00664444	7.20649e-05	0.0100964	Benzenoids	Benzene and substituted derivatives	Benzoic acids and derivatives	644-62-2	HMDB0015074	-	-	-	-
POS00399	--	Domperidone	302.386	429.336	0.39392	0.496186	0.384498	0.324195	0.416911	0.363457	0.831655	0.572765	1.05567	0.663841	0.999618	1.08591	0.548881	0.541771	0.572798	0.55942	0.74821	0.75799	0.396375	0.459403	0.384809	0.361846	0.431045	0.47379	0.580816	0.501113	0.425804	0.575851	Organoheterocyclic compounds	Benzimidazoles	HASH(0x1f0d960)	57808-66-9	HMDB0015315	-	-	-	-
POS00400	--	urapidil	299.397	391.25	3.7044	1.98509	3.27796	2.07713	2.4126	2.19392	2.61863	2.09218	3.03498	2.79518	2.99285	1.72978	2.63999	2.56263	3.40645	2.25743	2.36834	2.65302	2.39884	1.30187	2.06472	2.07283	1.71471	1.87226	2.26418	1.96201	2.31016	2.37546	Organoheterocyclic compounds	Diazinanes	Piperazines	-	HMDB0259712	-	-	-	-
POS00401	--	Guanidinosuccinic acid	297.57	181.158	0.0942804	0.0602415	0.0921286	0.0721955	0.104919	0.0865553	0.0730195	0.0171277	0.103189	0.0995506	0.125741	0.133662	0.0565496	0.0676989	0.158371	0.109567	0.0690182	0.114994	0.09707	0.0701638	0.118006	0.0679227	0.0615295	0.0595435	0.0853445	0.0743034	0.0830154	0.0793466	Organic acids and derivatives	Carboxylic acids and derivatives	Amino acids, peptides, and analogues	6133-30-8	HMDB0003157	-	-	-	-
POS00402	--	Rufinamide	297.16	242.247	0.0900343	0.0488041	0.108304	0.0578664	0.0835374	0.0702088	0.0546249	0.0920297	0.10362	0.0866832	0.0928045	0.104879	0.0449874	0.0558993	0.0224922	0.0719515	0.0779666	0.08435	0.0752785	0.0545692	0.0891938	0.0450536	0.0494688	0.0478266	0.0905398	0.0667738	0.0813469	0.0713024	Organic acids and derivatives	Carboxylic acids and derivatives	Carboxylic acid derivatives	-	HMDB0257362	-	-	-	-
POS00403	--	8-Azaguanine	297.113	157.141	0.0343938	0.0261646	0.0237867	0.0233199	0.0260905	0.0220407	0.0351388	0.0269242	0.0230322	0.0383783	0.0327585	0.0307409	0.0320332	0.0265148	0.0280564	0.018648	0.0340444	0.0277657	0.0167221	0.0232628	0.0270588	0.0242205	0.0225125	0.021334	0.0136925	0.0267313	0.0179627	0.0226884	Organoheterocyclic compounds	Triazolopyrimidines	HASH(0x1064198)	-	HMDB0247422	-	-	-	-
POS00404	--	Allantoic acid	296.265	182.153	0.164462	0.119262	0.168532	0.129688	0.200801	0.146802	0.132805	0.168845	0.191946	0.189714	0.239402	0.246227	0.102896	0.122578	0.185082	0.130914	0.122732	0.160926	0.183337	0.113204	0.199455	0.110328	0.115943	0.113808	0.16088	0.156938	0.165176	0.137599	Organic acids and derivatives	Carboxylic acids and derivatives	Amino acids, peptides, and analogues	99-16-1	HMDB0001209	C00499	ko01100//Metabolic pathways;ko01120//Microbial metabolism in diverse environments;ko00230//Purine metabolism	Global and overview maps;Nucleotide metabolism	Metabolism
POS00405	--	Lofexidine	296.265	262.252	0.0476983	0.0627097	0.100147	0.0614126	0.0493963	0.0653629	0.0640462	0.066777	0.0491717	0.0645709	0.0845598	0.138945	0.0476685	0.0525794	0.022484	0.0510797	0.052685	0.0462366	0.0113033	0.045546	0.0854508	0.0383616	0.0347059	0.0401879	0.0686633	0.0445461	0.0827752	0.0631564	Benzenoids	Benzene and substituted derivatives	Halobenzenes	31036-80-3	HMDB0015606	-	-	-	-
POS00406	--	Aurintricarboxylic acid	293.623	425.326	0.124159	0.0920626	0.110174	0.0611358	0.0904976	0.071164	0.195204	0.156883	0.169631	0.189186	0.123582	0.180513	0.127786	0.11704	0.13707	0.0957512	0.145789	0.109969	0.118309	0.0911915	0.111698	0.0877876	0.0822669	0.0815793	0.113169	0.126678	0.137646	0.110636	Benzenoids	Benzene and substituted derivatives	Diphenylmethanes	-	HMDB0248731	-	-	-	-
POS00407	--	Octaethyleneglycol monododecyl ether	292.949	543.268	0.00530985	0.00639734	0.0136586	0.00672537	0.0142785	0.00727376	0.0137301	0.00119218	0.0147145	0.0120438	0.0163122	0.00964036	0.00902566	0.00465889	0.00304675	0.0113136	0.0128267	0.0078407	0.000711992	0.00738105	0.00223927	0.0079079	0.00669603	0.0123496	0.00755103	0.00543286	0.0076467	0.00767312	Organic oxygen compounds	Organooxygen compounds	Ethers	-	HMDB0246126	-	-	-	-
POS00408	--	(3,5-Dichlorophenyl)methyl 4-[3-oxo-3-(2-oxo-2,3-dihydro-1,3-benzoxazol-6-yl)propyl]piperazine-1-carboxylate	291.899	481.312	0.502122	0.512315	0.476054	0.480684	0.562793	0.475352	0.610325	0.381931	0.500574	0.53832	0.502207	0.417858	0.267337	0.265547	0.276893	0.291573	0.255152	0.310324	0.31767	0.338594	0.289092	0.255159	0.251591	0.262851	0.378078	0.326432	0.338877	0.378601	--	--	--	--	--	-	-	-	-
POS00409	--	Loviride	289.49	355.154	0.0125799	0.026593	0.0178925	0.0131268	0.0111824	0.0175773	0.027431	0.032401	0.0160762	0.0256921	0.0131359	0.0162181	0.0329673	0.0146981	0.0174765	0.0224905	0.0320846	0.0261253	0.00407973	0.00246486	0.000901648	0.00355148	0.000930079	0.00345648	0.0146667	0.0151082	0.0142532	0.0140348	Organic oxygen compounds	Organooxygen compounds	Carbonyl compounds	-	HMDB0254178	-	-	-	-
POS00410	--	(3,5-Dichlorophenyl)methyl 4-[3-oxo-3-(2-oxo-2,3-dihydro-1,3-benzoxazol-6-yl)propyl]piperazine-1-carboxylate	289.268	481.367	0.144937	0.130902	0.179552	0.230268	0.172143	0.191867	0.0221826	0.00522212	0.0120909	0.00745637	0.013538	0.00578705	0.00967216	0.0220043	0.0161706	0.0141773	0.0158647	0.0106294	6.52358e-05	0.00552167	6.86921e-05	0.00356645	6.48597e-05	0.00187143	0.022908	0.0372587	0.0247145	0.0250001	--	--	--	--	--	-	-	-	-
POS00411	--	5-Bromotryptophan	289.155	286.273	0.0339646	0.0205264	0.0238729	0.0219315	0.0297902	0.0224111	0.0172455	0.0238728	0.0213085	0.0298502	0.0321925	0.0394365	0.0179564	0.016812	0.0143773	0.0168401	0.0289469	0.0206651	0.0229953	0.0250883	0.0448796	0.0133743	0.0219988	0.017823	0.0256982	0.0214249	0.0287785	0.0228406	Organoheterocyclic compounds	Indoles and derivatives	Indolyl carboxylic acids and derivatives	25197-99-3	HMDB0240660	-	-	-	-
POS00412	--	Fluralaner	287.812	559.44	0.0807887	0.0913786	0.0519852	0.0413537	0.0918298	0.0407084	0.06627	0.057225	0.0942046	0.0734134	0.0351964	0.0465299	0.035409	0.0478444	0.0355404	0.0127111	0.0551744	0.0606453	0.0137145	0.0183786	0.0387413	0.0361424	0.0342379	0.0477335	0.0364297	0.0612178	0.0340117	0.0398449	Benzenoids	Benzene and substituted derivatives	Benzoic acids and derivatives	-	HMDB0252406	-	-	-	-
POS00413	--	Glimepiride	287.077	494.295	0.0439796	0.0186156	0.04473	0.0232044	0.020799	0.0650711	0.0399308	0.0514859	0.0458576	0.0386639	0.0444852	0.0550732	0.0326551	0.0423799	0.0410447	0.0164895	0.0325024	0.0357423	0.0308816	0.0130643	0.0235477	0.0253191	0.0216048	0.0175787	0.026226	0.0421433	0.0520543	0.0294383	Benzenoids	Benzene and substituted derivatives	Benzenesulfonamides	93479-97-1	HMDB0014367	-	-	-	-
POS00414	--	FK-614	286.735	472.362	23.7633	16.221	23.7648	17.8598	17.1748	17.4113	21.3743	20.4845	22.5454	20.3916	21.8036	20.5351	18.4935	19.7933	28.8412	17.1109	20.6899	19.8266	16.3817	14.1049	16.3671	16.1243	15.1842	15.7654	18.1058	18.4859	19.7562	19.5596	Organoheterocyclic compounds	Benzimidazoles	HASH(0x18a6de8)	-	HMDB0252280	-	-	-	-
POS00415	--	Bilobetin	285.793	556.342	1.73465	1.24425	1.65749	1.46914	1.34016	1.33426	1.70419	1.56843	1.90712	1.72845	1.654	1.62392	1.49766	1.56894	2.00787	1.47795	1.62974	1.67465	1.30341	1.11489	1.29563	1.30798	1.13821	1.30279	1.47474	1.48145	1.53824	1.56296	Phenylpropanoids and polyketides	Flavonoids	Biflavonoids and polyflavonoids	521-32-4	HMDB0030833	-	-	-	-
POS00416	--	Montelukast	285.249	589.448	0.276032	0.359139	0.314245	0.275219	0.349713	0.215226	0.315478	0.237504	0.499868	0.265212	0.260966	0.305609	0.184722	0.242009	0.257361	0.199181	0.221761	0.271581	0.289212	0.250506	0.251941	0.28132	0.267301	0.315752	0.26503	0.232527	0.263108	0.325153	Phenylpropanoids and polyketides	Linear 1,3-diarylpropanoids	HASH(0x1eeee88)	158966-92-8	HMDB0014614	-	-	-	-
POS00417	--	Rutin	284.558	614.382	0.0323487	0.028685	0.111161	0.0238923	0.0990543	0.0293228	0.0314429	0.0346966	0.0478572	0.0355969	0.022028	0.0230697	0.0329327	0.0346978	0.0420017	0.0296847	0.0263931	0.0230577	0.0124213	0.0180741	0.0367832	0.0341374	0.0240606	0.0287516	0.0256783	0.0298329	0.0232919	0.0240687	Phenylpropanoids and polyketides	Flavonoids	Flavonoid glycosides	153-18-4	HMDB0003249	C05625	ko01100//Metabolic pathways;ko01110//Biosynthesis of secondary metabolites	Global and overview maps	Metabolism
POS00418	--	Amiodarone	283.521	649.35	1.84703	1.86492	1.93277	1.89437	1.72876	1.85243	2.19491	1.87529	2.27742	1.9323	1.97406	2.08192	1.89186	1.93649	2.25184	1.7889	2.21378	2.23054	1.31756	1.10745	1.13198	1.15998	1.22051	1.16188	1.64475	1.73175	1.88798	1.78767	Organic oxygen compounds	Organooxygen compounds	Carbonyl compounds	1951-25-3	HMDB0015250	-	-	-	-
POS00419	--	Isoformononetin	282.772	272.156	1.16637	0.873714	1.27824	0.929608	0.977019	0.917601	1.15771	1.15902	1.24747	1.03762	1.22057	1.0922	1.02903	1.06348	1.44955	0.900992	1.04325	1.14782	0.876873	0.77449	0.851922	0.797169	0.869411	0.772067	0.990064	0.900506	1.00312	0.970811	Phenylpropanoids and polyketides	Isoflavonoids	O-methylated isoflavonoids	486-63-5	HMDB0033994	C12125	ko01110//Biosynthesis of secondary metabolites;ko01061//Biosynthesis of phenylpropanoids	Chemical structure transformation maps;Global and overview maps	Metabolism
POS00420	--	Cangrelor	280.639	783.435	0.219299	0.182339	0.179606	0.178702	0.0971178	0.188326	0.269699	0.190451	0.227917	0.232019	0.201134	0.219863	0.20843	0.196032	0.229485	0.167906	0.20306	0.239187	0.122088	0.0698947	0.126239	0.140527	0.0551403	0.120491	0.177434	0.197751	0.138793	0.144917	Organic oxygen compounds	Organooxygen compounds	Carbohydrates and carbohydrate conjugates	163706-06-7	HMDB0240386	-	-	-	-
POS00421	--	Cabazitaxel	276.999	844.552	0.263373	0.448081	0.333495	0.41595	0.421866	0.362439	0.173438	0.159977	0.195224	0.198514	0.220794	0.199166	0.211097	0.201208	0.238551	0.236879	0.297392	0.299279	0.724969	0.794413	0.782954	0.611501	0.748501	0.853499	0.408644	0.417839	0.419009	0.445962	Organoheterocyclic compounds	Benzazepines	HASH(0x21aa2e8)	183133-96-2	HMDB0015672	-	-	-	-
POS00422	--	CCR4 Antagonist	276.669	471.346	10.1422	11.9661	11.1211	10.8679	13.6938	19.7411	19.5431	4.0499	4.456	17.2929	3.62686	4.12689	4.90976	3.70523	4.2708	3.90855	4.72941	5.73658	4.55996	4.04062	5.35764	3.76292	4.35914	4.79089	4.87161	4.66355	4.87883	4.76278	Organoheterocyclic compounds	Diazanaphthalenes	Benzodiazines	-	HMDB0249726	-	-	-	-
POS00423	--	Chromocarb	276.295	195.137	0.0871552	0.0391203	0.0860285	0.0319914	0.030187	0.00693794	0.112379	0.0812431	0.112907	0.0783543	0.0903374	0.0910557	0.0900721	0.0735965	0.0749394	0.0938364	0.105242	0.0821098	0.0691343	0.0580387	0.0731896	0.0767106	0.0846917	0.0785059	0.0758497	0.0613598	0.0814047	0.069926	Organoheterocyclic compounds	Benzopyrans	1-benzopyrans	-	HMDB0250209	-	-	-	-
POS00424	--	Difelikefalin	276.158	684.436	0.132411	0.0771019	0.108012	0.0868687	0.0849492	0.0715825	0.126762	0.105748	0.12154	0.0998966	0.1187	0.101867	0.0909296	0.108976	0.155374	0.0928672	0.0950063	0.0868378	0.0823601	0.0652565	0.083458	0.090438	0.0823712	0.0930944	0.0897542	0.0912498	0.0969057	0.105842	Organic acids and derivatives	Carboxylic acids and derivatives	Amino acids, peptides, and analogues	-	HMDB0304836	-	-	-	-
POS00425	--	4-Hydroperoxycyclophosphamide	276.125	296.23	1.98728	2.72477	2.2199	2.59407	2.11202	1.98627	5.00207	4.23229	5.4283	5.11634	5.21167	4.86411	4.26225	3.37552	4.00373	3.45182	4.7141	4.42511	4.87746	5.20418	5.75023	4.55543	5.7668	5.99802	4.22177	4.11174	4.252	4.06143	Organic nitrogen compounds	Organonitrogen compounds	Nitrogen mustard compounds	-	HMDB0246437	-	-	-	-
POS00426	--	N-(1,3-Benzodioxol-5-ylmethyl)-2,6-dichlorobenzamide	275.521	327.252	0.731975	0.663398	0.550818	0.611501	0.275857	0.248605	0.35629	0.233401	0.202252	0.242704	0.238475	0.232711	0.153768	0.235786	0.159653	0.143043	0.2091	0.110884	0.61224	0.506257	0.720981	0.485878	0.583307	0.583235	0.405426	0.399167	0.418597	0.380179	Benzenoids	Benzene and substituted derivatives	Benzoic acids and derivatives	-	HMDB0248122	-	-	-	-
POS00427	--	Cycloastragenol	273.534	494.315	0.676132	0.464673	0.772586	0.537122	0.513226	0.347408	0.866309	0.722786	0.827947	0.729516	0.806804	0.750124	0.643883	0.708288	0.960394	0.639619	0.71649	0.677144	0.572307	0.505514	0.598748	0.560926	0.527521	0.558184	0.604068	0.618274	0.675169	0.661339	Lipids and lipid-like molecules	Prenol lipids	Terpene glycosides	-	HMDB0250635	-	-	-	-
POS00428	--	E-3174	272.166	440.36	0.402704	0.442918	0.389159	0.448534	0.421584	0.402691	0.343867	0.273788	0.369684	0.281175	0.270667	0.281491	0.613579	0.534368	0.502767	0.521843	0.66066	0.797848	0.306126	0.225988	0.274494	0.21788	0.300246	0.27623	0.360673	0.476976	0.461896	0.370083	Benzenoids	Benzene and substituted derivatives	Biphenyls and derivatives	-	HMDB0060553	-	-	-	-
POS00429	--	Sennoside A	271.567	874.676	0.0302217	0.0267384	0.0283601	0.0397399	0.0239037	0.0472754	0.0536154	0.02106	0.0565474	0.0546666	0.0458835	0.0343429	0.0128517	0.0129712	0.00954982	0.0101519	0.0100012	0.00742805	0.00237308	6.19743e-05	6.86921e-05	0.002495	6.48597e-05	0.00515937	0.0223629	0.0162597	0.0140826	0.0213432	Benzenoids	Anthracenes	Anthracenecarboxylic acids and derivatives	-	HMDB0258237	-	-	-	-
POS00430	--	Glucose-uridine-C1,5'-diphosphate	271.557	570.341	0.0309153	0.0168325	0.0161753	0.0210988	0.0210177	0.0205694	0.0411572	7.78971e-05	0.0274699	0.0169072	0.0245639	0.0277103	0.0191312	0.0222109	0.0168841	0.0253854	0.0166039	0.0237896	0.0100893	0.00901823	0.0118719	0.027973	0.00990455	0.0173347	0.0154959	0.0264023	0.0222489	0.0252199	Nucleosides, nucleotides, and analogues	Pyrimidine nucleotides	Pyrimidine nucleotide sugars	-	HMDB0259387	-	-	-	-
POS00431	--	Geraniin	268.677	972.663	0.196038	0.266677	0.195547	0.240875	0.229834	0.215115	0.255698	0.202949	0.285584	0.203221	0.216388	0.217839	0.245848	0.202165	0.221925	0.204458	0.250546	0.261305	0.0528129	0.0444612	0.049558	0.0420267	0.0520373	0.052078	0.178774	0.166719	0.193498	0.163227	Phenylpropanoids and polyketides	Tannins	Hydrolyzable tannins	-	HMDB0252701	-	-	-	-
POS00432	--	Aciclovir	265.808	229.194	0.0048256	0.00748222	0.0103524	0.00865361	0.0065767	0.00492663	0.00783724	0.0109642	0.0153396	0.0047198	0.0091659	0.0116942	0.0133384	0.0176542	0.0193073	0.0105781	0.0276706	0.0139079	0.0135973	0.0111637	0.00970841	0.0134458	0.00981058	0.00980521	0.00997288	0.0135942	0.00971234	0.0129197	Organoheterocyclic compounds	Imidazopyrimidines	Purines and purine derivatives	59277-89-3	HMDB0014925	-	-	-	-
POS00433	--	Clonidine	263.806	234.156	0.0217743	0.0224717	0.0314219	0.0306729	0.0265704	0.0328783	0.0377721	0.0361101	0.0358623	0.0286482	0.0284513	0.0302664	0.0395403	0.0355494	0.0343779	0.0318923	0.0323633	0.0405672	0.0126172	0.0130205	0.0118554	0.0141632	0.0154061	0.015121	0.0232075	0.0289023	0.0282844	0.0243418	Benzenoids	Benzene and substituted derivatives	Halobenzenes	4205-90-7	HMDB0014714	-	-	-	-
POS00434	--	5-(5-Iodo-4-methoxy-2-propan-2-ylphenoxy)pyrimidine-2,4-diamine	263.782	403.121	0.00928349	0.00102513	0.00603496	0.00165933	0.00520777	0.00397043	0.0174411	0.010089	0.0113504	0.00553133	0.00785134	0.0128967	0.00619312	0.00986705	0.0106921	0.0109712	0.00533221	0.00484029	0.00179127	0.00119347	0.00304253	0.00143482	6.48597e-05	0.00125745	0.00587404	0.00791036	0.0103351	0.0071272	Organic oxygen compounds	Organooxygen compounds	Ethers	-	HMDB0247533	-	-	-	-
POS00435	--	TGR5 Receptor Agonist	263.719	365.171	0.320386	0.412434	0.340535	0.423792	0.375602	0.335405	0.353696	0.371095	0.329267	0.25745	0.259218	0.293236	0.387003	0.317829	0.338502	0.38537	0.3866	0.458179	0.142255	0.14994	0.117669	0.102932	0.174959	0.142265	0.265209	0.2383	0.310892	0.249084	Benzenoids	Benzene and substituted derivatives	Anilides	-	HMDB0258954	-	-	-	-
POS00436	--	Lonafarnib	263.563	642.471	0.0263832	0.0221185	0.0228923	0.0289379	0.0180686	0.0292047	0.00791241	0.0100891	0.00844776	0.00835396	0.00644452	0.00993019	0.0291114	0.0320178	0.0363526	0.025212	0.0327737	0.0276528	0.0160461	0.017956	0.0181227	0.0145904	0.0197553	0.0149495	0.02211	0.020411	0.0243971	0.0119989	Organoheterocyclic compounds	Benzocycloheptapyridines	HASH(0x2015638)	-	HMDB0304871	-	-	-	-
POS00437	--	Benznidazole	263.37	264.13	0.00414978	0.00567799	0.00507372	0.0123287	0.00387788	0.00409574	0.00433291	0.00315053	0.0107505	0.00214535	0.00270129	0.00825264	0.0147694	0.0111145	0.012424	0.00151628	0.00870354	0.0118234	0.00354989	0.00240593	0.00115589	0.00223849	0.00461046	0.00124116	0.00535574	0.00665831	0.00363974	0.00571276	Organic 1,3-dipolar compounds	Allyl-type 1,3-dipolar organic compounds	Organic nitro compounds	-	HMDB0248997	-	-	-	-
POS00438	--	Aliskiren	263.203	555.45	0.108877	0.108412	0.125501	0.132886	0.0993887	0.214171	0.0348373	0.0332253	0.0441264	0.0335631	0.0193834	0.0420507	0.00584043	0.00299925	0.0107808	0.00594869	0.00354757	0.00388821	0.0254304	0.0344508	0.0299068	0.0269585	0.0331862	0.0322577	0.0392169	0.0460381	0.0413975	0.0459806	Organic acids and derivatives	Carboxylic acids and derivatives	Amino acids, peptides, and analogues	173334-57-1	HMDB0015387	-	-	-	-
POS00439	--	Cyclic AMP	262.685	332.315	19.8837	19.2701	19.0276	20.4172	19.0691	22.2687	24.951	21.5272	25.4353	25.3217	22.5237	26.138	24.0413	22.6319	23.6714	21.1958	27.024	25.3069	14.5057	13.1955	13.6941	12.3683	15.1931	15.1915	18.1744	19.4999	19.5006	18.4433	Nucleosides, nucleotides, and analogues	Purine nucleotides	Cyclic purine nucleotides	60-92-4	HMDB0000058	C00575	ko01100//Metabolic pathways;ko00230//Purine metabolism;ko04213//Longevity regulating pathway - multiple species;ko04111//Cell cycle - yeast;ko04113//Meiosis - yeast	Aging;Cell growth and death;Global and overview maps;Nucleotide metabolism	Cellular Processes;Metabolism;Organismal Systems
POS00440	--	Binimetinib	261.807	444.404	0.0302555	0.00249227	0.0115846	0.0247389	0.00789693	0.0103884	0.00875056	7.78971e-05	0.00422032	0.00483438	0.0095695	8.26918e-05	0.0163334	0.0172972	0.0281294	0.00699405	0.0121579	0.0096068	0.0188918	6.19743e-05	0.0141253	0.015185	0.0113357	0.0152422	0.0112456	0.00898433	0.00591703	0.00948749	Benzenoids	Benzene and substituted derivatives	Benzoic acids and derivatives	-	HMDB0304890	-	-	-	-
POS00441	--	Enilconazole	261.685	300.288	8.07178	7.90555	7.9591	8.36835	7.94486	8.73567	3.48091	2.74174	3.42516	6.00302	5.6891	3.44728	10.7231	7.39606	11.2707	7.60368	9.79051	8.49415	13.7005	9.79481	9.95418	12.6431	14.1337	10.9435	6.814	7.26988	7.43738	7.04485	Benzenoids	Benzene and substituted derivatives	Benzylethers	35554-44-0	HMDB0031794	-	-	-	-
POS00442	--	1,2,3-Propanetricarboxylic acid	261.603	182.153	0.013937	0.0113029	0.0132335	0.015868	0.0189293	0.011821	0.00985372	0.0261993	0.0263775	0.0249604	0.0296834	0.036517	0.0108408	0.0135336	0.0232151	0.00781541	0.0162066	0.0138372	0.0241338	0.00875435	0.0253695	0.0182675	0.0120063	0.00658233	0.0220583	0.0167965	0.0175834	0.0190886	Organic acids and derivatives	Carboxylic acids and derivatives	Tricarboxylic acids and derivatives	99-14-9	HMDB0031193	-	-	-	-
POS00443	--	Propiconazole	259.82	345.319	0.262481	0.241093	0.296881	0.251377	0.297021	0.287232	0.225384	0.174102	0.179552	0.202693	0.189105	0.172061	0.206359	0.185609	0.298122	0.196043	0.23342	0.233088	0.366316	0.32354	0.346131	0.29544	0.385051	0.375126	0.255495	0.269354	0.264527	0.238742	Benzenoids	Benzene and substituted derivatives	Halobenzenes	-	HMDB0256825	-	-	-	-
POS00444	--	Canertinib	259.809	489.377	0.0500741	0.0586591	0.0416508	0.0589516	0.0553789	0.0611984	0.0296058	0.0182813	0.0215	0.0251651	0.0327405	0.0259544	0.0231625	0.0147792	0.0214047	0.0197714	0.0107151	0.020094	0.0256915	0.0217804	0.0170901	0.0173628	0.016995	0.0148526	0.0255462	0.0285098	0.0289841	0.025398	Organoheterocyclic compounds	Diazanaphthalenes	Benzodiazines	-	HMDB0249583	-	-	-	-
POS00445	--	5-Hydroxyindoleacetic acid	259.626	197.117	0.00191302	0.00217666	7.35363e-05	0.00107749	0.00275368	0.00118083	0.0349003	0.0170999	0.0510068	0.0408394	0.0284259	0.0301361	0.0349123	0.0319996	0.0397299	0.0316952	0.0443287	0.0553249	0.0105378	0.00633141	0.0147543	0.00609321	0.015837	0.0102629	0.0184362	0.018147	0.0193258	0.0121901	Organoheterocyclic compounds	Indoles and derivatives	Indolyl carboxylic acids and derivatives	54-16-0	HMDB0000763	C05635	ko01100//Metabolic pathways;ko00380//Tryptophan metabolism	Amino acid metabolism;Global and overview maps	Metabolism
POS00446	--	Letrozole	258.902	289.177	0.00414371	0.0071226	0.0113018	0.0051782	0.00409649	7.29648e-05	0.0175966	0.0144086	0.0152572	0.0147624	0.0196456	0.0102366	0.00800335	0.00869526	0.0107863	0.00899113	0.00682233	0.00737193	0.0150023	0.0318122	0.0319023	0.0323526	0.033318	0.0437634	0.0147496	0.0171856	0.0161063	0.00913238	Benzenoids	Benzene and substituted derivatives	Diphenylmethanes	112809-51-5	HMDB0015141	-	-	-	-
POS00447	--	Rupatadine	257.62	418.388	0.074785	0.0479329	0.0616791	0.0666769	0.0676285	0.0412617	0.0778371	0.0608548	0.103324	0.10635	0.0847842	0.0611692	0.08289	0.107082	0.198181	0.0762708	0.0691005	0.0831209	0.0752304	0.0408628	0.0803896	0.0679102	0.0664888	0.0802435	0.0597813	0.071578	0.0788727	0.0789947	Organoheterocyclic compounds	Benzocycloheptapyridines	HASH(0x1253e18)	158876-82-5	HMDB0240234	-	-	-	-
POS00448	--	N-(1,3-Benzodioxol-5-ylmethyl)-2,6-dichlorobenzamide	257.148	327.231	0.132182	0.153889	0.15272	0.157986	0.14305	0.144845	0.0633981	0.0620428	0.140702	0.0529134	0.0583104	0.0539831	0.127783	0.108079	0.156443	0.073899	0.0727103	0.083206	0.0621604	0.0634487	0.0632307	0.0564642	0.0693995	0.0762186	0.121936	0.0900623	0.0843065	0.0839123	Benzenoids	Benzene and substituted derivatives	Benzoic acids and derivatives	-	HMDB0248122	-	-	-	-
POS00449	--	3-(4-Chlorophenyl)-N-(pyridin-4-ylmethyl)adamantane-1-carboxamide	256.267	384.238	7.27979e-05	7.37016e-05	0.00193904	7.37886e-05	7.10107e-05	7.29648e-05	0.0121228	0.012503	9.1552e-05	0.00592167	0.0119861	8.26918e-05	0.0230363	0.0181757	0.0239098	0.0219138	0.0272118	0.0250783	6.52358e-05	6.19743e-05	0.0019156	0.00144888	6.48597e-05	6.9244e-05	0.00370151	0.00265884	0.00473462	0.00552623	Benzenoids	Benzene and substituted derivatives	Halobenzenes	-	HMDB0247745	-	-	-	-
POS00450	--	Glucose-uridine-C1,5'-diphosphate	255.868	570.348	0.109616	0.11361	0.128649	0.118888	0.109078	0.184715	0.0103399	0.0243941	0.0140522	0.00353716	0.0203446	8.26918e-05	0.00106711	7.70383e-05	7.75841e-05	0.00218971	0.00147701	0.00133968	6.52358e-05	0.00284108	0.00393122	0.000812331	6.48597e-05	6.9244e-05	0.0257397	0.0223844	0.0170992	0.0299048	Nucleosides, nucleotides, and analogues	Pyrimidine nucleotides	Pyrimidine nucleotide sugars	-	HMDB0259387	-	-	-	-
POS00451	--	Indolo[2,1-b]quinazoline-6,12-dione	253.633	252.268	0.0308142	0.0172523	0.0179917	0.0291137	0.0345033	0.0362324	0.0366592	0.0401155	0.0539541	0.041591	0.0407127	0.0356308	0.0299766	0.0315109	0.0443787	0.0272217	0.0328312	0.0405738	0.0551195	0.0608735	0.0592094	0.0510762	0.0568744	0.060113	0.0342429	0.0425408	0.0342002	0.0446473	Organoheterocyclic compounds	Diazanaphthalenes	Benzodiazines	-	HMDB0253473	-	-	-	-
POS00452	--	N-[4-Methoxy-5-[[4-(1-methylindol-3-yl)pyrimidin-2-yl]amino]-2-[methyl-[2-(methylamino)ethyl]amino]phenyl]prop-2-enamide	253.544	489.316	0.247927	0.111784	0.14745	0.120616	0.0802084	0.132067	0.368116	0.093487	0.380745	0.198036	0.229318	0.255379	0.139605	0.168448	0.219411	0.149144	0.167407	0.120557	0.136105	0.0937632	0.125463	0.151247	0.105987	0.120049	0.152705	0.135449	0.099528	0.161042	Benzenoids	Benzene and substituted derivatives	Anilides	-	HMDB0248755	-	-	-	-
POS00453	--	4-Hydroperoxycyclophosphamide	253.259	296.23	2.49024	3.07272	2.83695	3.10173	3.08756	2.8425	3.68582	3.65359	4.33254	3.99142	3.71221	3.63429	3.35037	3.24831	3.64148	3.21626	4.38703	3.97242	4.21889	4.20057	4.44711	3.51379	4.21725	4.45993	3.2628	3.40297	3.47845	3.40059	Organic nitrogen compounds	Organonitrogen compounds	Nitrogen mustard compounds	-	HMDB0246437	-	-	-	-
POS00454	--	Montelukast	252.334	589.446	0.0308622	0.0484587	0.0198854	0.0400805	0.0247379	0.0573292	0.105943	0.106234	0.106384	0.0473746	0.108973	0.0738177	0.0652865	0.0498638	0.097804	0.0669785	0.0721725	0.1016	0.0562465	0.0306576	0.0572087	0.0296949	0.0269843	0.0638369	0.0385226	0.053053	0.0535854	0.0585484	Phenylpropanoids and polyketides	Linear 1,3-diarylpropanoids	HASH(0x1eeee88)	158966-92-8	HMDB0014614	-	-	-	-
POS00455	--	3-Pyridazinamine, N-(1-((3,4-difluorophenyl)methyl)-4-piperidinyl)-6-(trifluoromethyl)-	247.741	376.245	0.00423076	0.00810055	0.00613888	0.00405082	0.00609979	0.00565517	0.00881977	0.0103724	0.0110428	0.00868552	0.0097606	0.00837592	0.0145105	0.00882324	0.010168	0.0104	0.014203	0.0118048	0.00951637	0.00831159	0.00533465	0.00683266	0.00465256	0.00671243	0.00484072	0.00680269	0.00717946	0.00616931	Organoheterocyclic compounds	Piperidines	Benzylpiperidines	-	HMDB0259582	-	-	-	-
POS00456	--	Eriodictyol	247.139	292.226	0.110763	0.114606	0.126667	0.112504	0.143585	0.152173	0.0807483	0.230212	0.246729	0.180902	0.119175	0.136905	0.0988881	0.201232	0.184907	0.125106	0.135242	0.111139	0.129648	0.16237	0.12817	0.129024	0.086251	0.085463	0.127371	0.140579	0.146303	0.141319	Phenylpropanoids and polyketides	Flavonoids	Flavans	552-58-9	HMDB0005810	C05631	ko01100//Metabolic pathways;ko01110//Biosynthesis of secondary metabolites	Global and overview maps	Metabolism
POS00457	--	Hydroxychloroquine	246.428	339.267	0.0301796	0.0356618	0.032284	0.0327546	0.030123	0.0461141	0.0184605	0.02406	0.0240059	0.0208741	0.0129547	0.0160467	0.0227327	0.0176909	0.0156219	0.0174587	0.0173331	0.0196979	0.0098739	0.00845543	0.00498618	0.00692269	0.008455	0.0062791	0.0118575	0.0177747	0.0209704	0.0231698	Organoheterocyclic compounds	Quinolines and derivatives	Aminoquinolines and derivatives	118-42-3	HMDB0015549	-	-	-	-
POS00458	--	Metronidazole	242.189	177.127	0.0497929	0.0557837	0.0576278	0.0515911	0.0468562	0.0545797	0.19648	0.19717	0.196156	0.177929	0.182025	0.245142	0.109444	0.108871	0.134088	0.114325	0.147933	0.132441	0.0599228	0.0622437	0.0535858	0.0554533	0.0598701	0.059837	0.077006	0.0874	0.0854801	0.122983	Organoheterocyclic compounds	Azoles	Imidazoles	-	HMDB0254689	-	-	-	-
POS00459	--	Polidocanol	241.56	586.341	0.094718	0.104609	0.106825	0.107084	0.0893827	0.123718	0.0616323	0.0540309	0.0623297	0.0556383	0.0560011	0.0591591	0.0181831	0.0218609	0.0225489	0.0188641	0.0237374	0.0243296	0.014829	0.0116256	0.0122024	0.0113435	0.0132185	0.0130346	0.0417787	0.0425254	0.0473796	0.0415234	Organic oxygen compounds	Organooxygen compounds	Ethers	-	HMDB0256665	-	-	-	-
POS00460	--	Difenoconazole	241.114	409.309	0.0955753	0.114122	0.131454	0.114761	0.070934	0.122833	0.133355	0.220384	0.125025	0.101509	0.114419	0.160252	0.268737	0.249596	0.456076	0.225882	0.285934	0.283729	0.0961267	0.109523	0.0916796	0.0846547	0.0979049	0.0876427	0.206398	0.182369	0.156141	0.25362	Benzenoids	Benzene and substituted derivatives	Diphenylethers	-	HMDB0251255	-	-	-	-
POS00461	--	Tariquidar	240.931	652.255	0.00272443	0.00321835	0.00611552	0.00396288	0.0101034	0.00430331	0.0189081	0.0156837	0.0144856	0.00811732	0.0357103	0.00767953	0.0134509	0.00428561	0.00353393	0.0114373	0.0186793	0.00519109	6.52358e-05	0.00914739	0.00851698	0.00778664	0.00395165	0.00813398	0.00458209	0.00617982	0.00686434	0.00789374	Benzenoids	Benzene and substituted derivatives	Anilides	-	HMDB0258730	-	-	-	-
POS00462	--	Acefylline	240.77	242.247	0.994181	0.615749	0.758437	0.802934	0.647368	0.917096	0.248074	0.229153	0.253956	0.26541	0.237087	0.245325	0.138657	0.140439	0.145352	0.128146	0.146009	0.155553	0.061658	0.0391977	0.047681	0.048542	0.050885	0.0634651	0.272471	0.300269	0.298463	0.305777	Organoheterocyclic compounds	Imidazopyrimidines	Purines and purine derivatives	-	HMDB0247895	-	-	-	-
POS00463	--	5-(5-Iodo-4-methoxy-2-propan-2-ylphenoxy)pyrimidine-2,4-diamine	240.2	403.176	0.0186078	0.0258375	0.0178843	0.0216912	0.015572	0.0223335	0.00764395	0.0105321	0.00285578	0.00547072	0.00651175	0.00672429	0.0113621	0.0129941	0.0109684	0.00782682	0.01407	0.0127286	0.0244135	0.0248243	0.0234424	0.0141201	0.0179866	0.00831734	0.0181763	0.0180608	0.0157756	0.014366	Organic oxygen compounds	Organooxygen compounds	Ethers	-	HMDB0247533	-	-	-	-
POS00464	--	Myricetin	237.92	322.151	0.0150775	0.0140654	0.015537	0.015888	0.0125794	0.0197875	0.00658448	0.00368129	0.00469976	0.00516254	0.00392402	0.00721597	0.00778876	0.00565509	0.0042233	0.0045097	0.00504106	0.00660203	0.00331957	0.00244062	0.00103007	0.00303902	0.00273713	0.00170116	0.00619663	0.00785881	0.00563712	0.00762979	Phenylpropanoids and polyketides	Flavonoids	Flavones	529-44-2	HMDB0002755	C10107	ko01110//Biosynthesis of secondary metabolites	Global and overview maps	Metabolism
POS00465	--	Meclofenamic acid	237.589	299.236	0.00344165	0.00350475	0.00165234	0.00329547	0.00145545	0.000986809	0.0209464	0.0233156	0.0182081	0.0195271	0.0136974	0.0206244	0.00605827	0.00385661	0.00945636	0.00570732	0.00916891	0.0173201	0.000927629	0.00204377	0.00225388	0.00237348	0.00225558	0.00133649	0.00264771	0.00345426	0.0053469	0.00505185	Benzenoids	Benzene and substituted derivatives	Benzoic acids and derivatives	644-62-2	HMDB0015074	-	-	-	-
POS00466	--	Luminespib	236.037	469.331	1.0575	1.0229	1.11549	1.25374	0.789301	1.24728	1.36685	1.58975	1.41064	1.27289	1.18889	1.51186	0.787344	1.02953	0.751324	0.740528	0.755277	1.01873	0.438021	0.393626	0.386197	0.317947	0.406548	0.357072	0.688932	0.744382	0.959268	0.726302	Benzenoids	Benzene and substituted derivatives	Cumenes	-	HMDB0254202	-	-	-	-
POS00467	--	2-Iodomelatonin	235.874	361.314	0.615429	0.615613	0.674706	0.704352	0.569634	0.721798	0.467937	0.421548	0.473309	0.471694	0.408807	0.496756	0.0525895	0.0576195	0.0556899	0.0490046	0.0638783	0.044675	0.13603	0.106562	0.121151	0.102433	0.131159	0.115316	0.291456	0.29907	0.310579	0.289113	Organoheterocyclic compounds	Indoles and derivatives	Indoles	-	HMDB0245181	-	-	-	-
POS00468	--	L-Ascorbic acid 2-glucoside	235.339	341.277	0.0281375	0.0186185	0.0178196	0.0270787	0.0203471	0.0210316	0.0202177	0.018224	0.0284718	0.0194034	0.0278144	0.0265265	0.00785509	0.0182412	0.0271074	0.0136952	0.0196513	0.022151	0.0218341	0.0171981	0.0202301	0.0165522	0.0196305	0.0165006	0.0195313	0.0250808	0.0181274	0.0231603	Lipids and lipid-like molecules	Fatty Acyls	Fatty acyl glycosides	-	HMDB0253873	-	-	-	-
POS00469	--	Doravirine	235.338	429.298	0.14588	0.165547	0.147285	0.162275	0.115494	0.199366	0.147638	0.189211	0.175585	0.231407	0.0254414	0.202044	0.102424	0.0869671	0.0992582	0.0778528	0.0938027	0.0943504	0.0914423	0.0821052	0.0931873	0.0703266	0.089365	0.0797506	0.117528	0.11282	0.135864	0.0988077	Organic oxygen compounds	Organooxygen compounds	Ethers	-	HMDB0251589	-	-	-	-
POS00470	--	Geraniin	235.317	972.671	0.0302901	0.0404157	0.0365172	0.0451046	0.0269064	0.0433442	0.00924871	0.00877148	0.0100612	0.0101935	0.0068719	0.0120933	0.016898	0.0175349	0.0147708	0.0101893	0.0151853	0.0173595	0.00892132	0.00754149	0.00817311	0.00740633	0.00836566	0.00763602	0.0156191	0.0194634	0.0170097	0.0197196	Phenylpropanoids and polyketides	Tannins	Hydrolyzable tannins	-	HMDB0252701	-	-	-	-
POS00471	--	Elacridar	235.293	568.13	0.0176126	0.00286635	0.00942006	7.37886e-05	0.00638293	0.0316103	0.0481507	0.0176105	0.0352707	0.0208712	0.0415935	0.0967473	0.0599447	0.0816221	0.0381449	0.00972002	0.00125363	0.0191033	6.52358e-05	6.19743e-05	6.86921e-05	5.94606e-05	6.48597e-05	6.9244e-05	0.0222123	0.0217365	0.0276263	0.0237601	Organoheterocyclic compounds	Quinolines and derivatives	Benzoquinolines	-	HMDB0251728	-	-	-	-
POS00472	--	Dicloxacillin	233.239	474.293	0.00480165	0.0165679	0.0021098	0.0139145	0.00647799	0.0111671	0.140081	0.116646	0.166994	0.143611	0.0836527	0.157134	0.0460642	0.0446477	0.0571631	0.0299185	0.0498	0.0612111	0.00229346	0.0031684	0.00786834	5.94606e-05	0.00293341	0.00151948	0.0314676	0.0443694	0.0423216	0.0437955	Organic acids and derivatives	Carboxylic acids and derivatives	Amino acids, peptides, and analogues	3116-76-5	HMDB0014628	-	-	-	-
POS00473	--	Indinavir	230.794	617.332	0.15498	0.211934	0.160842	0.215673	0.132179	0.257068	0.0266188	0.0112768	0.0264137	0.0393608	0.048391	0.0212776	0.0336149	0.0335192	0.0245542	0.0200489	0.0120909	0.0290521	0.011972	0.00898679	0.00923851	0.0192486	0.0183755	0.0279238	0.0500158	0.0764742	0.0748311	0.0494936	Organic acids and derivatives	Carboxylic acids and derivatives	Amino acids, peptides, and analogues	150378-17-9	HMDB0014369	C07051	ko07218//HIV protease inhibitors	Target-based classification: Enzymes	Drug Development
POS00474	--	4-Hydroxyhippuric acid	230.502	200.237	0.103004	0.074266	0.120223	0.12031	0.0832892	0.0950923	0.0794195	0.107965	0.115247	0.109584	0.107931	0.0893004	0.0991196	0.0888341	0.1601	0.0981255	0.08366	0.0960561	0.0885013	0.0787766	0.0829335	0.0622381	0.0813481	0.0757504	0.0856441	0.101542	0.0970147	0.0885461	Benzenoids	Benzene and substituted derivatives	Benzoic acids and derivatives	2482-25-9	HMDB0013678	-	-	-	-
POS00475	--	Idarubicin	230.502	501.319	77.5532	89.5596	82.5343	91.9418	73.2077	80.9213	73.5626	87.1466	85.2276	80.7564	74.1397	89.3971	89.4165	82.0637	84.9538	62.9126	82.744	89.7146	66.7353	65.4384	57.4259	51.8662	70.6333	59.4392	68.1895	79.1103	80.5932	76.2355	Phenylpropanoids and polyketides	Anthracyclines	HASH(0x1934170)	-	HMDB0253412	-	-	-	-
POS00476	--	L-beta-aspartyl-L-aspartic acid	230.019	252.232	0.51301	0.511737	0.474759	0.556835	0.43912	0.550987	0.183728	0.21463	0.218649	0.209845	0.242566	0.234233	0.311291	0.310693	0.331146	0.241126	0.28425	0.329592	0.224671	0.185022	0.19109	0.173803	0.2169	0.21189	0.275495	0.322593	0.295211	0.295069	Organic acids and derivatives	Peptidomimetics	Hybrid peptides	-	HMDB0011163	-	-	-	-
POS00477	--	1-(3,4-Dichlorophenyl)-3-azabicyclo[3.1.0]hexane	228.706	231.251	0.452498	0.369056	0.420049	0.479046	0.351198	0.512404	0.351011	0.422336	0.535765	0.525108	0.369532	0.385357	0.371305	0.462979	0.784014	0.381722	0.437509	0.454243	0.438241	0.305998	0.361818	0.365633	0.313058	0.315993	0.383339	0.427059	0.442197	0.392307	Organoheterocyclic compounds	Piperidines	Phenylpiperidines	-	HMDB0243789	-	-	-	-
POS00478	--	Aesculin	228.084	344.193	0.455706	0.489919	0.467154	0.52988	0.338173	0.375482	0.385776	0.59982	0.360589	0.324256	0.632488	0.776539	0.953813	0.892733	0.879236	0.375407	0.468058	0.550504	0.897981	0.739191	0.794468	0.689296	0.864142	0.793198	0.63337	0.705144	0.577302	0.67126	Phenylpropanoids and polyketides	Coumarins and derivatives	Coumarin glycosides	531-75-9	HMDB0030820	-	-	-	-
POS00479	--	7-Amino-4-(trifluoromethyl)coumarin	227.482	233.08	0.0278408	0.0398525	0.0376617	0.0392178	0.0348904	0.0314674	0.0195539	0.00598969	0.0143248	0.0189851	0.00625262	0.0234334	0.03711	0.0439631	0.0518231	0.0264495	0.0442855	0.0450797	0.0396805	0.0370545	0.0331795	0.0327319	0.0508953	0.0366739	0.0338978	0.0336019	0.0270807	0.0294724	Phenylpropanoids and polyketides	Coumarins and derivatives	HASH(0x241c440)	-	HMDB0250491	-	-	-	-
POS00480	--	Benzoic acid, 2-[3,6-bis(acetyloxy)-2,7-dichloro-9H-xanthen-9-yl]-	224.803	491.3	0.0968365	0.0849406	0.0877507	0.109004	0.0649308	0.0688698	0.481407	0.571933	0.508513	0.416409	0.408569	0.400656	0.163305	0.180914	0.272998	0.161853	0.122197	0.206842	0.00386087	0.0154011	0.0109584	0.0085979	0.00670304	0.00922265	0.130569	0.140386	0.121405	0.179982	Organoheterocyclic compounds	Benzopyrans	1-benzopyrans	-	HMDB0246648	-	-	-	-
POS00481	--	Diphenyl phosphate	224.5	254.157	0.00835422	0.00932057	0.0123026	0.00905885	0.0160849	0.00981874	8.83542e-05	0.00587081	0.00396018	0.00416577	0.00783357	0.0032539	0.00215815	7.70383e-05	7.75841e-05	0.00102384	0.00226947	8.04274e-05	0.0260107	0.0279042	0.0236681	0.0229621	0.0103614	0.0216957	0.00851888	0.00997708	0.00747039	0.00975137	Organic acids and derivatives	Organic phosphoric acids and derivatives	Phosphate esters	-	HMDB0251449	-	-	-	-
POS00482	--	Lofexidine	224.234	262.66	0.0973023	0.161135	0.105151	0.118759	0.103471	0.0825216	0.0634908	0.0412938	0.0629337	0.056162	0.0497413	0.0461864	0.0222483	0.0217464	0.0238732	0.0164987	0.0183701	0.021424	0.201311	0.179664	0.153322	0.111076	0.158176	0.161595	0.10812	0.0817505	0.0870866	0.0996999	Benzenoids	Benzene and substituted derivatives	Halobenzenes	31036-80-3	HMDB0015606	-	-	-	-
POS00483	--	9-Hydroxy-4-methoxypsoralen	224.032	237.148	0.10106	0.117402	0.121681	0.0849912	0.134059	0.0674745	0.0745139	0.0928683	0.0823082	0.077976	0.0782811	0.0755455	0.0439681	0.0324963	0.0538977	0.0317204	0.0348103	0.0441449	0.175848	0.135138	0.102061	0.0971992	0.118948	0.120671	0.0800869	0.0829152	0.08882	0.0848894	Phenylpropanoids and polyketides	Coumarins and derivatives	Furanocoumarins	1603-47-0	HMDB0036628	-	-	-	-
POS00484	--	Travoprost	222.821	504.338	2.27186	2.93767	2.46536	2.84887	2.83085	2.16649	1.90811	1.85168	0.0371165	1.35544	0.157739	2.04498	1.08333	0.844396	0.570368	0.767086	0.54859	1.23621	5.16725	8.60714	3.50288	3.00059	4.38399	3.68328	2.7107	2.55304	2.73432	2.31244	Lipids and lipid-like molecules	Fatty Acyls	Eicosanoids	157283-68-6	HMDB0014432	-	-	-	-
POS00485	--	L-Valine	222.205	124.323	0.0296581	0.0287394	0.022932	0.0280497	0.0186266	0.0244563	0.026008	0.0310144	0.0334487	0.0324006	0.0173319	0.0285418	0.00985669	0.0132038	0.0173343	0.00832584	0.0224783	0.0219688	0.0263692	0.00552968	0.0243077	0.0179534	0.0161723	0.0138418	0.0189079	0.0271517	0.0194546	0.0246659	Organic acids and derivatives	Carboxylic acids and derivatives	Amino acids, peptides, and analogues	72-18-4	HMDB0000883	C00183	ko01100//Metabolic pathways;ko01110//Biosynthesis of secondary metabolites;ko01060//Biosynthesis of plant secondary metabolites;ko01230//Biosynthesis of amino acids;ko02010//ABC transporters;ko01210//2-Oxocarboxylic acid metabolism;ko01063//Biosynthesis of alkaloids derived from shikimate pathway;ko00970//Aminoacyl-tRNA biosynthesis;ko00770//Pantothenate and CoA biosynthesis;ko00290//Valine, leuc…	Amino acid metabolism;Biosynthesis of other secondary metabolites;Chemical structure transformation maps;Global and overview maps;Membrane transport;Metabolism of cofactors and vitamins;Metabolism of other amino acids;Translation	Environmental Information Processing;Genetic Information Processing;Metabolism
POS00486	--	7-Amino-4-(trifluoromethyl)coumarin	218.825	233.153	0.15109	0.109832	0.200603	0.182989	0.114534	0.118527	0.214417	0.239915	0.25273	0.244124	0.195241	0.278363	0.249891	0.261667	0.296464	0.148689	0.233062	0.343988	0.133486	0.145881	0.104939	0.0985156	0.132453	0.103218	0.147333	0.201372	0.153562	0.172752	Phenylpropanoids and polyketides	Coumarins and derivatives	HASH(0x241c440)	-	HMDB0250491	-	-	-	-
POS00487	--	Rimonabant	218.251	467.279	0.31453	0.31578	0.331805	0.384681	0.243028	0.338268	0.23028	0.271597	0.27501	0.246995	0.207691	0.265452	0.281966	0.240453	0.272318	0.138045	0.234621	0.3008	0.292078	0.220828	0.19722	0.190166	0.240184	0.221024	0.218815	0.2601	0.269905	0.257455	Organoheterocyclic compounds	Azoles	Pyrazoles	158681-13-1	HMDB0015623	C14319	ko07112//1,2-Diphenyl substitution family	Skeleton-based classification	Drug Development
POS00488	--	Salvianolic acid C	218.25	496.277	4.78807	5.24863	5.25068	5.58364	3.55455	4.90151	2.59436	3.48201	4.25551	5.32991	2.51302	4.38466	3.50065	3.31659	3.48104	2.42649	2.99582	4.08739	3.65545	3.73826	2.92371	2.58286	3.38065	2.84129	3.77622	3.59148	3.40842	3.97287	Phenylpropanoids and polyketides	2-arylbenzofuran flavonoids	HASH(0x25dca10)	-	HMDB0303929	-	-	-	-
POS00489	--	Zonampanel	218.25	335.136	0.0209938	0.0245883	0.0264957	0.0165581	0.0313701	0.0173626	0.0126729	0.0280685	0.033135	0.0167286	0.0177383	0.0260544	0.0238786	0.0269467	0.0252128	0.0221953	0.026248	0.0250361	0.0279119	0.0182485	0.0259796	0.0174941	0.0105237	0.0307266	0.0250642	0.0206288	0.0213585	0.0213505	Organoheterocyclic compounds	Diazanaphthalenes	Benzodiazines	-	HMDB0260042	-	-	-	-
POS00490	--	Foropafant	218.224	468.28	0.070913	0.0944731	0.0865275	0.089629	0.0763349	0.0994936	0.0504756	0.0723981	0.0622167	0.0648527	0.0522254	0.0835996	0.0654193	0.0614888	0.07579	0.037807	0.0544326	0.0744987	0.0564976	0.0488612	0.0560888	0.0434478	0.0758045	0.0487911	0.0620464	0.057718	0.0725088	0.0638285	Lipids and lipid-like molecules	Prenol lipids	Monoterpenoids	-	HMDB0252456	-	-	-	-
POS00491	--	Bulleyaconitine A	214.255	631.364	0.05638	0.0629443	0.0546085	0.0561784	0.0617438	0.0506021	0.0997392	0.0466485	0.0848164	0.0696833	0.0883666	0.0711323	0.150726	0.101097	0.114055	0.147201	0.215165	0.135232	0.0754305	0.0714419	0.112489	0.0933637	0.0577528	0.101367	0.0455621	0.0714652	0.0739651	0.0810806	Lipids and lipid-like molecules	Prenol lipids	Diterpenoids	-	HMDB0249438	-	-	-	-
POS00492	--	N-(1,3-Benzodioxol-5-ylmethyl)-2,6-dichlorobenzamide	214.246	327.215	0.122657	0.183707	0.140485	0.141386	0.139263	0.152902	0.356403	0.322345	0.282714	0.297555	0.220353	0.0853547	0.25391	0.211503	0.265929	0.119031	0.255259	0.242429	0.311751	0.307192	0.337273	0.266004	0.349847	0.347315	0.208818	0.253341	0.257081	0.271907	Benzenoids	Benzene and substituted derivatives	Benzoic acids and derivatives	-	HMDB0248122	-	-	-	-
POS00493	--	Motolimod	213.584	462.174	0.0352963	0.0716773	0.0731693	0.0707801	0.035582	0.152102	8.83542e-05	7.78971e-05	9.1552e-05	8.44274e-05	7.82035e-05	8.26918e-05	8.11063e-05	7.70383e-05	7.75841e-05	7.34649e-05	9.21539e-05	8.04274e-05	6.52358e-05	6.19743e-05	6.86921e-05	5.94606e-05	6.48597e-05	6.9244e-05	6.63084e-05	0.0164311	0.0217566	0.0174043	Organoheterocyclic compounds	Benzazepines	HASH(0x1a88d08)	-	HMDB0254904	-	-	-	-
POS00494	--	Betrixaban	210.976	455.278	0.0315602	0.0313283	0.0172559	0.0246886	0.0117585	0.0416494	0.142383	0.158054	0.123545	0.145431	0.104616	0.188888	0.0890813	0.101582	0.100565	0.0645762	0.0780266	0.111824	6.52358e-05	6.19743e-05	6.86921e-05	5.94606e-05	6.48597e-05	0.00371445	0.0620882	0.0670767	0.0655076	0.0567779	Benzenoids	Benzene and substituted derivatives	Anilides	-	HMDB0249167	-	-	-	-
POS00495	--	6-((2-((4-(2,4-Dichlorophenyl)-5-(4-methyl-1H-imidazol-2-yl)pyrimidin-2-yl)amino)ethyl)amino)nicotinonitrile	210.964	469.292	0.0682409	0.0752647	0.0974477	0.0982975	0.053347	0.0714978	0.11252	0.0531834	0.100744	0.0873388	0.122399	0.122743	0.0770654	0.107544	0.0999554	0.0139223	0.0769133	0.0935615	0.0694804	0.0315544	0.0561356	0.0338063	0.0464866	0.0645498	0.0903066	0.0758763	0.0853256	0.103432	Organoheterocyclic compounds	Diazines	Pyrimidines and pyrimidine derivatives	-	HMDB0250080	-	-	-	-
POS00496	--	Leflunomide	209.939	274.188	0.0333065	0.0331055	0.0409843	0.0381957	0.0225472	0.0167661	0.026878	0.0367982	0.0468591	0.0188105	0.0293455	0.0315651	0.033936	0.0425185	0.0457858	0.0238133	0.0470399	0.0426974	0.0532501	0.0300392	0.021253	0.0222547	0.0493804	0.0355515	0.0176625	0.0263788	0.0263649	0.0241101	Benzenoids	Benzene and substituted derivatives	Anilides	75706-12-6	HMDB0015229	-	-	-	-
POS00497	--	n-(2-(4-Chloroanilino)-1-methyl-2-oxoethoxy)-3,5-bis(trifluoromethyl)benzamide	208.97	458.295	0.0346246	0.0354647	0.0204302	0.0271626	0.0153993	0.020932	0.113384	0.109587	0.0937363	0.107259	0.100717	0.101302	0.0638391	0.0518288	0.0720298	0.0376862	0.0569082	0.0630334	0.010982	0.0253041	0.00693523	0.010746	0.0135868	0.013472	0.0290422	0.0407809	0.0474992	0.0369822	Benzenoids	Benzene and substituted derivatives	Trifluoromethylbenzenes	-	HMDB0249722	-	-	-	-
POS00498	--	Phlorizin	206.42	440.25	0.0597167	0.0667388	0.0669128	0.0603831	0.0490073	0.0600877	0.131857	0.133683	0.148769	0.128273	0.111706	0.13835	0.0540089	0.0447789	0.0481224	0.0281446	0.0443885	0.0580952	0.0315717	0.0275877	0.0202251	0.0220898	0.0282438	0.0226273	0.0547628	0.0693006	0.0574853	0.0722445	Phenylpropanoids and polyketides	Flavonoids	Flavonoid glycosides	60-81-1	HMDB0036634	C01604	ko01110//Biosynthesis of secondary metabolites	Global and overview maps	Metabolism
POS00499	--	Protosappanin B	205.651	308.193	0.0636286	0.067175	0.0570736	0.0565804	0.0629124	0.062029	0.0608439	0.0733146	0.068544	0.0596507	0.0482332	0.0727593	0.0466944	0.0384417	0.0532536	0.0340197	0.0424356	0.0469201	0.0773657	0.0892625	0.0665084	0.0641897	0.112171	0.0707126	0.0623735	0.0615984	0.063561	0.0632369	Organic oxygen compounds	Organooxygen compounds	Ethers	-	HMDB0256875	-	-	-	-
POS00500	--	L-Aspartic acid	205.002	139.111	0.0382904	0.0340551	0.0537201	0.0661338	0.0513101	0.0425587	0.0541607	0.0480332	0.0619276	0.0568865	0.073909	0.0641204	0.140919	0.124253	0.129179	0.0944932	0.148431	0.147306	0.0638452	0.0563592	0.0667606	0.0573009	0.0698577	0.0665834	0.074229	0.0617941	0.084464	0.0675953	Organic acids and derivatives	Carboxylic acids and derivatives	Amino acids, peptides, and analogues	56-84-8	HMDB0000191	C00049	ko01100//Metabolic pathways;ko01110//Biosynthesis of secondary metabolites;ko01120//Microbial metabolism in diverse environments;ko01060//Biosynthesis of plant secondary metabolites;ko01230//Biosynthesis of amino acids;ko01200//Carbon metabolism;ko02010//ABC transporters;ko01210//2-Oxocarboxylic acid metabolism;ko00260//Glycine, serine and threonine metabolism;ko01070//Biosynthesis of plant hormo…	Amino acid metabolism;Biosynthesis of other secondary metabolites;Chemical structure transformation maps;Global and overview maps;Membrane transport;Metabolism of cofactors and vitamins;Metabolism of other amino acids;Translation	Environmental Information Processing;Genetic Information Processing;Metabolism
POS00501	--	Adenosine	204.994	271.168	0.0177646	0.0062138	0.0110232	0.0271674	0.024148	0.0183778	0.0540268	0.043686	0.0490628	0.0217355	0.0374255	0.0510132	0.0181451	7.70383e-05	0.0177383	0.0169552	0.0171477	0.015183	0.0801763	0.0451058	0.0392371	0.0466298	0.0530364	0.0373317	0.0347396	0.0321392	0.0404949	0.0416589	Nucleosides, nucleotides, and analogues	Purine nucleosides	HASH(0x1b57260)	58-61-7	HMDB0000050	C00212	ko01100//Metabolic pathways;ko00230//Purine metabolism;ko02010//ABC transporters	Global and overview maps;Membrane transport;Nucleotide metabolism	Environmental Information Processing;Metabolism
POS00502	--	3h-Sialic acid	204.341	313.178	0.160001	0.179914	0.177497	0.203703	0.160432	0.173711	0.435414	0.465811	0.514022	0.424218	0.425238	0.44695	0.524584	0.502398	0.494764	0.352747	0.504214	0.530632	0.217796	0.166587	0.197264	0.145976	0.218409	0.177618	0.288978	0.31133	0.291542	0.317617	Organic oxygen compounds	Organooxygen compounds	Carbohydrates and carbohydrate conjugates	-	HMDB0246275	-	-	-	-
POS00503	--	1-(2,4-Dichlorobenzyl)-1H-indazole-3-carbohydrazide	203.048	339.159	0.132303	0.144655	0.125439	0.148982	0.123205	0.128432	0.278459	0.366034	0.278179	0.280508	0.229982	0.292849	0.23221	0.21846	0.257162	0.188737	0.227472	0.28643	0.128963	0.0191445	0.105117	0.10925	0.142158	0.131307	0.152896	0.213005	0.182936	0.166531	Organoheterocyclic compounds	Benzopyrazoles	Indazoles	-	HMDB0248018	-	-	-	-
POS00504	--	Ethacrynic acid	202.386	306.645	0.0115901	0.0245988	0.0162474	0.0212683	0.0168313	0.0279306	0.0338846	0.0111881	0.0306064	0.0273264	0.019056	0.011333	0.0253017	0.0179569	0.0256388	0.0256196	0.0246607	0.0259622	0.00526936	0.0150979	6.86921e-05	0.00924122	0.0176701	0.023933	0.0116642	0.0120674	0.0147129	0.0161194	Benzenoids	Benzene and substituted derivatives	Phenoxyacetic acid derivatives	58-54-8	HMDB0015039	-	-	-	-
POS00505	--	Octaethyleneglycol monododecyl ether	199.771	543.256	0.0545752	0.0557021	0.0682423	0.044085	0.0273907	0.0897688	0.294823	0.1323	0.124496	0.140937	0.0910331	0.356654	0.0905574	0.235578	0.0918466	0.0457051	0.0484196	0.0994798	0.0165037	0.0220836	0.011307	0.0112191	0.0146528	0.0259913	0.0453201	0.0947215	0.0713927	0.0983088	Organic oxygen compounds	Organooxygen compounds	Ethers	-	HMDB0246126	-	-	-	-
POS00506	--	Salvianolic acid C	199.071	496.277	1.80812	1.91383	1.84338	1.94116	1.71914	1.76833	2.19928	2.18729	2.1826	2.02973	2.01441	2.34604	2.12668	2.10915	2.1272	1.54064	2.07051	2.18916	1.67474	1.54922	1.41706	1.27807	1.58649	1.46155	1.6753	1.85619	1.9548	1.93474	Phenylpropanoids and polyketides	2-arylbenzofuran flavonoids	HASH(0x25dca10)	-	HMDB0303929	-	-	-	-
POS00507	--	Cytochalasin B	199.037	483.274	0.0373794	0.033058	0.0440635	0.0456914	0.0185399	0.0404716	0.0397533	0.0395496	0.0389556	0.0391188	0.0305854	0.0522161	0.0363118	0.0503958	0.0428888	0.0348422	0.0367527	0.0374579	0.0154575	0.0361949	0.0358596	0.00841528	0.0397635	0.0285298	0.0304742	0.0357495	0.0586258	0.0360993	Alkaloids and derivatives	Cytochalasans	Cytochalasins	-	HMDB0250718	-	-	-	-
POS00508	--	Ganciclovir	199.027	259.132	0.0116649	0.0143629	0.0171426	0.0127959	0.0108205	0.0133783	0.012266	0.00678369	0.0117542	0.0150584	0.010428	0.0156165	0.0126902	0.0156318	0.0137096	0.00948692	0.0142994	0.0117056	0.0028612	0.0049027	0.00656641	0.00207636	0.00561571	0.00117446	0.0100294	0.0105801	0.00924131	0.0101542	Organoheterocyclic compounds	Imidazopyrimidines	Purines and purine derivatives	82410-32-0	HMDB0015139	-	-	-	-
POS00509	--	hypocrellin a	199.014	550.307	0.841055	0.937435	0.954808	0.95413	0.905536	0.919065	0.740248	0.679107	0.712135	0.624859	0.762947	0.747858	0.914463	0.734523	0.858795	0.687827	0.903361	0.929158	0.951954	0.81928	0.782362	0.713528	0.872947	0.862583	0.827599	0.842634	0.82622	0.832994	Benzenoids	Perylenequinones	HASH(0x18a4e58)	-	HMDB0253310	-	-	-	-
POS00510	--	Sorafenib	199.012	468.28	0.0311645	0.036746	0.0327532	0.037521	0.0320438	0.0431189	0.0219997	0.0250051	0.0255659	0.0324157	0.0268763	0.0275954	0.0369934	0.0316425	0.0327755	0.0252569	0.0306692	0.0357978	0.0392268	0.0223813	0.0283268	0.0352018	0.0275731	0.0310372	0.0283687	0.0302267	0.0346194	0.0283698	Organic oxygen compounds	Organooxygen compounds	Ethers	-	HMDB0060873	-	-	-	-
POS00511	--	Eberconazole	198.445	332.634	0.00778616	7.37016e-05	0.00761464	0.00479531	0.0146443	0.00620073	0.0120516	0.00793452	0.00920292	0.00826883	0.00959038	0.00619003	0.0126318	7.70383e-05	0.0104383	0.0108755	0.0130662	0.0156611	0.00603508	0.00209558	0.0071791	0.0066032	0.00558845	0.00888991	0.00747124	0.00785747	0.00894434	0.00927436	Benzenoids	Dibenzocycloheptenes	HASH(0x18e50e8)	-	HMDB0251676	-	-	-	-
POS00512	--	Latanoprost	197.112	436.21	0.17315	0.195946	0.267489	0.248431	0.157247	0.161692	0.700898	0.534856	0.78675	0.784883	0.76411	0.661068	0.906385	0.908953	0.942246	0.722931	1.01347	0.908473	0.378605	0.246954	0.367044	0.40413	0.625583	0.513045	0.477566	0.547487	0.544508	0.520326	Lipids and lipid-like molecules	Fatty Acyls	Eicosanoids	130209-82-4	HMDB0014792	-	-	-	-
POS00513	--	Amiodarone	197.066	649.34	0.0045368	0.0140036	0.0151278	0.00532729	0.0179092	0.00775052	0.00961684	0.011305	9.1552e-05	0.00535371	0.00458249	0.00308388	8.11063e-05	0.00151693	7.75841e-05	7.34649e-05	9.21539e-05	8.04274e-05	0.0663611	0.0645353	0.0511269	0.056645	0.0601849	0.0649553	0.0203367	0.0203116	0.0209845	0.0172017	Organic oxygen compounds	Organooxygen compounds	Carbonyl compounds	1951-25-3	HMDB0015250	-	-	-	-
POS00514	--	7alpha-Hydroxycholesterol	194.537	405.263	0.104876	0.120252	0.100398	0.109078	0.0857233	0.0986583	0.0559639	0.0526297	0.0674113	0.047337	0.0552082	0.0546677	0.0385092	0.0356389	0.0375214	0.0356136	0.0418517	0.0465962	0.0780633	0.0734662	0.079185	0.0683936	0.0777443	0.0920903	0.0741568	0.0773168	0.0618597	0.0660778	Lipids and lipid-like molecules	Steroids and steroid derivatives	Cholestane steroids	566-26-7	HMDB0001496	C03594	ko01100//Metabolic pathways	Global and overview maps	Metabolism
POS00515	--	Desidustat	194.465	336.166	0.151387	0.25944	0.190088	0.239277	0.262333	0.295357	0.0716557	0.0701245	0.105817	0.083386	0.080793	0.0759261	0.127828	0.114087	0.161005	0.122512	0.18203	0.178416	0.313712	0.295138	0.2943	0.270194	0.294995	0.278088	0.166576	0.203346	0.190025	0.192839	Organic acids and derivatives	Carboxylic acids and derivatives	Amino acids, peptides, and analogues	-	HMDB0251046	-	-	-	-
POS00516	--	Isoformononetin	193.196	272.154	0.0124447	0.0282564	0.0239564	0.0343992	0.0282767	0.0221679	0.055872	0.0478952	0.0565483	0.0564235	0.0517736	0.058387	0.134216	0.133628	0.174107	0.123185	0.202402	0.163786	0.0828285	0.0832089	0.0871336	0.0767296	0.0913288	0.0886753	0.0690249	0.0751707	0.07512	0.0840909	Phenylpropanoids and polyketides	Isoflavonoids	O-methylated isoflavonoids	486-63-5	HMDB0033994	C12125	ko01110//Biosynthesis of secondary metabolites;ko01061//Biosynthesis of phenylpropanoids	Chemical structure transformation maps;Global and overview maps	Metabolism
POS00517	--	Naringin	192.574	585.138	0.148722	0.168851	0.135742	0.12533	0.0996438	0.165403	0.0221641	0.0299594	0.0370295	0.0252546	0.0254693	0.0453605	0.202001	0.235993	0.193779	0.176618	0.34851	0.282864	0.010808	0.00809065	0.0092452	0.0125825	0.0128227	0.00820284	0.102376	0.07308	0.0718129	0.0868157	Phenylpropanoids and polyketides	Flavonoids	Flavonoid glycosides	10236-47-2	HMDB0002927	-	-	-	-
POS00518	--	Clonidine	192.551	234.156	0.0276084	0.0809241	0.0659511	0.109036	0.021696	0.16464	0.177845	0.129005	0.144915	0.171087	0.1374	0.143109	0.180951	0.148696	0.184563	0.152049	0.179962	0.210706	0.082329	0.076081	0.0403453	0.00275522	0.0657716	0.0697893	0.0744357	0.0891269	0.0980621	0.0763777	Benzenoids	Benzene and substituted derivatives	Halobenzenes	4205-90-7	HMDB0014714	-	-	-	-
POS00519	--	Brevifolincarboxylic acid	192.45	296.116	0.00202059	0.00251226	0.00112541	0.00228202	0.00160779	0.0022153	0.00368422	0.000894859	0.00381983	0.00278335	0.00447311	0.00339127	0.00663047	0.00581043	0.00861776	0.00563249	0.00963429	0.00944507	0.00323829	0.00486068	0.00563246	0.00441104	0.00475084	0.00575596	0.00340451	0.00453298	0.00496712	0.00440868	Phenylpropanoids and polyketides	Isocoumarins and derivatives	HASH(0x25e9dd8)	-	HMDB0303676	-	-	-	-
POS00520	--	Dyphylline	191.203	258.12	0.00201775	0.00494085	0.0026279	0.00462377	0.00274637	0.00277553	0.00445617	0.00556458	0.00264845	0.00303904	0.00401539	0.00497926	0.0080682	0.00573571	0.00496935	0.00473966	0.00462752	0.00493306	0.0100368	0.0107531	0.0107238	0.00842158	0.00884192	0.00941677	0.00507748	0.0058999	0.00469032	0.00591901	Organoheterocyclic compounds	Imidazopyrimidines	Purines and purine derivatives	479-18-5	HMDB0014789	-	-	-	-
POS00521	--	Nifedipine	191.134	350.055	0.00229432	0.00259635	0.00125049	0.00127229	0.00193329	0.000540464	0.00240901	0.0017116	0.00158731	0.00145044	0.00270866	0.000545841	0.00107377	0.00126179	0.00347184	0.00334111	0.0019531	0.00150948	0.00368537	0.00419663	0.00378184	0.00313029	0.00323452	0.00335013	0.00170194	0.00118802	0.00206596	0.00239754	Organoheterocyclic compounds	Pyridines and derivatives	Hydropyridines	21829-25-4	HMDB0015247	-	-	-	-
POS00522	--	Thymidine	190.942	246.021	0.00224386	0.00255317	0.0024986	0.00340612	0.00242404	0.000892275	0.00624756	0.00527751	0.00511681	0.00503441	0.00334496	0.00525377	0.0113817	0.0100924	0.0107171	0.00889462	0.0101252	0.0100718	0.00410518	0.00304632	0.00311844	0.00201216	0.00296596	0.00317865	0.00450543	0.00579475	0.00539141	0.00592506	Nucleosides, nucleotides, and analogues	Pyrimidine nucleosides	Pyrimidine 2'-deoxyribonucleosides	50-89-5	HMDB0000273	C00214	ko01100//Metabolic pathways;ko00240//Pyrimidine metabolism	Global and overview maps;Nucleotide metabolism	Metabolism
POS00523	--	Brimonidine	190.679	295.634	0.00495781	0.00836381	0.0077421	0.00717822	0.00653236	0.00628617	0.00722288	0.00612585	0.00683664	0.00586859	0.00755865	0.00766068	0.00435129	0.00343825	0.00477652	0.00199509	0.00371621	0.00522172	0.0067838	0.00585318	0.00485289	0.00662759	0.00641298	0.00682013	0.00542182	0.00637722	0.00460671	0.0054042	Organoheterocyclic compounds	Diazanaphthalenes	Benzodiazines	59803-98-4	HMDB0014627	-	-	-	-
POS00524	--	5-Hydroxyflavone	189.946	403.247	0.00173515	0.00422679	0.0138178	0.0120071	0.0149598	0.0120246	0.0110879	0.0132801	0.0111134	0.00793274	0.0133521	0.00661376	0.0114172	0.0125335	0.0105395	0.0106546	0.0120199	0.0129001	0.00239402	0.0125802	0.0122306	0.00210657	0.0102527	0.0112694	0.00972901	0.0111975	0.0125197	0.00917323	Phenylpropanoids and polyketides	Flavonoids	Flavonoid glycosides	71802-04-5	HMDB0040556	-	-	-	-
POS00525	--	(2-(4-((2-Chloro-4,4-difluoro-spiro(5H-thieno(2,3-C)pyran-7,4'-piperidine)-1'-yl)methyl)-3-methyl-pyrazol-1-yl)-3-pyridyl)methanol	189.923	485.099	0.0161064	0.0229219	0.0179181	0.0178658	0.0173498	0.0256034	8.83542e-05	7.78971e-05	0.000553783	8.44274e-05	7.82035e-05	8.26918e-05	0.00812716	0.00759988	0.0064131	0.00648076	0.00810751	0.0134599	0.00936233	0.00953333	0.0119161	0.00787574	0.0119123	0.00879694	0.0101954	0.0116891	0.00988412	0.00918234	--	--	--	--	--	-	-	-	-
POS00526	--	Methyl 6,7-dimethoxy-4-ethyl-beta-carboline-3-carboxylate	189.288	318.133	0.00603569	0.00807241	0.00668036	0.00640228	0.00470996	0.00501381	0.00552589	0.00271167	0.00234185	0.00347063	0.00615251	0.00414736	0.00408653	0.00837127	0.00699313	0.00507347	0.00654738	0.00638282	0.00413076	0.00103783	0.00426104	0.00270203	0.0029237	0.00471795	0.00288186	0.00323034	0.00342641	0.00370447	Organoheterocyclic compounds	Indoles and derivatives	Pyridoindoles	-	HMDB0251535	-	-	-	-
POS00527	--	Sotrastaurin	189.258	442.303	0.0125372	0.0203262	0.01499	0.0154818	0.0159592	0.0145712	0.00627422	0.0106223	0.0089268	0.0105219	0.00916536	0.0126996	0.00540305	0.00583657	0.00769198	0.00559127	0.00893839	0.0083915	0.0249398	0.0177799	0.0220595	0.0176749	0.020448	0.018792	0.00915951	0.0114533	0.0124236	0.0112223	Organoheterocyclic compounds	Diazinanes	Piperazines	-	HMDB0258398	-	-	-	-
POS00528	--	Deoxyinosine	189.218	256.104	0.0228629	0.0217246	0.0214021	0.0262078	0.0213266	0.0227877	0.0301781	0.0276782	0.026846	0.024036	0.0239449	0.0261416	0.0183347	0.012665	0.0154356	0.0109713	0.0165693	0.0180262	0.018205	0.0155233	0.0181274	0.0144542	0.0168543	0.0144598	0.0183583	0.0210257	0.019516	0.0193504	Nucleosides, nucleotides, and analogues	Purine nucleosides	Purine 2'-deoxyribonucleosides	890-38-0	HMDB0000071	C05512	ko01100//Metabolic pathways;ko00230//Purine metabolism;ko02010//ABC transporters	Global and overview maps;Membrane transport;Nucleotide metabolism	Environmental Information Processing;Metabolism
POS00529	--	Bendamustine	188.624	362.142	0.00330944	0.00425092	0.00522565	0.00403771	0.00464242	0.00497639	0.00745234	0.00976274	0.00814836	0.00721067	0.00742834	0.00989697	0.00657756	0.00794696	0.0105768	0.00701055	0.00876842	0.00793245	0.00369101	0.00562501	0.00303635	0.00262841	0.00615096	0.00487466	0.00526281	0.00569078	0.006456	0.00521841	Organoheterocyclic compounds	Benzimidazoles	HASH(0x2417358)	-	HMDB0248945	-	-	-	-
POS00530	--	Nifedipine	188.221	350.105	0.000918449	0.00114748	0.00296649	0.00258555	0.000578327	0.00440923	0.00107714	0.00204781	0.00151816	0.00130233	0.000924449	0.00120599	0.00154578	0.00321226	0.00237641	0.00311716	0.00127521	0.00286528	0.00789115	0.0100996	0.0100185	0.00773896	0.00926932	0.0100643	0.00335909	0.00331349	0.00295955	0.00423063	Organoheterocyclic compounds	Pyridines and derivatives	Hydropyridines	21829-25-4	HMDB0015247	-	-	-	-
POS00531	--	Luminespib	187.971	469.337	0.00107793	0.000990757	0.000583399	0.000937495	0.000829599	0.000404916	0.0174956	0.0197451	0.0242237	0.0177983	0.0194469	0.0240454	0.00970068	0.00861384	0.0111026	0.00860657	0.0127743	0.0104834	0.000880069	6.19743e-05	0.000338097	5.94606e-05	0.000385145	0.000630199	0.0056709	0.00518102	0.00589124	0.00686237	Benzenoids	Benzene and substituted derivatives	Cumenes	-	HMDB0254202	-	-	-	-
POS00532	--	4-(2-((7-Amino-2-(furan-2-yl)-[1,2,4]triazolo[1,5-a][1,3,5]triazin-5-yl)amino)ethyl)phenol	187.185	341.041	0.0631529	0.0579719	0.0693512	0.0674153	0.0453604	0.0764036	0.0431514	0.0401818	0.0398745	0.0386922	0.0380445	0.0480081	0.027939	0.0292617	0.0316611	0.0229767	0.0362258	0.036579	0.0213555	0.0220867	0.0259653	0.0257001	0.025217	0.0250119	0.0372597	0.0410322	0.0406498	0.0398309	Organoheterocyclic compounds	Triazines	Aminotriazines	-	HMDB0244568	-	-	-	-
POS00533	--	Mavacoxib	186.615	389.181	0.00665133	0.00554602	0.00394265	0.00587415	0.00641967	0.00536863	0.0148397	0.0235604	0.0244832	0.0208429	0.00946735	0.0165665	0.0159591	0.013154	0.0130917	0.0124177	0.0156157	0.0130168	0.0073835	0.00733357	0.00724023	0.0068115	0.00874889	0.00782518	0.0101612	0.0116358	0.0073274	0.00753739	Organoheterocyclic compounds	Azoles	Pyrazoles	-	HMDB0254349	-	-	-	-
POS00534	--	Benzoyleneurea	186.581	169.122	0.0180915	0.0166692	0.0175063	0.0192826	0.0159969	0.0169954	0.0286436	0.0239754	0.0228989	0.0253348	0.0234927	0.0246332	0.032299	0.0307307	0.0313234	0.0244818	0.0259478	0.0313437	0.0456618	0.035288	0.0414718	0.0367765	0.0425784	0.0436533	0.0241652	0.0256135	0.0356456	0.0301367	Organoheterocyclic compounds	Diazanaphthalenes	Benzodiazines	-	HMDB0249051	-	-	-	-
POS00535	--	Tioconazole	186.183	391.245	0.00401301	0.00668012	0.00530293	0.00254651	0.00454755	0.00603264	0.0275875	0.0314123	0.0327885	0.0295908	0.0263756	0.0312148	0.0172232	0.0140286	0.0178718	0.0122752	0.0174175	0.0184553	0.00353578	0.00148393	0.00282981	0.00271467	0.00236336	0.00411325	0.0116465	0.01179	0.0111179	0.00958305	Benzenoids	Benzene and substituted derivatives	Benzylethers	65899-73-2	HMDB0015142	-	-	-	-
POS00536	--	Amiodarone	186.183	649.355	0.000912277	0.00156599	0.00119907	0.000960141	0.000998635	7.29648e-05	0.0126427	0.012457	0.0055294	0.00760859	0.00770306	0.0107641	0.00381807	0.00321731	0.0034186	0.00129928	0.00372931	0.00117528	0.00190927	0.000394395	0.00213839	0.000910322	0.000560185	0.000625684	0.00290893	0.00355221	0.00285262	0.00164414	Organic oxygen compounds	Organooxygen compounds	Carbonyl compounds	1951-25-3	HMDB0015250	-	-	-	-
POS00537	--	PE(14:0/14:0)	184.707	640.203	0.0229188	0.0192771	0.0203223	0.0197635	0.0119131	0.034798	8.83542e-05	7.78971e-05	9.1552e-05	8.44274e-05	0.000474329	8.26918e-05	0.00177485	0.00186926	0.00269422	0.000368941	0.00202767	0.00431711	6.52358e-05	6.19743e-05	6.86921e-05	5.94606e-05	6.48597e-05	6.9244e-05	0.00358748	0.00526585	0.004782	0.00441383	Lipids and lipid-like molecules	Glycerophospholipids	Glycerophosphoethanolamines	998-07-2	HMDB0008821	-	-	-	-
POS00538	--	Zonampanel	183.858	335.146	0.00492575	0.00401893	0.00576141	0.00725616	0.00780471	0.00668488	0.00466009	0.00516682	0.00608011	0.0030164	0.00422903	0.00282752	0.00571804	0.00660817	0.0101391	0.00319615	0.0037359	0.00924547	0.00399193	0.00312799	0.00273465	0.00253088	0.00301234	0.0023701	0.0029706	0.00392401	0.00274371	0.00336439	Organoheterocyclic compounds	Diazanaphthalenes	Benzodiazines	-	HMDB0260042	-	-	-	-
POS00539	--	2-Iodomelatonin	183.158	361.697	0.0017752	0.00276196	0.00237977	0.00124011	0.00368234	0.00230063	8.83542e-05	7.78971e-05	9.1552e-05	8.44274e-05	7.82035e-05	8.26918e-05	8.11063e-05	7.70383e-05	7.75841e-05	7.34649e-05	9.21539e-05	8.04274e-05	0.00656487	0.00619993	0.0094916	0.00672808	0.00712003	0.0065827	0.00243071	0.00271164	0.00229108	0.00218285	Organoheterocyclic compounds	Indoles and derivatives	Indoles	-	HMDB0245181	-	-	-	-
POS00540	--	Fosfosal	183.149	223.023	0.00375293	0.00512788	0.00444021	0.00441397	0.00260532	0.00385007	0.000804515	0.000734251	0.000738481	0.00123465	0.00106838	0.00208172	8.11063e-05	7.70383e-05	7.75841e-05	7.34649e-05	9.21539e-05	0.00060528	0.00179737	0.00217989	0.00136243	0.00141757	0.00158979	0.00117263	0.00211292	0.00236209	0.00142399	0.0017722	Organic acids and derivatives	Organic phosphoric acids and derivatives	Phosphate esters	-	HMDB0252467	-	-	-	-
POS00541	--	Iguratimod	182.738	378.101	0.00135543	0.00394855	0.00239604	0.00323554	0.00304608	0.00258448	0.00138158	0.00209262	0.00278311	0.00220442	0.00198142	0.00142964	0.000934374	7.70383e-05	0.00045264	0.00154638	0.00103691	0.00224542	0.00283013	0.00228574	0.00284034	0.00122596	0.0011621	0.00236434	0.00145158	0.00146521	0.00191157	0.000998613	Organoheterocyclic compounds	Benzopyrans	1-benzopyrans	-	HMDB0253390	-	-	-	-
POS00542	--	Erythromycin	182.644	739.881	0.00794321	0.0103035	0.0110674	0.0119063	0.0130546	0.0137044	0.000804837	7.78971e-05	9.1552e-05	8.44274e-05	7.82035e-05	8.26918e-05	0.000643882	0.000428415	7.75841e-05	0.000476343	9.21539e-05	8.04274e-05	0.0246378	0.024924	0.0260632	0.0205618	0.0267138	0.0263765	0.00813924	0.0104464	0.00907025	0.00979926	Organic oxygen compounds	Organooxygen compounds	Carbohydrates and carbohydrate conjugates	114-07-8	HMDB0014344	C01912	ko01100//Metabolic pathways;ko01110//Biosynthesis of secondary metabolites;ko01052//Type I polyketide structures	Global and overview maps;Metabolism of terpenoids and polyketides	Metabolism
POS00543	--	Fludarabine	181.836	369.188	0.00510574	0.00629194	0.00641829	0.00489373	0.00591459	0.00475998	0.0167	0.013072	0.0180631	0.0183665	0.00892228	0.0151087	0.0149452	0.0145126	0.0187496	0.00851865	0.019842	0.0188136	0.013006	0.0103402	0.00753879	0.00906647	0.00795743	0.0107798	0.0087464	0.0103002	0.0121865	0.011499	Nucleosides, nucleotides, and analogues	Purine nucleosides	HASH(0x1e80ae0)	-	HMDB0245130	-	-	-	-
POS00544	--	Halofuginone	181.429	417.25	0.0808849	0.0995215	0.0840257	0.0887976	0.124831	0.130076	0.0596757	0.0613799	0.0782853	0.0668883	0.0697037	0.0635507	0.0658757	0.0645615	0.0848806	0.0772047	0.096599	0.0871655	0.108522	0.099244	0.104828	0.0927101	0.0937708	0.101598	0.0808035	0.0865955	0.0862428	0.0879045	Organoheterocyclic compounds	Diazanaphthalenes	Benzodiazines	55837-20-2	HMDB0031784	-	-	-	-
POS00545	--	Haloperidol	181.347	379.047	0.0174957	0.0170654	0.0174409	0.0159726	0.0148975	0.0149933	0.00395218	0.00322204	0.00362564	0.000525324	0.00200856	0.00111085	0.0178566	0.0161608	0.0140625	0.0150739	0.0148017	0.0165063	0.00368503	0.00377909	0.00281474	0.00338517	0.00293089	0.00372577	0.00852836	0.00791487	0.00926315	0.010819	Organic oxygen compounds	Organooxygen compounds	Carbonyl compounds	52-86-8	HMDB0014645	-	-	-	-
POS00546	--	Momordin B	181.32	637.229	0.00253152	0.00310438	0.001679	0.00242628	0.00304138	0.00302537	0.000762608	0.0010377	9.1552e-05	0.000582768	0.000894397	0.000977083	8.11063e-05	7.70383e-05	0.00206091	0.00113891	0.000747986	0.000714846	0.00620942	0.00659488	0.00732244	0.00478384	0.00520217	0.00455321	0.00218462	0.00233781	0.00225774	0.00245072	Lipids and lipid-like molecules	Prenol lipids	Terpene glycosides	-	HMDB0302778	-	-	-	-
POS00547	--	Haloxyfop-P	181.273	365.195	0.0555813	0.0473206	0.0503241	0.0428248	0.0424157	0.0439003	0.0397667	0.0191852	0.0476672	0.0414928	0.0376039	0.0470826	0.0579118	0.0549308	0.0657163	0.0541023	0.0664709	0.0740013	0.0317874	0.0266101	0.0291202	0.0242348	0.0296932	0.031625	0.0350245	0.0420945	0.0402042	0.0418692	Benzenoids	Benzene and substituted derivatives	2-phenoxypropionic acids	-	HMDB0253047	-	-	-	-
POS00548	--	Retapamulin	181.261	522.231	0.00178487	0.00242018	0.00195921	0.00155538	0.00117056	0.00285773	0.00131816	0.00104166	0.00077738	0.00109427	0.00106757	0.00120972	0.00159098	0.00231041	0.00481897	0.00164761	0.00295021	0.0024132	0.00468474	0.00399886	0.00381376	0.0044428	0.00562579	0.0052764	0.00251853	0.00209604	0.00325561	0.0028912	Lipids and lipid-like molecules	Prenol lipids	Diterpenoids	224452-66-8	HMDB0015386	-	-	-	-
POS00549	--	Curcumin	181.245	372.195	0.00192545	0.00450977	0.0020446	0.00440853	0.00350377	0.00240009	0.0209088	0.0136708	0.0211226	0.0218456	0.0151917	0.0169219	0.00512944	0.0118032	0.00919439	0.00465578	0.00865829	0.00752221	0.0127007	0.013753	0.0130882	0.0101163	0.0132608	0.0104203	0.00801102	0.00631936	0.00752723	0.00568917	Phenylpropanoids and polyketides	Diarylheptanoids	Linear diarylheptanoids	458-37-7	HMDB0002269	C10443	ko01110//Biosynthesis of secondary metabolites	Global and overview maps	Metabolism
POS00550	--	5-(5-Iodo-4-methoxy-2-propan-2-ylphenoxy)pyrimidine-2,4-diamine	181.181	403.198	0.00440504	0.00476878	0.00559363	0.00522639	0.0018818	0.00360592	0.00513999	0.00487644	0.00521821	0.00698742	0.00557495	0.00658802	0.00650869	0.00613754	0.00331783	0.00544868	0.00712931	0.00403146	0.00702894	0.00566505	0.006809	0.00578486	0.00709968	0.00720514	0.00522447	0.00416286	0.0051362	0.00301839	Organic oxygen compounds	Organooxygen compounds	Ethers	-	HMDB0247533	-	-	-	-
POS00551	--	Isoquercitrin	181.121	468.235	0.00304093	0.00295112	0.00341594	0.00371187	0.00758644	0.0055022	0.0158747	0.0155461	0.0172288	0.0175803	0.0148299	0.0115314	0.0119153	0.0126777	0.0163397	0.0143408	0.0189152	0.0171636	0.00157972	0.00301487	0.00300564	0.00273366	0.00248295	0.00169448	0.0079165	0.00813469	0.00826593	0.00895482	Phenylpropanoids and polyketides	Flavonoids	Flavonoid glycosides	482-35-9	HMDB0037362	C05623	ko01100//Metabolic pathways;ko01110//Biosynthesis of secondary metabolites	Global and overview maps	Metabolism
POS00552	--	Nobiletin	179.976	405.245	0.00229823	0.00268003	0.00289786	0.00224635	0.00261843	0.00225494	0.00195848	0.00324016	0.00457099	0.00248626	0.00310502	0.00351279	0.00165379	0.00290402	0.00392975	0.00198462	0.00353638	0.00300526	0.0020464	0.00270029	0.00261042	0.00272699	0.00227329	0.00212825	0.00250429	0.00248363	0.00221645	0.00244116	Phenylpropanoids and polyketides	Flavonoids	O-methylated flavonoids	478-01-3	HMDB0029540	-	-	-	-
POS00553	--	Benznidazole	179.384	264.129	0.00337071	0.00560709	0.00361575	0.00374373	0.00391307	0.00407874	0.00919663	0.010687	0.0106488	0.00460386	0.00613231	0.00789775	0.00440027	0.00235489	0.00245318	0.00412454	0.00310708	0.0035537	0.00187328	0.00314314	0.00142734	0.00214526	0.00108544	0.00267599	0.00356099	0.00367619	0.00477963	0.00258463	Organic 1,3-dipolar compounds	Allyl-type 1,3-dipolar organic compounds	Organic nitro compounds	-	HMDB0248997	-	-	-	-
POS00554	--	Adenosine monophosphate	179.142	351.142	0.00240296	0.00389473	0.00465172	0.00282092	0.00651976	0.00399072	0.00493406	0.00545939	0.00528072	0.00587571	0.00659071	0.00794059	0.00467724	0.00464026	0.00444944	0.00366736	0.00526623	0.00672075	0.00330866	0.00587474	0.00370935	0.00288121	0.00344511	0.0046332	0.00532361	0.00435708	0.00599984	0.00571958	Organic oxygen compounds	Organooxygen compounds	Carbohydrates and carbohydrate conjugates	130-49-4	HMDB0011617	-	-	-	-
POS00555	--	Cefodizime,(S)	178.883	588.319	0.00120176	0.0025288	0.0034896	0.00285942	0.0066311	0.00597902	0.00232433	0.000513149	0.00314605	0.00190334	0.00216605	0.00310165	0.00289808	0.00141924	0.00282293	0.00221768	0.00278747	0.000829112	0.00333411	0.0066232	0.00416134	0.00578127	0.00324265	0.00583295	0.00474963	0.00296871	0.00343669	0.00457364	Organoheterocyclic compounds	Lactams	Beta lactams	-	HMDB0249767	-	-	-	-
POS00556	--	Orlistat	178.772	499.331	0.0114456	0.00922794	0.0100682	0.0124705	0.0110685	0.0099339	0.0148289	0.0136336	0.0139462	0.0124454	0.0185367	0.0154349	0.0054222	0.00441972	0.00510399	0.00483524	0.00625884	0.00555897	0.00641292	0.00524775	0.00526704	0.00541744	0.00611583	0.00606193	0.00709235	0.00806433	0.00837734	0.00736663	Organic acids and derivatives	Carboxylic acids and derivatives	Amino acids, peptides, and analogues	96829-58-2	HMDB0015215	-	-	-	-
POS00557	--	N-[(1-Chloro-4-hydroxyisoquinolin-3-YL)carbonyl]glycine	178.511	284.194	0.00725206	0.00433207	0.00475201	0.00547162	0.00527721	0.00157777	0.0161434	0.0160193	0.0161045	0.0168258	0.0129066	0.0135015	0.00807576	0.00504476	0.00545833	0.00826976	0.00790141	0.0075995	0.00616113	0.00462888	0.0075008	0.00291078	0.0081952	0.0049405	0.00703301	0.00693464	0.00647051	0.00553402	Organic acids and derivatives	Carboxylic acids and derivatives	Amino acids, peptides, and analogues	-	HMDB0252244	-	-	-	-
POS00558	--	Dansylamide	177.969	254.211	0.0128025	0.00535631	0.00882978	0.00479188	0.00374214	0.00917327	0.00559366	0.00617888	0.00645469	0.0070527	0.00402593	0.0046898	0.00420487	0.00494631	0.00544911	0.00315456	0.00589451	0.00506602	0.0146949	0.0163235	0.0173405	0.0140961	0.0165636	0.0193094	0.00604531	0.00559182	0.00591944	0.00683722	Benzenoids	Naphthalenes	Naphthalene sulfonic acids and derivatives	-	HMDB0250849	-	-	-	-
POS00559	--	Molinate	177.738	318.105	0.00550218	0.00555343	0.00459663	0.00472249	0.00361277	0.00417447	0.00552435	0.0044472	0.00595372	0.00363402	0.00420804	0.00438487	0.00356792	0.00346486	0.00214451	0.000646781	0.00275658	0.0033629	0.00335266	0.0030498	0.00344763	0.00281159	0.00148525	0.00217482	0.00330986	0.00320686	0.00383869	0.00364845	Organic nitrogen compounds	Organonitrogen compounds	Amines	-	HMDB0254835	-	-	-	-
POS00560	--	gamma-Glutamylalanine	177.544	223.094	0.00595833	0.00738176	0.00950345	0.00468355	0.00627394	0.00656764	0.0126477	0.00942113	0.00871666	0.0059899	0.0114128	0.011166	0.00723674	0.00848899	0.00966335	0.00704006	0.00800465	0.00486889	0.00399901	0.00360014	0.00336558	0.00485681	0.00505813	0.00294592	0.00563057	0.00700587	0.0064371	0.00578597	Organic acids and derivatives	Carboxylic acids and derivatives	Amino acids, peptides, and analogues	5875-41-2	HMDB0006248	C03740	ko01100//Metabolic pathways;ko00480//Glutathione metabolism	Global and overview maps;Metabolism of other amino acids	Metabolism
POS00561	--	Guanosine diphosphate mannose	177.476	609.398	0.000570017	0.00269681	0.000820908	0.00161858	0.00156026	0.00129403	0.0184623	0.023111	0.0306263	0.0168912	0.0200713	0.0210139	0.0161663	0.017485	0.0170831	0.0157141	0.018088	0.0166449	0.000693268	0.00106064	0.00063373	0.000966522	6.48597e-05	0.00112117	0.00942939	0.00920195	0.00790458	0.00921191	Nucleosides, nucleotides, and analogues	Purine nucleotides	Purine nucleotide sugars	3123-67-9	HMDB0001163	C00096	ko01100//Metabolic pathways;ko01110//Biosynthesis of secondary metabolites;ko00520//Amino sugar and nucleotide sugar metabolism;ko00051//Fructose and mannose metabolism;ko00053//Ascorbate and aldarate metabolism;ko00510//N-Glycan biosynthesis	Carbohydrate metabolism;Global and overview maps;Glycan biosynthesis and metabolism	Metabolism
POS00562	--	Mefloquine	176.021	382.195	0.0113228	0.0109052	0.00811455	0.0137237	0.0100582	0.0105304	0.0201313	0.0224366	0.0353357	0.0240178	0.0148893	0.0186388	0.013869	0.014746	0.0185695	0.0149333	0.0227819	0.0116685	0.0186591	0.0165439	0.0194068	0.0158577	0.0178538	0.0212022	0.0178302	0.0173748	0.0173159	0.01642	Organoheterocyclic compounds	Quinolines and derivatives	4-quinolinemethanols	53230-10-7	HMDB0014502	-	-	-	-
POS00563	--	Melphalan Flufenamide	175.817	502.266	0.00604942	0.00992465	0.00663024	0.00859507	0.00639037	0.0071339	0.0128421	0.0261803	0.0347163	0.025834	0.0196251	0.0208061	0.0129431	0.00738029	0.020056	0.0200918	0.0232195	0.0161414	0.0123856	0.0104869	0.0100807	0.00967773	0.0107009	0.00898871	0.00759556	0.0104627	0.0085547	0.0109048	Organic acids and derivatives	Carboxylic acids and derivatives	Amino acids, peptides, and analogues	-	HMDB0304840	-	-	-	-
POS00564	--	Catechin	174.789	294.176	0.00345347	0.00400317	0.00560917	0.00297219	0.00443004	0.00585589	0.0106261	0.00922801	0.0108451	0.0124873	0.0128532	0.00951068	0.0033685	0.00369636	0.00151963	0.00142394	0.00306055	0.00145048	0.00591285	0.00216299	0.00359317	0.00324841	0.00192304	0.00196874	0.00241027	0.00274235	0.0019346	0.00275655	Phenylpropanoids and polyketides	Flavonoids	Flavans	154-23-4	HMDB0002780	-	-	-	-
POS00565	--	Naringin	174.759	584.999	0.00811971	0.00962157	0.00918048	0.0115002	0.0101595	0.0109782	8.83542e-05	7.78971e-05	9.1552e-05	8.44274e-05	7.82035e-05	8.26918e-05	8.11063e-05	0.000761221	0.00140882	0.000615249	9.21539e-05	8.04274e-05	0.0100673	0.0119315	0.0100942	0.00840688	0.00946268	0.00861756	0.0028491	0.00436235	0.00595662	0.00418983	Phenylpropanoids and polyketides	Flavonoids	Flavonoid glycosides	10236-47-2	HMDB0002927	-	-	-	-
POS00566	--	Flavin mononucleotide	174.126	460.172	0.00181821	0.00206167	0.00142068	0.001071	0.00272697	0.00405196	0.00128397	0.00272765	0.00105639	0.00342516	0.00240241	0.00282686	0.0052375	0.00393933	0.00821681	0.00505789	0.0104672	0.00587006	0.00334097	0.00575012	0.00385712	0.00220804	0.00332416	0.0046981	0.0023039	0.00234939	0.00219449	0.00197743	Nucleosides, nucleotides, and analogues	Flavin nucleotides	HASH(0x6141090)	146-17-8	HMDB0001520	C00061	ko01100//Metabolic pathways;ko01110//Biosynthesis of secondary metabolites;ko00740//Riboflavin metabolism;ko00190//Oxidative phosphorylation	Energy metabolism;Global and overview maps;Metabolism of cofactors and vitamins	Metabolism
POS00567	--	Halobetasol Propionate	174.107	488.306	0.00342227	0.00640132	0.00813902	0.00491596	0.00857507	0.00541067	0.00658518	0.00814437	0.00786169	0.00842683	0.00792438	0.00703782	0.00722614	0.00554141	0.00631541	0.00500232	0.00832218	0.00834915	0.00651059	0.00525161	0.00682012	0.00361163	0.00520346	0.00471333	0.00540108	0.00674166	0.00687758	0.00802231	Lipids and lipid-like molecules	Steroids and steroid derivatives	Pregnane steroids	66852-54-8	HMDB0014734	-	-	-	-
POS00568	--	Dyphylline	174.042	258.139	0.0030603	0.00818373	0.00697206	0.00593357	0.0075209	0.00644641	0.0370196	0.0342488	0.0444897	0.0401923	0.0371866	0.0357996	0.0511474	0.0494504	0.067173	0.0511933	0.0850173	0.0667125	0.0221688	0.0303004	0.0272466	0.0221388	0.0279528	0.0295371	0.0305211	0.0317892	0.0304147	0.033107	Organoheterocyclic compounds	Imidazopyrimidines	Purines and purine derivatives	479-18-5	HMDB0014789	-	-	-	-
POS00569	--	4-Chloro-2-nitrobenzylalcohol	173.854	527.876	0.000336851	0.00157407	0.000360939	0.000459337	0.00126616	0.00116828	8.83542e-05	7.78971e-05	9.1552e-05	8.44274e-05	7.82035e-05	8.26918e-05	8.11063e-05	0.000555263	0.000693136	7.34649e-05	9.21539e-05	8.04274e-05	0.00229411	0.00221005	0.00293758	0.0028578	0.00197837	0.00217765	6.63084e-05	0.0006818	0.000529506	0.000427699	Organoheterocyclic compounds	Benzoxazoles	HASH(0x243fc30)	-	HMDB0249542	-	-	-	-
POS00570	--	4-(2-((7-Amino-2-(furan-2-yl)-[1,2,4]triazolo[1,5-a][1,3,5]triazin-5-yl)amino)ethyl)phenol	173.716	341.043	0.00867701	0.0113045	0.00821288	0.0108732	0.0113475	0.0100675	0.0107206	0.00974315	0.0106789	0.0119607	0.0101176	0.011334	0.0340037	0.0332451	0.0376052	0.033587	0.0441985	0.0391001	0.0213152	0.0216762	0.0272004	0.0196417	0.0199602	0.023134	0.0186888	0.0218445	0.0190259	0.0191257	Organoheterocyclic compounds	Triazines	Aminotriazines	-	HMDB0244568	-	-	-	-
POS00571	--	8-Azaguanine	173.24	157.133	0.0108243	0.0156066	0.0223079	0.0228235	0.0216304	0.0152003	0.0849487	0.0662049	0.076231	0.0836886	0.0594611	0.0511066	0.048144	0.0552413	0.0744118	0.0546269	0.0703178	0.0624345	0.0137822	0.0130381	0.0126109	0.0175906	0.0170047	0.0137166	0.0375847	0.033765	0.0399404	0.053346	Organoheterocyclic compounds	Triazolopyrimidines	HASH(0x1064198)	-	HMDB0247422	-	-	-	-
POS00572	--	Sapanisertib	173.205	313.175	0.0076169	0.0224104	0.0122405	0.0112188	0.0212921	0.0180726	0.00630258	0.00696023	0.00950088	0.00721155	0.00877563	0.00660515	0.00477814	0.00501303	0.00574	0.00496357	0.00699816	0.00661935	0.0212828	0.0228972	0.0198088	0.0185446	0.0186999	0.0199121	0.00995406	0.0114778	0.0114352	0.0112637	Organoheterocyclic compounds	Benzoxazoles	HASH(0x1ed49d8)	-	HMDB0244472	-	-	-	-
POS00573	--	N-(5-(((5-(1,1-Dimethylethyl)-2-oxazolyl)methyl)thio)-2-thiazolyl)-4-piperidinecarboxamide	171.504	384.223	0.0158773	0.0150195	0.0138543	0.0166002	0.0153409	0.0161255	0.0213087	0.0194156	0.0207086	0.0223883	0.0184224	0.0212515	0.0173535	0.0181843	0.0169403	0.0162306	0.0233347	0.0202885	0.0157514	0.015295	0.0180936	0.0129721	0.0161329	0.0144805	0.0154667	0.0162327	0.0135586	0.0149549	Organoheterocyclic compounds	Piperidines	Piperidinecarboxylic acids and derivatives	-	HMDB0246181	-	-	-	-
POS00574	--	3,4-Difluoro-2-[(2-Fluoro-4-Iodophenyl)amino]-N-(2-Hydroxyethoxy)-5-[(3-Oxo-1,2-Oxazinan-2-Yl)methyl]benzamide	170.643	569.365	0.00184364	0.00775796	0.00204648	0.00263198	0.0115627	0.0123993	0.0294272	0.0344757	0.0592791	0.0455321	0.0336543	0.039642	0.0282098	0.028988	0.0335472	0.0284117	0.044557	0.0398853	0.00802171	0.00779394	0.0100273	0.00853909	0.0104586	0.0092063	0.0178833	0.0202763	0.0180993	0.0208839	Benzenoids	Benzene and substituted derivatives	Benzoic acids and derivatives	-	HMDB0257282	-	-	-	-
POS00575	--	Biopterin	170.224	242.047	0.0156874	0.00984137	0.0152439	0.00613272	0.00439915	0.0384822	0.00760427	0.00605916	0.0207906	0.00959826	0.0061862	0.00377307	0.00705807	0.0114905	0.00767689	0.0145846	0.0277118	0.00532426	0.00531238	0.00191261	0.00554151	0.016938	0.00717335	0.00610687	0.0113473	0.0106623	0.0107273	0.0109344	Organoheterocyclic compounds	Pteridines and derivatives	Pterins and derivatives	13039-82-2	HMDB0000817	C06313	ko01100//Metabolic pathways;ko00790//Folate biosynthesis	Global and overview maps;Metabolism of cofactors and vitamins	Metabolism
POS00576	--	4-Methylumbelliferyl phosphate	170.224	260.058	0.0198336	0.013736	0.017054	0.00885966	0.00650592	0.0567601	0.00959045	0.00814139	0.0316353	0.0126449	0.00949033	0.00807649	0.00903481	0.0163807	0.00957798	0.0224323	0.0441783	0.00970154	0.00624507	0.00321424	0.00795823	0.0214605	0.00901684	0.00825164	0.0166531	0.0166749	0.0148671	0.0150251	Phenylpropanoids and polyketides	Coumarins and derivatives	HASH(0x107a280)	-	HMDB0246521	-	-	-	-
POS00577	--	Aesculetin	170.027	184.603	0.000812839	0.000503269	0.000346338	0.000536898	7.10107e-05	0.00148909	0.0166476	0.00855899	0.0177853	0.0158784	0.00847909	0.0130987	0.000656798	0.00213546	0.000402667	0.00176931	9.21539e-05	0.00223387	6.52358e-05	6.19743e-05	0.000402119	0.00043674	6.48597e-05	0.000934571	0.00254754	0.00298681	0.00217	0.0015018	Phenylpropanoids and polyketides	Coumarins and derivatives	Hydroxycoumarins	305-01-1	HMDB0030819	C09263	ko01110//Biosynthesis of secondary metabolites;ko01061//Biosynthesis of phenylpropanoids	Chemical structure transformation maps;Global and overview maps	Metabolism
POS00578	--	Elubrixin	169.897	467.148	0.0240041	0.0245623	0.0213802	0.0286608	0.0274218	0.0236982	8.83542e-05	7.78971e-05	9.1552e-05	8.44274e-05	7.82035e-05	8.26918e-05	0.000826146	7.70383e-05	0.00189068	7.34649e-05	0.00267889	8.04274e-05	0.0298414	0.024891	0.0332277	0.0251043	0.0274492	0.0275483	0.0115977	0.0157295	0.013	0.0100667	Benzenoids	Benzene and substituted derivatives	Benzenesulfonamides	-	HMDB0251759	-	-	-	-
POS00579	--	Astilbin	169.475	454.236	0.00134771	0.00247146	0.000973342	0.00119182	0.0022643	0.00178641	0.00747817	0.00785807	0.0117865	0.00983978	0.00776692	0.00934342	0.00901922	0.003956	0.00879871	0.00860414	0.0147931	0.0133026	0.00284078	0.00189079	0.00193814	0.00104534	0.00222389	0.000983923	0.0033608	0.00515808	0.00499198	0.00454865	Phenylpropanoids and polyketides	Flavonoids	Flavonoid glycosides	-	HMDB0242667	-	-	-	-
POS00580	--	Trilaciclib	168.856	450.235	0.00414515	0.00256061	0.00533788	0.00416255	0.00431741	0.00511825	0.0260281	0.0393821	0.0540167	0.0341538	0.030652	0.0338503	0.0214423	0.0249013	0.0209242	0.0231435	0.0336414	0.0320065	0.000592731	0.00178965	0.00130815	0.000398508	0.00173998	0.00125785	0.0125015	0.0147665	0.0160856	0.0135504	Organoheterocyclic compounds	Diazinanes	Piperazines	-	HMDB0304899	-	-	-	-
POS00581	--	Epigallocatechin gallate	168.581	461.753	0.0071289	0.0123356	0.00941231	0.00619969	0.0120052	0.0100621	0.00128233	0.00185357	0.00235816	0.00227687	7.82035e-05	0.000924783	0.0062572	0.00567161	0.00551492	0.00383123	0.00506388	0.00640254	0.0100137	0.0107307	0.00842733	0.0061916	0.00809674	0.00795811	0.00578878	0.00694175	0.00772024	0.00585886	Phenylpropanoids and polyketides	Flavonoids	Flavans	989-51-5	HMDB0003153	-	-	-	-
POS00582	--	Vinorelbine base	168.232	786.394	7.27979e-05	0.00303679	7.35363e-05	0.000722773	0.00391954	0.00267286	0.00502267	0.00820335	0.0111982	0.0104353	0.00897206	0.0107547	0.00739233	0.00806044	0.0142394	0.00819028	0.0123887	0.010761	0.0020293	0.0018537	0.00206093	0.0014626	0.000603651	0.00238941	0.00259374	0.0049003	0.00356807	0.00314604	Lipids and lipid-like molecules	Fatty Acyls	Fatty acid esters	-	HMDB0259819	-	-	-	-
POS00583	--	Loratadine	168.134	386.211	0.000722485	0.000935878	7.35363e-05	0.000341935	0.00297515	0.00173857	0.00613366	0.00523998	0.00570401	0.00601199	0.00538296	0.00514901	0.00787613	0.00837646	0.00710976	0.00680066	0.0109091	0.0114027	0.00266977	0.00306279	0.00283132	0.0013051	0.00321406	0.00209354	0.00329104	0.00454363	0.00251208	0.00341109	Organoheterocyclic compounds	Benzocycloheptapyridines	HASH(0x2121280)	79794-75-5	HMDB0005000	-	-	-	-
POS00584	--	Fludarabine	168.075	369.167	0.000484123	0.00122577	0.00037091	0.00113401	0.00183421	0.00174907	0.00616423	0.00782641	0.010505	0.00578297	0.00747269	0.00831001	0.00260431	0.00335264	0.0040316	0.00245235	0.00552539	0.00445057	0.00257154	0.00233567	0.00181879	0.00143782	0.00217387	0.00293479	0.00303489	0.00362382	0.00275997	0.00341427	Nucleosides, nucleotides, and analogues	Purine nucleosides	HASH(0x1e80ae0)	-	HMDB0245130	-	-	-	-
POS00585	--	(R)-cysteate	167.936	175.111	7.27979e-05	7.37016e-05	0.00342359	0.00158333	7.10107e-05	0.00104273	0.0149491	0.0143047	0.0127849	0.0098573	0.0112616	0.0117684	0.00174297	7.70383e-05	0.00556998	0.00335656	0.00929621	8.04274e-05	0.00169683	6.19743e-05	0.00470167	0.0027675	0.00172566	0.00343767	6.63084e-05	0.00706246	0.00504529	0.00764409	--	--	--	--	--	-	-	-	-
POS00586	--	N,N,N',N'-Tetracyclohexyl-3-oxapentanediamide	167.886	463.908	0.00157672	0.00162631	0.00263888	0.00232339	0.00406742	0.00503523	8.83542e-05	7.78971e-05	9.1552e-05	0.00166655	7.82035e-05	8.26918e-05	0.00135399	0.00325968	7.75841e-05	0.00114858	0.0036269	0.00182859	0.00778207	0.0074322	0.00630929	0.00387816	0.00753962	0.00638465	0.0042225	0.00263417	0.00287618	0.00263281	Organic acids and derivatives	Carboxylic acids and derivatives	Carboxylic acid derivatives	-	HMDB0249550	-	-	-	-
POS00587	--	Venetoclax	167.727	877.971	7.27979e-05	7.37016e-05	0.000618173	0.000996953	7.10107e-05	0.00150193	0.00144144	0.00101521	9.1552e-05	0.000588752	0.0006746	0.00104371	0.0030525	0.0061407	0.00234266	0.00344458	0.00415647	0.00317989	6.52358e-05	0.000778278	0.000594919	5.94606e-05	0.00225859	0.00189565	0.00139458	0.00157358	0.00167265	0.00162308	Organoheterocyclic compounds	Diazinanes	Piperazines	-	HMDB0247760	-	-	-	-
POS00588	--	Sograzepide	166.896	502.288	0.0163506	0.0383333	0.0210617	0.0209122	0.0470374	0.0509916	0.0405166	0.0454075	0.0549795	0.0560636	0.0436591	0.0554517	0.0755801	0.0874699	0.0665848	0.0630265	0.075086	0.082539	0.0582267	0.0715647	0.0534644	0.0462849	0.0519772	0.062507	0.0456389	0.0573566	0.0454072	0.0454873	Organoheterocyclic compounds	Benzodiazepines	1,4-benzodiazepines	-	HMDB0258361	-	-	-	-
POS00589	--	Aconine	166.609	503.29	0.00250005	0.00489622	0.00185612	0.00317573	0.00759505	0.0109583	0.00627424	0.00770889	0.00753611	0.00993599	0.0086402	0.0077612	0.0134875	0.0191755	0.013787	0.0117435	0.0123927	0.0129246	0.00957937	0.0131089	0.00788789	0.00639592	0.010331	0.00861164	0.00683861	0.00965298	0.00583158	0.00752123	Lipids and lipid-like molecules	Prenol lipids	Diterpenoids	-	HMDB0247960	-	-	-	-
POS00590	--	Amiodarone	166.25	649.33	0.00150017	0.00166986	0.00175091	0.00377066	0.00204952	0.00421443	0.0184531	0.0274943	0.0446597	0.0353204	0.0274179	0.0309103	0.0111107	0.0131872	0.0126042	0.0104257	0.0152711	0.0148383	0.0045586	0.00541356	0.00427887	0.00327918	0.0116242	0.00461673	0.0085762	0.0139288	0.00915599	0.00832781	Organic oxygen compounds	Organooxygen compounds	Carbonyl compounds	1951-25-3	HMDB0015250	-	-	-	-
POS00591	--	Miconazole	165.931	418.709	0.00250233	0.00365464	0.000914692	0.00221945	0.00538057	0.0057157	0.00150829	0.00122779	9.1552e-05	0.00232114	0.00305707	0.000836849	0.00296628	0.00359523	0.00321722	0.000852914	0.0019386	0.00248335	0.00347982	0.00337764	0.00277043	0.0021712	0.0024264	0.00406878	0.00289655	0.00204455	0.00176672	0.00267225	Benzenoids	Benzene and substituted derivatives	Benzylethers	22916-47-8	HMDB0015242	-	-	-	-
POS00592	--	J Acid urea	165.919	508.277	0.0203504	0.0288793	0.0167153	0.0190064	0.0302276	0.0298091	0.0165112	0.0185636	0.0281847	0.0259576	0.0209019	0.026593	0.016652	0.0180518	0.018735	0.0119236	0.0197979	0.0192841	0.0187227	0.0244042	0.0189452	0.0177635	0.0209914	0.0195377	0.0197123	0.0245211	0.0206157	0.0224645	Benzenoids	Naphthalenes	Naphthalene sulfonic acids and derivatives	-	HMDB0244554	-	-	-	-
POS00593	--	3-((5-(2,3-Dichlorophenyl)-1H-tetrazol-1-yl)methyl)pyridine	165.904	310.148	0.00344622	0.00404986	0.00282221	0.00527311	0.0036526	0.00299137	0.00608169	0.00440567	0.00748394	0.00976135	0.00845504	0.00579204	0.0184088	0.0217209	0.0186581	0.0127771	0.0188517	0.0209972	0.0291089	0.0350222	0.0297269	0.0227191	0.0258484	0.0190008	0.0130601	0.0179895	0.0117438	0.0137671	Organoheterocyclic compounds	Azoles	Tetrazoles	-	HMDB0247712	-	-	-	-
POS00594	--	4-Methylumbelliferyl phosphate	165.608	260.066	0.00224187	0.000693959	0.000726047	0.00167836	0.000311854	0.00291877	0.00392825	0.00330792	0.00546322	0.00586991	0.00638393	0.00547554	0.00536173	0.00654616	0.00528805	0.00367476	0.00728828	0.00476607	0.00637775	0.00417437	0.00393415	0.00413243	0.00458479	0.00452168	0.00370969	0.00554678	0.00298789	0.00413389	Phenylpropanoids and polyketides	Coumarins and derivatives	HASH(0x107a280)	-	HMDB0246521	-	-	-	-
POS00595	--	Kaempferitrin	165.292	583.285	0.00283439	0.00357772	0.00297928	0.00249322	0.00483481	0.00348223	0.00502	0.0025236	0.00591323	0.00300481	0.0042498	0.0054882	0.00398414	0.00764678	0.00302526	0.00413938	0.00723219	0.0058413	0.00125034	0.00398219	0.00360427	0.00249895	0.00354836	0.00263627	0.00303309	0.0025556	0.00290948	0.00447117	Phenylpropanoids and polyketides	Flavonoids	Flavonoid glycosides	482-38-2	HMDB0037438	-	-	-	-
POS00596	--	Ripretinib	165.203	514.747	0.00335399	0.00452295	0.00269932	0.00359984	0.00688891	0.00992307	0.0134821	0.0151393	0.0203318	0.0201886	0.0180972	0.0184846	0.0152636	0.0198564	0.0201637	0.0145067	0.0263484	0.0227181	0.00450823	0.00508152	0.00385657	0.0040337	0.00415196	0.00412337	0.00923643	0.0106759	0.0105725	0.0101802	Organoheterocyclic compounds	Pyridines and derivatives	Phenylpyridines	-	HMDB0304864	-	-	-	-
POS00597	--	Daunorubicin	164.815	530.756	0.00932749	0.0170379	0.00816981	0.0112268	0.0152867	0.0157692	8.83542e-05	0.000478266	0.000756866	0.000580694	7.82035e-05	8.26918e-05	8.11063e-05	0.000503002	0.000569683	0.00126794	9.21539e-05	8.04274e-05	0.0111749	0.0119189	0.00979094	0.00782118	0.00826598	0.00983108	0.00632206	0.00729596	0.00719993	0.00753787	Phenylpropanoids and polyketides	Anthracyclines	HASH(0x1a82078)	-	HMDB0255779	C01907	ko01110//Biosynthesis of secondary metabolites	Global and overview maps	Metabolism
POS00598	--	Fluralaner	164.413	559.814	0.000964976	0.00285384	0.00184059	0.00114699	0.00564535	0.00366127	0.00138287	7.78971e-05	0.000633129	0.000767526	0.000618046	0.000513288	0.000654468	0.000712479	0.00163944	0.00185506	0.00264405	0.00314155	0.0117128	0.0162992	0.0101773	0.00861165	0.0111348	0.0116275	0.0049938	0.005973	0.00493775	0.00427201	Benzenoids	Benzene and substituted derivatives	Benzoic acids and derivatives	-	HMDB0252406	-	-	-	-
POS00599	--	Citrulline	163.929	182.041	0.0132068	0.012298	0.00924211	0.0117419	0.00773166	0.0149132	8.83542e-05	7.78971e-05	9.1552e-05	0.00171933	7.82035e-05	8.26918e-05	0.00624191	0.00382266	0.00123203	0.0011119	0.00154651	0.00677279	0.00363787	0.00422855	0.00666711	0.00263985	0.00469934	0.00513521	0.00540496	0.0061902	0.00483887	0.0040249	Organic acids and derivatives	Carboxylic acids and derivatives	Amino acids, peptides, and analogues	372-75-8	HMDB0000904	C00327	ko01100//Metabolic pathways;ko01110//Biosynthesis of secondary metabolites;ko01230//Biosynthesis of amino acids;ko00220//Arginine biosynthesis	Amino acid metabolism;Global and overview maps	Metabolism
POS00600	--	Octaethyleneglycol monododecyl ether	163.417	543.245	7.27979e-05	0.000503545	7.35363e-05	7.37886e-05	7.10107e-05	7.29648e-05	0.0078856	0.00764376	0.00931504	0.0108697	0.00956134	0.00986971	0.0028581	0.0038294	0.00471799	0.00207907	0.00633634	0.00167355	0.000450333	0.00106238	6.86921e-05	0.000885472	6.48597e-05	0.00195257	0.00178306	0.00188536	0.00172717	0.00200837	Organic oxygen compounds	Organooxygen compounds	Ethers	-	HMDB0246126	-	-	-	-
POS00601	--	Propiconazole	162.984	345.258	0.0436484	0.0626227	0.0402407	0.046587	0.0683525	0.0759028	0.123423	0.13809	0.18556	0.175912	0.142469	0.145591	0.117727	0.129592	0.130009	0.125461	0.169445	0.153419	0.0547106	0.0619201	0.0552018	0.0484908	0.0565521	0.053175	0.0857985	0.0989665	0.0840717	0.0849302	Benzenoids	Benzene and substituted derivatives	Halobenzenes	-	HMDB0256825	-	-	-	-
POS00602	--	Adenosine monophosphate	162.733	351.163	0.0123785	0.0101394	0.0101648	0.0106958	0.00829807	0.012537	0.0238859	0.0237443	0.0274536	0.0261054	0.0276706	0.0237127	0.0196235	0.0174333	0.0190947	0.0143465	0.0261324	0.0270555	0.00493129	0.00504801	0.00464972	0.00357129	0.00466544	0.00336633	0.0117662	0.0131189	0.0103064	0.0114457	Organic oxygen compounds	Organooxygen compounds	Carbohydrates and carbohydrate conjugates	130-49-4	HMDB0011617	-	-	-	-
POS00603	--	Genkwanin	162.607	288.094	0.384941	0.366956	0.332277	0.357621	0.270519	0.49768	0.0504649	0.0420369	0.0485773	0.0446181	0.0417612	0.0498811	0.151998	0.151153	0.13516	0.121705	0.141699	0.183193	0.0642364	0.0623111	0.0733909	0.0559596	0.0635765	0.0584426	0.135181	0.162231	0.142748	0.146446	Phenylpropanoids and polyketides	Flavonoids	O-methylated flavonoids	-	HMDB0252684	-	-	-	-
POS00604	--	Aurantio-obtusin	162.261	333.7	0.00176779	0.00252388	0.00271052	0.00363789	0.00381545	0.00431855	0.00405318	0.0019871	0.00184348	0.00641807	0.00312285	0.00462361	0.00863713	0.0103824	0.00991856	0.00897419	0.00891737	0.0107493	0.00213995	0.00175161	0.00211409	0.00393309	0.00504475	0.00152811	0.00560593	0.00423807	0.00417653	0.00405429	Benzenoids	Anthracenes	Anthraquinones	-	HMDB0248725	-	-	-	-
POS00605	--	5-Thymidylic acid	161.933	326.143	0.0023363	0.000939824	0.000412414	0.00187667	0.000457545	0.00233133	0.0053105	0.00418727	0.00521662	0.00368056	0.00441258	0.00478772	0.00226887	0.002366	0.00321406	0.00164589	0.00232671	0.000698472	0.000414795	0.000613005	0.00152105	5.94606e-05	6.48597e-05	0.000463435	6.63084e-05	0.00087007	0.00139221	0.00146094	Nucleosides, nucleotides, and analogues	Pyrimidine nucleotides	Pyrimidine deoxyribonucleotides	365-07-1	HMDB0001227	C00364	ko01100//Metabolic pathways;ko00240//Pyrimidine metabolism	Global and overview maps;Nucleotide metabolism	Metabolism
POS00606	--	Oxatomide	161.898	430.266	0.0167386	0.0016824	0.0233181	0.0259528	0.0140956	0.0315226	0.0536885	0.08025	0.102067	0.0866225	0.0694146	0.080213	0.0541269	0.067147	0.0629049	0.0463421	0.0746279	0.0741999	0.0265181	0.0362451	0.0266201	0.0227113	0.0251782	0.0206365	0.0435393	0.0654521	0.0451514	0.0431535	Benzenoids	Benzene and substituted derivatives	Diphenylmethanes	60607-34-3	HMDB0240225	-	-	-	-
POS00607	--	Rutin	160.709	614.386	7.27979e-05	0.00342178	7.35363e-05	7.37886e-05	0.00059111	0.000511163	0.00451145	0.00474584	0.00732563	0.00678579	0.00699238	0.00803971	0.0059309	0.00503457	0.00477718	0.00560762	0.00790792	0.00414519	6.52358e-05	6.19743e-05	6.86921e-05	0.000408217	6.48597e-05	6.9244e-05	0.00261395	0.00365035	0.00282553	0.00325696	Phenylpropanoids and polyketides	Flavonoids	Flavonoid glycosides	153-18-4	HMDB0003249	C05625	ko01100//Metabolic pathways;ko01110//Biosynthesis of secondary metabolites	Global and overview maps	Metabolism
POS00608	--	7,8-Dimethyl-10-[(2R,3R,4S)-2,3,4,5-tetrahydroxypentyl]benzo[g]pteridine-2,4-dione	160.704	379.861	0.0527914	0.0401464	0.0341624	0.0321407	0.0322942	0.0284448	0.00334187	0.000376681	9.1552e-05	0.00489315	0.00133722	0.00239479	0.00496815	0.00837294	0.00263413	0.00383749	0.00430981	0.00338963	0.0294335	0.0273398	0.0180598	0.0232066	0.034127	0.0273911	0.013295	0.0144676	0.0113231	0.0105667	Organoheterocyclic compounds	Pteridines and derivatives	Alloxazines and isoalloxazines	-	HMDB0247501	-	-	-	-
POS00609	--	Ticrynafen	160.327	334.222	0.00285072	0.00481033	0.00632961	0.0059547	0.00692645	0.0097092	0.019125	0.015701	0.0224938	0.0138488	0.0184047	0.0170844	0.0165546	0.0217882	0.0270578	0.0180319	0.0367187	0.0229079	0.00846393	0.0191084	0.00947891	0.0139016	0.0173351	0.0156431	0.00784264	0.0152582	0.0156344	0.0131353	Organic oxygen compounds	Organooxygen compounds	Carbonyl compounds	-	HMDB0259082	-	-	-	-
POS00610	--	Dyphylline	160.191	258.123	0.00342107	0.00365553	0.00269658	0.00321663	0.00357691	0.00305565	0.00560932	0.00806305	0.0125895	0.0093115	0.00744151	0.00791835	0.00715903	0.00683442	0.0122038	0.00749104	0.0136128	0.0101068	0.0020038	0.00250579	0.00102211	0.00279777	0.00179534	0.00187922	0.00524588	0.00499725	0.00480518	0.00430882	Organoheterocyclic compounds	Imidazopyrimidines	Purines and purine derivatives	479-18-5	HMDB0014789	-	-	-	-
POS00611	--	8-Oxoguanosine	159.631	303.137	0.0750588	0.0491196	0.0335824	0.0658596	0.0447917	0.041627	0.0646997	0.0645137	0.0771999	0.0672965	0.0734339	0.0741097	0.0834953	0.0887364	0.0871834	0.07443	0.0925399	0.104709	0.0628998	0.0667911	0.0627182	0.0514015	0.055056	0.0604419	0.0545741	0.0625455	0.0608307	0.056415	Nucleosides, nucleotides, and analogues	Purine nucleosides	HASH(0x10771f0)	-	HMDB0247459	-	-	-	-
POS00612	--	N-[5-[[4-(1,1,1,3,3,3-Hexafluoro-2-hydroxypropan-2-yl)phenyl]sulfamoyl]-4-methyl-1,3-thiazol-2-yl]acetamide	159.631	480.769	0.00775963	0.00980875	0.00553185	0.00922863	0.00940077	0.012234	0.00393787	0.00372921	0.00410643	0.00484902	0.001619	0.00470119	0.0074352	0.00587097	0.00493638	0.00536693	0.00382793	0.00293824	0.0170086	0.0144355	0.0183337	0.0126854	0.0150147	0.016625	0.00707652	0.00734244	0.00674751	0.00797307	Benzenoids	Benzene and substituted derivatives	Sulfanilides	-	HMDB0258460	-	-	-	-
POS00613	--	Metoprine	158.644	273.133	0.00842788	0.00647864	0.0164707	0.0013112	0.00736624	0.00474007	0.013248	0.0164873	0.00975742	0.00745195	0.0121908	0.0216011	0.00445447	0.00493031	0.0156511	0.00763239	0.0125517	0.00447391	0.00202157	6.19743e-05	0.000709726	5.94606e-05	0.000357989	0.000403607	0.00486599	0.0042453	0.00507191	0.00600308	Benzenoids	Benzene and substituted derivatives	Halobenzenes	-	HMDB0254681	-	-	-	-
POS00614	--	2,5-Dioxopyrrolidin-1-yl 4-(bis(4-chlorophenyl)methyl)piperazine-1-carboxylate	158.269	465.754	0.00279754	0.00265025	0.00242066	0.00193034	0.00429566	0.00399441	0.00336925	0.00658413	0.00787939	0.00715374	0.00756667	0.00616894	0.00216586	0.00201084	0.00207112	0.00232103	0.00596175	0.00149568	0.00277275	0.00222798	0.00207407	0.00247345	0.0032317	0.00144611	0.0025056	0.00381018	0.00417547	0.00315528	Benzenoids	Benzene and substituted derivatives	Diphenylmethanes	-	HMDB0254772	-	-	-	-
POS00615	--	Benzoic acid, 2-[3,6-bis(acetyloxy)-2,7-dichloro-9H-xanthen-9-yl]-	158.199	491.288	0.00306686	0.00588777	0.00379409	0.00941281	0.00502464	0.0185926	0.0243037	0.0287021	0.0397704	0.0285306	0.0279773	0.0278966	0.0160176	0.0109258	0.021662	0.019635	0.0299609	0.0275428	0.0120433	0.0128476	0.00325836	0.00928413	0.010228	0.00385099	0.0160478	0.0140972	0.0120621	0.0150813	Organoheterocyclic compounds	Benzopyrans	1-benzopyrans	-	HMDB0246648	-	-	-	-
POS00616	--	Lomitapide	157.988	699.359	0.013636	0.0139656	0.0144447	0.0190971	0.0220943	0.0225102	0.0145483	0.0142659	0.0169052	0.0141319	0.0128261	0.0143076	0.0126957	0.0153147	0.01186	0.00858976	0.0124704	0.0105547	0.0157513	0.00696386	0.0134929	0.00923288	0.0112019	0.011653	0.00838228	0.00962161	0.00887161	0.00688083	Benzenoids	Fluorenes	HASH(0x1aa6fe0)	-	HMDB0254156	-	-	-	-
POS00617	--	Chicoric acid	157.568	478.088	0.00323233	0.00281905	0.00280962	0.00238051	0.00101871	0.00324383	0.00347895	0.00102198	0.00415309	0.00336639	0.0022644	0.00236905	0.00168551	7.70383e-05	0.00138696	0.00140394	0.000840625	8.04274e-05	0.00199537	0.0026191	0.00216525	0.00199506	0.00253704	0.00205663	0.00211589	0.00237239	0.00124106	0.00185589	Organic acids and derivatives	Carboxylic acids and derivatives	Tetracarboxylic acids and derivatives	52248-48-3	HMDB0033938	-	-	-	-
POS00618	--	Coniferin	157.494	345.861	0.0236827	0.036858	0.028807	0.0287406	0.0306591	0.0252364	8.83542e-05	7.78971e-05	9.1552e-05	8.44274e-05	7.82035e-05	8.26918e-05	8.11063e-05	7.70383e-05	7.75841e-05	7.34649e-05	9.21539e-05	8.04274e-05	0.0594263	0.0600519	0.0679227	0.0508983	0.0645493	0.0592094	0.0215636	0.0239878	0.0249674	0.0231641	Organic oxygen compounds	Organooxygen compounds	Carbohydrates and carbohydrate conjugates	124151-33-3	HMDB0013682	C00761	ko01110//Biosynthesis of secondary metabolites	Global and overview maps	Metabolism
POS00619	--	Succinylsulfathiazole	157.445	359.229	0.166543	0.21119	0.174896	0.172962	0.222814	0.242854	0.519523	0.523438	0.710505	0.566282	0.508794	0.545068	0.431232	0.42231	0.477671	0.432391	0.610976	0.5292	0.185914	0.202331	0.188994	0.176749	0.202655	0.187762	0.307551	0.350053	0.308969	0.331647	Benzenoids	Benzene and substituted derivatives	Benzenesulfonamides	-	HMDB0258548	-	-	-	-
POS00620	--	Trehalose	157.337	345.527	0.0359617	0.0562361	0.049646	0.0505908	0.0495264	0.0490972	8.83542e-05	0.00166953	9.1552e-05	8.44274e-05	7.82035e-05	8.26918e-05	0.00090545	7.70383e-05	7.75841e-05	7.34649e-05	9.21539e-05	8.04274e-05	0.104299	0.106142	0.11424	0.0827914	0.112449	0.0986263	0.0382451	0.0384444	0.0365633	0.0380921	Organic oxygen compounds	Organooxygen compounds	Carbohydrates and carbohydrate conjugates	99-20-7	HMDB0000975	C01083	ko01100//Metabolic pathways;ko01110//Biosynthesis of secondary metabolites;ko02010//ABC transporters;ko00500//Starch and sucrose metabolism	Carbohydrate metabolism;Global and overview maps;Membrane transport	Environmental Information Processing;Metabolism
POS00621	--	Salicin	157.033	290.694	0.0108601	0.0133105	0.0127576	0.016024	0.0134687	0.0167669	0.012409	0.00819421	0.0129545	0.0129498	0.00713989	0.00792004	0.0106736	0.0111262	0.0104109	0.00635418	0.0120966	0.011055	0.012768	0.0119683	0.0130519	0.0128116	0.017116	0.0130889	0.0131191	0.0117839	0.0109728	0.0114713	Organic oxygen compounds	Organooxygen compounds	Carbohydrates and carbohydrate conjugates	138-52-3	HMDB0003546	C01451	ko01061//Biosynthesis of phenylpropanoids;ko00010//Glycolysis / Gluconeogenesis	Carbohydrate metabolism;Chemical structure transformation maps	Metabolism
POS00622	--	Aceclofenac	156.956	357.711	0.00333329	0.00507419	0.0016075	0.00198878	0.00477175	0.00350022	0.00205174	0.00230431	0.00297848	0.00298022	0.00309917	0.00312201	0.00522677	0.00385924	0.0057054	0.00383565	0.0047465	0.00581174	0.00383959	0.00413682	0.00582554	0.00452624	0.00504773	0.00540396	0.00443846	0.00474476	0.00385474	0.00388326	Benzenoids	Benzene and substituted derivatives	Halobenzenes	-	HMDB0247893	-	-	-	-
POS00623	--	Deoxycytidine	156.643	231.105	0.0107329	0.0148811	0.0122009	0.012995	0.011671	0.013217	0.0495372	0.0471527	0.0470708	0.0422817	0.043162	0.0429744	0.0181455	0.0150079	0.018415	0.0154789	0.01878	0.021233	0.0107905	0.0209133	0.0212639	0.00727696	0.00967481	0.00726213	0.0166712	0.0181665	0.018136	0.0177293	Nucleosides, nucleotides, and analogues	Pyrimidine nucleosides	Pyrimidine 2'-deoxyribonucleosides	-	HMDB0250725	C00881	ko01100//Metabolic pathways;ko00240//Pyrimidine metabolism;ko02010//ABC transporters	Global and overview maps;Membrane transport;Nucleotide metabolism	Environmental Information Processing;Metabolism
POS00624	--	Theaflavin	156.628	568.764	0.00673443	0.00756977	0.00827048	0.00876613	0.00957745	0.00921734	0.00157934	0.00399969	0.00500277	0.00517582	0.00395914	0.00255524	0.00177784	0.00357888	0.00289669	0.00200086	0.00393638	0.0050563	0.0154057	0.0145965	0.0155391	0.0124793	0.00310203	0.0127062	0.00635979	0.00806662	0.0072784	0.00402384	Phenylpropanoids and polyketides	Flavonoids	Flavans	4670-05-07	HMDB0005788	-	-	-	-
POS00625	--	Bendamustine	156.392	362.159	0.188344	0.283188	0.228315	0.234048	0.260185	0.243097	0.0730569	0.0486131	0.0722865	0.0951043	0.0654317	0.0734998	0.0646246	0.0592618	0.0709667	0.0568847	0.0741136	0.0837913	0.352367	0.353642	0.353384	0.287163	0.389196	0.342481	0.175262	0.198696	0.180432	0.156979	Organoheterocyclic compounds	Benzimidazoles	HASH(0x2417358)	-	HMDB0248945	-	-	-	-
POS00626	--	2-({5-Chloro-2-[(2-Methoxy-4-Morpholin-4-Ylphenyl)amino]pyrimidin-4-Yl}amino)-N-Methylbenzamide	156.223	472.759	7.27979e-05	0.00221463	0.00420112	0.00109902	0.00207344	0.00139418	0.0045654	0.00386709	0.00475263	0.00517412	0.00496742	0.0046812	0.00504893	0.00615726	0.00607046	0.00542329	0.00487369	0.00692528	0.00331143	0.00181277	6.86921e-05	5.94606e-05	0.00458336	6.9244e-05	0.00247616	0.00310279	0.00146842	0.00259881	Organoheterocyclic compounds	Oxazinanes	Morpholines	-	HMDB0247374	-	-	-	-
POS00627	--	Genistein	155.735	274.212	0.00100105	0.00200432	0.0012331	0.00133187	0.00173609	0.001072	0.00400139	0.00168409	0.00196102	0.0043598	0.000641727	0.000425958	0.0062549	0.0057705	0.00481209	0.00761267	0.015137	0.012097	0.00206359	0.00165723	0.00121216	0.00136874	0.00167479	0.00191614	0.00204016	0.00216826	0.00306129	0.00341795	Phenylpropanoids and polyketides	Isoflavonoids	Isoflav-2-enes	446-72-0	HMDB0003217	C06563	ko01100//Metabolic pathways;ko01110//Biosynthesis of secondary metabolites;ko01061//Biosynthesis of phenylpropanoids	Chemical structure transformation maps;Global and overview maps	Metabolism
POS00628	--	3-(2,4-Dichloro-5-methoxyphenyl)-2-sulfanyl-4(3H)-quinazolinone	155.54	356.731	0.000912345	0.00339211	0.0012698	0.00147616	0.00380764	0.0037691	0.0020538	0.000981132	0.00398404	0.00396036	0.00226828	0.00227519	0.00556204	0.0060794	0.0117433	0.00471487	0.00813003	0.0110697	0.00229346	0.00268472	0.00360525	0.00267058	0.00150881	0.00530605	0.00249842	0.00373373	0.00367491	0.00378901	Organoheterocyclic compounds	Diazanaphthalenes	Benzodiazines	-	HMDB0254371	-	-	-	-
POS00629	--	Urolithin A	155.518	232.05	0.00251826	0.00238881	0.00426734	0.00297084	0.00339166	0.00362074	0.00309739	0.00434225	0.00351336	0.00459005	0.00140244	0.00202722	0.0028477	0.00389267	0.00359007	0.00231306	0.00419485	0.00238933	0.00238809	0.0022217	0.00330396	0.00207423	0.00254447	0.00143339	0.00266119	0.00334568	0.00425668	0.00313899	Phenylpropanoids and polyketides	Coumarins and derivatives	HASH(0x169aeb0)	1143-70-0	HMDB0013695	-	-	-	-
POS00630	--	Dofetilide	155.297	445.162	0.0303195	0.0406482	0.0295387	0.0357048	0.0357163	0.0423377	0.0414208	0.0384681	0.05224	0.0454437	0.0386196	0.0451646	0.040656	0.0363496	0.0423989	0.032203	0.0481348	0.0480267	0.0586808	0.0675841	0.0603418	0.0518931	0.0585656	0.0528651	0.0427509	0.0529628	0.0385608	0.0429248	Benzenoids	Benzene and substituted derivatives	Sulfanilides	115256-11-6	HMDB0014349	-	-	-	-
POS00631	--	Brevifolincarboxylic acid	155.291	296.135	0.00834715	0.0131834	0.00953717	0.0113662	0.0106075	0.0107027	0.00758835	0.00611782	0.00792174	0.00727521	0.0089543	0.00746491	0.0123103	0.0135422	0.0155569	0.00923369	0.0152215	0.0174206	0.00968596	0.00790646	0.0075393	0.0081344	0.00921156	0.00883702	0.00849158	0.0103114	0.00887637	0.0105417	Phenylpropanoids and polyketides	Isocoumarins and derivatives	HASH(0x25e9dd8)	-	HMDB0303676	-	-	-	-
POS00632	--	Roflumilast	155.285	406.174	0.00324992	0.00459797	0.00450325	0.00430255	0.00451054	0.00495867	0.00586372	0.00580817	0.0101126	0.00721173	0.00484715	0.00809907	0.00505084	0.00389304	0.00363044	0.00646321	0.00446853	0.00613567	0.00618185	0.00637376	0.00653758	0.00548782	0.0048202	0.00406369	0.00472208	0.00388094	0.00350449	0.00385304	Benzenoids	Benzene and substituted derivatives	Benzoic acids and derivatives	-	HMDB0257288	-	-	-	-
POS00633	--	(-)-Epicatechin 3-O-gallate	155.26	446.165	0.00495889	0.0064686	0.00456179	0.00510569	0.00540623	0.00688633	0.00577977	0.00673376	0.00677691	0.00688268	0.0059748	0.00575926	0.00571911	0.0039889	0.00785682	0.00494482	0.00658306	0.00924375	0.00891006	0.0104354	0.00854041	0.0132522	0.0148465	0.00774066	0.00782036	0.0081197	0.00703449	0.00696168	--	--	--	--	--	-	-	-	-
POS00634	--	Cyclic AMP	155.252	332.521	0.00187586	0.00320166	0.0020277	0.00179914	0.00559389	0.0060426	8.83542e-05	0.0041453	0.00542039	0.00690111	7.82035e-05	8.26918e-05	0.00249104	0.00101066	0.00119122	0.00100431	0.00108768	0.00161591	0.00373711	0.00374719	0.00137222	0.00344955	0.00345429	0.00342312	0.00126357	0.00125708	0.00101585	0.000935194	Nucleosides, nucleotides, and analogues	Purine nucleotides	Cyclic purine nucleotides	60-92-4	HMDB0000058	C00575	ko01100//Metabolic pathways;ko00230//Purine metabolism;ko04213//Longevity regulating pathway - multiple species;ko04111//Cell cycle - yeast;ko04113//Meiosis - yeast	Aging;Cell growth and death;Global and overview maps;Nucleotide metabolism	Cellular Processes;Metabolism;Organismal Systems
POS00635	--	Imidacloprid	154.38	259.155	0.000241158	0.00070302	0.000199567	0.000239805	0.000872809	0.000630093	0.00201831	0.00241357	0.00130455	0.00235111	0.0019489	0.000766413	0.00276874	0.00382948	0.00154415	0.00203794	0.0030321	0.00375816	0.000628515	6.19743e-05	0.000433965	5.94606e-05	0.000283005	0.000695019	0.00142042	0.00194397	0.00125111	0.00151634	Organic nitrogen compounds	Organonitrogen compounds	Guanidines	105827-78-9	HMDB0040292	-	-	-	-
POS00636	--	Acotiamide	153.712	454.237	0.00205706	0.00112629	0.00332157	0.00190902	0.00739725	0.00823751	0.00816152	0.00555431	0.0086387	0.00979716	0.00684598	0.00683639	0.00687219	0.00487428	0.00418944	0.00978103	0.0100595	0.00913865	0.00260819	0.00108067	0.00219087	0.00298688	0.00160776	0.0019312	0.00464982	0.00455584	0.0045402	0.00621907	Benzenoids	Benzene and substituted derivatives	Phenoxyacetic acid derivatives	-	HMDB0247965	-	-	-	-
POS00637	--	6-Carboxyfluorescein	153.465	379.711	0.000284688	0.000299412	0.000310595	0.000864422	7.10107e-05	7.29648e-05	0.00364495	0.00406608	0.00543202	0.00566378	0.00599904	0.00410286	0.00705687	0.00456054	0.00790105	0.00831825	0.00754612	0.00877289	0.00193048	0.00186041	0.00186008	0.00274139	0.00240011	0.00260085	0.00261905	0.0039227	0.00280589	0.00340634	Organoheterocyclic compounds	Benzopyrans	1-benzopyrans	-	HMDB0247040	-	-	-	-
POS00638	--	Hydroxyhomo Sildenafil	152.688	508.278	0.00291867	0.00461442	0.00392161	0.00450314	0.011128	0.00694929	0.038622	0.0205867	0.0237149	0.0242963	0.0210429	0.0226939	0.0250387	0.0247233	0.0258475	0.037155	0.0500659	0.03058	0.00705308	0.00913973	0.00504425	0.00580324	0.00704806	0.00824494	0.015428	0.0159683	0.0161152	0.0204285	Benzenoids	Benzene and substituted derivatives	Benzenesulfonamides	-	HMDB0253271	-	-	-	-
POS00639	--	Lumacaftor	152.66	456.282	0.0291556	0.0512427	0.0513643	0.0644089	0.0414272	0.0514715	0.20253	0.159957	0.186131	0.128987	0.120144	0.11996	0.100128	0.0641322	0.0902716	0.154206	0.164664	0.0905888	0.0407631	0.0404648	0.0338601	0.0459571	0.0401221	0.0567116	0.0827049	0.0695743	0.0874118	0.100159	Organoheterocyclic compounds	Pyridines and derivatives	Phenylpyridines	-	HMDB0247669	-	-	-	-
POS00640	--	N,N'-[Sulfanediylbis(Ethane-2,1-Diyl-1,3,4-Thiadiazole-5,2-Diyl)]bis(2-Phenylacetamide)	151.652	528.792	0.00919852	0.0120908	0.0170736	0.0131376	0.0104242	0.00998504	0.00790234	0.00305406	0.00340948	0.00515414	0.00531292	0.00457076	0.00378798	0.00179065	0.00465463	0.00698466	0.0111104	0.00283581	0.022412	0.0193006	0.0223213	0.0308606	0.0232532	0.0350866	0.00895523	0.0066265	0.0105224	0.00591697	Benzenoids	Benzene and substituted derivatives	Phenylacetamides	-	HMDB0249359	-	-	-	-
POS00641	--	beta-Cortol	151.094	372.193	0.00545601	0.00489774	0.0125229	0.00731689	0.0102235	0.00686769	0.0124711	0.00836693	0.0054284	0.00560247	0.00356986	0.00817257	0.009909	0.00607898	0.00351448	0.00707971	0.00866137	0.00763206	0.0113917	0.00686703	0.00801631	0.0149546	0.0132309	0.0130252	0.00986833	0.00649329	0.00908037	0.0118389	Lipids and lipid-like molecules	Steroids and steroid derivatives	Hydroxysteroids	667-65-2	HMDB0005821	C01235	ko01100//Metabolic pathways;ko00052//Galactose metabolism	Carbohydrate metabolism;Global and overview maps	Metabolism
POS00642	--	Zatebradine	148.773	460.24	0.258862	0.372005	0.498213	0.341504	0.313263	0.33935	0.0215341	0.00185284	0.0107098	0.00978324	0.00582284	0.00789552	0.379121	0.185885	0.303935	0.416415	0.519376	0.314636	0.282506	0.190969	0.226276	0.25769	0.287808	0.307287	0.278591	0.158687	0.295799	0.297983	Organoheterocyclic compounds	Benzazepines	HASH(0x2581310)	-	HMDB0259990	-	-	-	-
POS00643	--	Aurintricarboxylic acid	148.644	425.724	0.00261543	0.0104937	0.00312867	0.0048724	0.00150469	0.0121665	0.00213175	0.00110199	0.00246354	0.0017894	0.00115463	0.00195506	0.00601164	0.00629793	0.0044078	0.00702617	0.00772616	0.00716401	0.00648363	0.00480613	0.0035973	0.00512604	0.00399915	0.00674919	0.00471297	0.00322952	0.0066591	0.00628155	Benzenoids	Benzene and substituted derivatives	Diphenylmethanes	-	HMDB0248731	-	-	-	-
POS00644	--	Enilconazole	148.04	300.191	0.0536259	0.0877361	0.092498	0.0777103	0.0876781	0.102286	0.669663	0.658041	0.659918	0.397477	0.539278	0.41442	0.323386	0.195866	0.301552	0.313621	0.436036	0.353791	0.0540233	0.0295992	0.0441317	0.0491412	0.0622109	0.0637413	0.255982	0.152326	0.267457	0.264714	Benzenoids	Benzene and substituted derivatives	Benzylethers	35554-44-0	HMDB0031794	-	-	-	-
POS00645	--	Alectinib	146.825	486.292	0.00715944	0.0204914	0.00214758	0.0364739	0.0449513	0.0435593	0.169796	0.157555	0.180937	0.178399	0.176289	0.129432	0.0356134	0.0384059	0.12764	0.110492	0.21159	0.109005	0.0392435	0.029242	0.0487949	0.0542097	0.0546057	0.0494372	0.109623	0.0586113	0.0933638	0.111484	Organoheterocyclic compounds	Indoles and derivatives	Carbazoles	-	HMDB0248129	-	-	-	-
POS00646	--	Sulisobenzone	146.696	312.165	0.13583	0.115853	0.173598	0.121074	0.123724	0.109391	0.149394	0.152157	0.172083	0.128778	0.164505	0.145023	0.147577	0.132809	0.140873	0.136288	0.141985	0.134511	0.0994237	0.0744627	0.103544	0.0820286	0.0899169	0.101242	0.118105	0.115021	0.130815	0.128649	Benzenoids	Benzene and substituted derivatives	Benzophenones	-	HMDB0258614	-	-	-	-
POS00647	--	Diphenyl phosphate	146.581	254.16	0.0518736	0.0794648	0.0778401	0.0829874	0.0907236	0.0865337	0.0211918	0.0134748	0.0193527	0.027219	0.0181665	0.018194	0.0293346	0.0253356	0.0204912	0.0242643	0.0377667	0.0311867	0.108066	0.0786559	0.0960864	0.0959702	0.113983	0.119402	0.0609965	0.051355	0.0655216	0.0583646	Organic acids and derivatives	Organic phosphoric acids and derivatives	Phosphate esters	-	HMDB0251449	-	-	-	-
POS00648	--	Fluralaner	146.536	559.797	0.00347182	0.00816732	0.00435565	0.00578586	0.013134	0.0145619	0.000744494	7.78971e-05	0.00060335	0.000805372	0.000700339	8.26918e-05	0.000652635	0.000844577	0.000397227	0.00150734	9.21539e-05	0.000990604	0.0169671	0.0175082	0.0107251	0.0131806	0.018361	0.0174224	0.00643971	0.00462083	0.00461498	0.00600807	Benzenoids	Benzene and substituted derivatives	Benzoic acids and derivatives	-	HMDB0252406	-	-	-	-
POS00649	--	3h-Sialic acid	146.417	313.169	0.0134951	0.0106195	0.0165365	0.00980629	0.0101637	0.0109577	0.0184767	0.0170735	0.0239626	0.0155197	0.0184751	0.0173763	0.0162818	0.0142829	0.0178806	0.0163325	0.0148622	0.0166394	0.009136	0.00507083	0.0118954	0.00744166	0.00687649	0.00787683	0.0124398	0.0110296	0.0152746	0.0121726	Organic oxygen compounds	Organooxygen compounds	Carbohydrates and carbohydrate conjugates	-	HMDB0246275	-	-	-	-
POS00650	--	Molinate	146.367	318.124	0.0526216	0.0346623	0.060369	0.0425848	0.0358674	0.0345626	0.0282587	0.0410926	0.0229064	0.0284903	0.0398602	0.0331069	0.0393778	0.0362844	0.037861	0.0262592	0.0237011	0.0222102	0.0305432	0.0221825	0.0320799	0.0283414	0.0311802	0.0314861	0.0409515	0.0355443	0.0400181	0.0333264	Organic nitrogen compounds	Organonitrogen compounds	Amines	-	HMDB0254835	-	-	-	-
POS00651	--	Idoxuridine	146.358	357.214	0.0164395	0.034588	0.0275667	0.0204102	0.0270367	0.0297562	0.0717642	0.0801887	0.0954768	0.0802926	0.0730097	0.0694542	0.0689708	0.0537663	0.0710405	0.0614444	0.0953326	0.087683	0.0370605	0.0264412	0.0289317	0.0338489	0.0351127	0.0426585	0.0491954	0.0429282	0.0486828	0.0600992	Nucleosides, nucleotides, and analogues	Pyrimidine nucleosides	Pyrimidine 2'-deoxyribonucleosides	-	HMDB0246816	-	-	-	-
POS00652	--	Clofarabine	146.351	307.187	0.0183226	0.030091	0.01685	0.0200004	0.0380047	0.0479714	0.0242865	0.0184691	0.0257727	0.0314209	0.0250916	0.0211051	0.0741742	0.0635596	0.0740167	0.0776314	0.115912	0.0896097	0.0150521	0.00956078	0.00917437	0.0135501	0.0149776	0.012702	0.0362895	0.0332208	0.0407807	0.0437726	Nucleosides, nucleotides, and analogues	Purine nucleosides	Purine 2'-deoxyribonucleosides	123318-82-1	HMDB0014769	-	-	-	-
POS00653	--	Ethacrynic acid	146.32	306.707	0.00364749	0.00563415	0.00380946	0.00459209	0.0062208	0.00564926	0.00882436	0.00867012	0.0171372	0.0153404	0.0100498	0.00657496	0.0129049	0.0133306	0.0094737	0.0114076	0.0223817	0.0152877	0.00602541	0.00472217	0.00729232	0.00886073	0.0099153	0.00475425	0.00795786	0.00707605	0.0088719	0.00818006	Benzenoids	Benzene and substituted derivatives	Phenoxyacetic acid derivatives	58-54-8	HMDB0015039	-	-	-	-
POS00654	--	Dicloxacillin	146.32	474.293	0.00945575	0.0104018	0.0143574	0.0133675	0.0148357	0.0154832	0.0230929	0.0190852	0.0245003	0.0217327	0.0235278	0.0295968	0.031365	0.0270233	0.032253	0.0288883	0.0427294	0.0388804	0.0102266	0.0143239	0.0122883	0.0104685	0.0143704	0.0113023	0.0194136	0.0121322	0.0116544	0.0187809	Organic acids and derivatives	Carboxylic acids and derivatives	Amino acids, peptides, and analogues	3116-76-5	HMDB0014628	-	-	-	-
POS00655	--	ZOPOLRESTAT	146.274	423.097	0.0102554	0.00125637	0.0045202	0.00905743	7.10107e-05	7.29648e-05	0.019579	0.0172403	0.0160539	0.0162638	0.0190313	0.0180783	0.0225262	0.0196476	0.0231643	0.0186585	0.0235468	0.0204821	0.00138105	0.00243321	0.00564132	0.00397596	0.00233745	0.00369239	0.0073591	0.0117294	0.0119437	0.00806262	Organoheterocyclic compounds	Diazanaphthalenes	Benzodiazines	-	HMDB0260044	-	-	-	-
POS00656	--	5-Bromotryptophan	145.97	286.2	0.0106115	0.0104215	0.013578	0.013379	0.0151639	0.00172334	0.0264486	0.025436	0.00317879	0.00495192	0.021256	0.0170731	0.0227532	0.0230982	0.008118	0.0255088	0.0315602	0.00406003	0.0208363	0.019828	0.0196774	0.0198216	0.022656	0.0208834	0.0185536	0.0160357	0.0206364	0.0193618	Organoheterocyclic compounds	Indoles and derivatives	Indolyl carboxylic acids and derivatives	25197-99-3	HMDB0240660	-	-	-	-
POS00657	--	Taurocholic acid	145.929	519.285	0.00310352	0.0120513	0.0104269	0.00973499	0.01677	0.0132967	0.0052354	0.00369461	0.00786266	0.0121192	0.0147047	0.00757418	0.0201999	0.0168878	0.0225852	0.0229772	0.0353624	0.0309666	0.0334818	0.0142817	0.0185663	0.0168619	0.0113681	0.0182031	0.0143835	0.0119072	0.0157705	0.0173337	Lipids and lipid-like molecules	Steroids and steroid derivatives	Bile acids, alcohols and derivatives	81-24-3	HMDB0000036	C05122	ko01100//Metabolic pathways;ko00430//Taurine and hypotaurine metabolism;ko00121//Secondary bile acid biosynthesis	Global and overview maps;Lipid metabolism;Metabolism of other amino acids	Metabolism
POS00658	--	Chicoric acid	145.914	478.229	0.0104545	0.0088583	0.00812736	0.00862818	0.00516451	0.0105931	0.024836	0.0347497	0.0293477	0.0238706	0.0195615	0.0126947	0.00797456	0.0119625	0.0143432	0.00937751	0.0104288	0.00951118	0.00774641	0.0138964	0.0174125	0.0143333	0.0244833	0.020528	0.0152178	0.0129684	0.0163817	0.0148729	Organic acids and derivatives	Carboxylic acids and derivatives	Tetracarboxylic acids and derivatives	52248-48-3	HMDB0033938	-	-	-	-
POS00659	--	Isocarboxazid	145.911	236.172	0.000693117	7.37016e-05	0.000436482	0.000797385	7.10107e-05	0.000820819	0.0165821	0.0119585	0.0139413	0.010183	0.0139071	0.00969439	0.00485373	0.00300122	0.00348778	0.00360451	0.00353885	0.00732212	0.00232255	0.000358388	0.000373158	5.94606e-05	0.00109984	0.000443677	0.00275374	0.00286038	0.00393591	0.00205661	Benzenoids	Benzene and substituted derivatives	HASH(0x1fca280)	59-63-2	HMDB0015377	-	-	-	-
POS00660	--	Aurintricarboxylic acid	145.835	425.529	0.00560346	0.00553646	0.00754085	0.00820191	0.013954	0.0146753	0.00149813	7.78971e-05	0.000726384	0.000654768	0.000587644	0.000784174	0.00252791	0.00134833	7.75841e-05	0.00039893	0.000976783	8.04274e-05	0.0119193	0.0130907	0.0123025	0.0104715	0.0134922	0.0163848	0.0049745	0.00383555	0.00663929	0.00481855	Benzenoids	Benzene and substituted derivatives	Diphenylmethanes	-	HMDB0248731	-	-	-	-
POS00661	--	dUMP	145.745	311.641	0.00264975	0.00491575	0.00842272	0.0139181	0.00620456	0.0041592	0.0289303	0.0311416	0.0238317	0.0206485	0.0292443	0.0213646	0.01752	0.0145916	0.0134261	0.0137043	0.0180165	0.0175581	0.00436039	0.00114372	0.00353305	0.00280296	0.0101185	0.00786175	0.0157519	0.014633	0.0181917	0.010753	Nucleosides, nucleotides, and analogues	Pyrimidine nucleotides	Pyrimidine deoxyribonucleotides	964-26-1	HMDB0001409	C00365	ko01100//Metabolic pathways;ko00240//Pyrimidine metabolism	Global and overview maps;Nucleotide metabolism	Metabolism
POS00662	--	Enzalutamide	145.701	468.268	0.000856822	0.00336298	0.000825449	0.000983311	0.0132162	0.0118046	0.013202	0.0124544	0.00874526	0.00678181	0.0160208	0.00789576	0.0125162	0.0161393	0.0128285	0.00787928	0.0211783	0.0146417	0.000561052	0.000826623	0.00125739	5.94606e-05	0.00258558	0.00226526	0.00599271	0.00725992	0.00756232	0.00758767	Organoheterocyclic compounds	Azolidines	Imidazolidines	-	HMDB0251831	-	-	-	-
POS00663	--	3-((5-(2,3-Dichlorophenyl)-1H-tetrazol-1-yl)methyl)pyridine	145.218	310.174	0.00584146	0.00444137	0.00433672	0.0100745	0.00495063	0.0134162	0.0216765	0.0236813	0.0250005	0.0188762	0.0217797	0.0209487	0.0162072	0.0141474	0.0190005	0.0143456	0.0237829	0.0211676	0.00317949	0.00386294	0.00358541	0.003891	0.00599027	0.00475382	0.0092593	0.0105071	0.0112441	0.00972884	Organoheterocyclic compounds	Azoles	Tetrazoles	-	HMDB0247712	-	-	-	-
POS00664	--	Procyanidin A1	144.601	580.608	0.00246126	0.00272084	0.00285508	0.00230843	0.00394539	0.00522358	8.83542e-05	7.78971e-05	9.1552e-05	8.44274e-05	0.000487512	8.26918e-05	0.000511705	0.000533884	7.75841e-05	7.34649e-05	9.21539e-05	8.04274e-05	0.0107377	0.00947888	0.00934267	0.00651798	0.00592884	0.00662418	0.00238396	0.00348454	0.00209385	0.00310675	Phenylpropanoids and polyketides	Flavonoids	Biflavonoids and polyflavonoids	-	HMDB0303616	-	-	-	-
POS00665	--	4-(2,6-Dichlorobenzamido)-N-(piperidin-4-yl)-1H-pyrazole-3-carboxamide	144.437	386.152	0.00680123	0.00842324	0.0105997	0.00695214	0.00846368	0.0117904	0.00890078	0.00767614	0.00966613	0.00589757	0.0102068	0.0061567	0.0114978	0.00751854	0.0123057	0.00595223	0.0142258	0.0115327	0.0118576	0.00758224	0.00773583	0.00718203	0.00732482	0.00802163	0.00503167	0.00636794	0.00759452	0.00660982	Benzenoids	Benzene and substituted derivatives	Benzoic acids and derivatives	-	HMDB0248689	-	-	-	-
POS00666	--	Piromelatine	144.373	315.712	0.00373537	0.00491575	0.00462462	0.00461254	0.00664983	0.00478119	0.0048777	0.00656818	0.0042713	0.0071751	0.00824621	0.00553427	0.0338417	0.0247136	0.024724	0.0210423	0.0337262	0.0200322	0.00884048	0.00785905	0.00885289	0.00695654	0.00646709	0.00811774	0.00489663	0.00813242	0.00956031	0.010039	Organoheterocyclic compounds	Indoles and derivatives	Indoles	-	HMDB0256608	-	-	-	-
POS00667	--	zaprinast	144.115	275.653	0.0130129	0.0182376	0.0183553	0.0118189	0.0209343	0.023554	0.0557231	0.0206899	0.0703228	0.0231483	0.0204824	0.052249	0.0682442	0.0328078	0.0447526	0.0417398	0.0540026	0.0489789	0.00668587	0.00370592	0.00691289	0.00954736	0.00780766	0.013298	0.0292625	0.0189563	0.0243249	0.021826	Organoheterocyclic compounds	Triazolopyrimidines	HASH(0x257dd58)	-	HMDB0259987	-	-	-	-
POS00668	--	4-(4-Fluorophenyl)-2-(4-nitrophenyl)-5-(4-pyridyl)-1H-imidazole	143.859	364.188	0.027357	0.0458486	0.0286396	0.0329887	0.0387285	0.0318607	0.0967426	0.0783054	0.0874545	0.139611	0.0716242	0.0642415	0.0665142	0.105932	0.0835728	0.0648728	0.174996	0.0688442	0.0239165	0.0605736	0.0349573	0.0252742	0.0493013	0.0504195	0.0411902	0.0533692	0.0479567	0.0361718	Organoheterocyclic compounds	Azoles	Imidazoles	-	HMDB0244687	-	-	-	-
POS00669	--	7-Amino-4-(trifluoromethyl)coumarin	143.234	233.149	7.27979e-05	0.00416771	0.00178751	0.00102599	0.000901098	0.00424755	8.83542e-05	7.78971e-05	0.00608171	0.002777	0.00226507	8.26918e-05	0.0156632	0.0141713	0.015133	0.0166444	0.017566	0.0214399	0.00347158	0.000853457	6.86921e-05	0.00232734	0.00203072	0.00213334	0.00366335	0.00634645	0.00419365	0.00445749	Phenylpropanoids and polyketides	Coumarins and derivatives	HASH(0x241c440)	-	HMDB0250491	-	-	-	-
POS00670	--	9-Hydroxy-4-methoxypsoralen	143.234	237.123	0.00470286	0.00362268	0.00396793	0.00406492	0.005651	0.00440482	0.01213	0.0107855	0.0169262	0.0188553	0.012029	0.0130731	0.00934681	0.00651478	0.0133498	0.00366837	0.0123206	0.00762721	0.00370181	0.00327873	0.00474988	0.00356861	0.00424967	0.00397292	0.00637473	0.00773424	0.00670287	0.0065149	Phenylpropanoids and polyketides	Coumarins and derivatives	Furanocoumarins	1603-47-0	HMDB0036628	-	-	-	-
POS00671	--	Deserpidine	143.232	583.314	0.0108601	0.0134371	0.0126664	0.0208522	0.0139658	0.0163138	0.012508	0.00830601	0.0125179	0.0121904	0.00892728	0.0118237	0.0149579	0.0132368	0.0138677	0.0131579	0.0178103	0.0142708	0.0351864	0.0302235	0.0411864	0.0295909	0.0381965	0.037704	0.0192094	0.0194293	0.0228922	0.0204104	Alkaloids and derivatives	Yohimbine alkaloids	HASH(0x1ed9d90)	131-01-1	HMDB0015221	-	-	-	-
POS00672	--	Etofylline clofibrate	142.374	424.208	0.00857543	0.0158525	0.0185067	0.0148384	0.0242138	0.00902414	0.0790231	0.0887093	0.101321	0.0700165	0.088527	0.0702662	0.0598868	0.0595615	0.0689863	0.066436	0.0903026	0.0741908	0.0249917	0.0140951	0.0240639	0.00782868	0.020903	0.0136927	0.043837	0.0417826	0.0521102	0.0433057	Organoheterocyclic compounds	Imidazopyrimidines	Purines and purine derivatives	-	HMDB0252112	-	-	-	-
POS00673	--	Tasquinimod	141.249	409.683	0.0163514	0.0177516	0.0104861	0.0174255	0.0152786	0.0129848	0.00161377	0.00187693	0.00178578	0.00170516	0.00418092	0.00155926	0.0037162	0.00331327	0.00479089	0.00383562	0.00317116	0.00361319	0.0141618	0.0177389	0.00809313	0.0113638	0.0155306	0.0146595	0.00797729	0.00833393	0.0056373	0.00806395	Benzenoids	Benzene and substituted derivatives	Anilides	-	HMDB0258735	-	-	-	-
POS00674	--	Miconazole	141.239	418.719	0.00422121	0.0092355	0.00601564	0.00749842	0.0106071	0.0144705	0.00429967	7.78971e-05	9.1552e-05	0.00342561	7.82035e-05	0.00100252	0.0144481	0.0240452	0.00484804	0.010937	0.00421366	0.00933503	0.0224967	0.0166736	0.0159186	0.0131148	0.016695	0.0151085	0.00656607	0.0109361	0.0114193	0.00903655	Benzenoids	Benzene and substituted derivatives	Benzylethers	22916-47-8	HMDB0015242	-	-	-	-
POS00675	--	(2R)-5,7-Dihydroxy-2-(4-hydroxyphenyl)-2,3-dihydro-4H-chromen-4-one	141.143	276.848	0.0112034	0.0157281	0.0129615	0.0178575	0.0257637	0.0264165	0.000366796	7.78971e-05	9.1552e-05	8.44274e-05	7.82035e-05	8.26918e-05	0.00540368	0.00920899	0.00429421	0.00626703	0.00591143	0.00985063	0.0215715	0.0203708	0.0201697	0.0158966	0.0247223	0.0201282	0.0100445	0.0121717	0.010506	0.0122846	--	--	--	--	--	-	-	-	-
POS00676	--	Eriodictyol	140.975	292.645	0.0020295	0.00163891	0.0029344	0.00192645	0.00311935	0.00199291	0.00658523	0.00793022	0.010333	0.00633805	0.00628399	0.00642169	0.00433784	0.00210686	0.00358669	0.0019414	0.00470782	0.0021231	0.00149916	0.000827144	0.00239983	0.00246044	0.00114471	0.0026132	0.00306488	0.00335556	0.00220124	0.00416401	Phenylpropanoids and polyketides	Flavonoids	Flavans	552-58-9	HMDB0005810	C05631	ko01100//Metabolic pathways;ko01110//Biosynthesis of secondary metabolites	Global and overview maps	Metabolism
POS00677	--	3-((5-(2,3-Dichlorophenyl)-1H-tetrazol-1-yl)methyl)pyridine	140.631	310.194	0.096225	0.113954	0.118075	0.142633	0.13205	0.134979	0.116546	0.081656	0.106673	0.124356	0.0761994	0.079564	0.118946	0.111552	0.114432	0.10812	0.149921	0.105633	0.0754003	0.070351	0.0723556	0.0618186	0.0879174	0.07843	0.0921718	0.107438	0.103964	0.0933147	Organoheterocyclic compounds	Azoles	Tetrazoles	-	HMDB0247712	-	-	-	-
POS00678	--	Glycyrol	139.746	370.208	0.00959367	0.00745279	0.0103315	0.00776902	0.011255	0.00729454	0.0206132	0.0217165	0.0171852	0.0239	0.0174787	0.0202088	0.0117628	0.014185	0.0164933	0.0124651	0.021558	0.0105591	0.0251663	0.0207608	0.013606	0.011745	0.023035	0.012451	0.0132252	0.011222	0.009733	0.00882854	Phenylpropanoids and polyketides	Isoflavonoids	Coumestans	23013-84-5	HMDB0033882	-	-	-	-
POS00679	--	Iodotyrosine	139.448	310.847	0.00128095	0.00172234	0.00157253	7.37886e-05	0.00123321	0.00240722	8.83542e-05	7.78971e-05	9.1552e-05	8.44274e-05	7.82035e-05	8.26918e-05	0.00639141	0.00334088	0.00510128	0.0054673	0.00484013	0.00652631	0.00446456	0.00235735	0.00421948	0.00334385	0.00483145	0.00402122	0.00227185	0.00327015	0.0026846	0.00177544	Organic acids and derivatives	Carboxylic acids and derivatives	Amino acids, peptides, and analogues	70-78-0	HMDB0000021	C02515	ko01100//Metabolic pathways;ko00350//Tyrosine metabolism	Amino acid metabolism;Global and overview maps	Metabolism
POS00680	--	Rutaecarpine	139.239	291.639	0.00260009	0.00373316	7.35363e-05	0.00248107	0.00310093	0.00209783	8.83542e-05	7.78971e-05	0.00051009	0.000515788	7.82035e-05	0.000995425	0.00168547	0.000302175	0.000826159	0.000309033	0.000757268	0.000506599	0.00151247	0.00166588	0.00358559	0.0017318	0.00245494	0.00211084	0.00119506	0.00140105	0.00152657	0.00218965	Organoheterocyclic compounds	Indoles and derivatives	Pyridoindoles	84-26-4	HMDB0042010	-	-	-	-
POS00681	--	Verapamil	139.034	458.261	0.0405208	0.0583254	0.0490449	0.0477978	0.0632059	0.0568131	0.0807244	0.0705903	0.0927152	0.0851942	0.0756152	0.0682265	0.0434103	0.0545467	0.0556972	0.0577371	0.0835607	0.0552024	0.04081	0.0416009	0.0446456	0.0377701	0.0471541	0.0421686	0.0566277	0.059383	0.048951	0.0603153	Benzenoids	Benzene and substituted derivatives	Phenylbutylamines	52-53-9	HMDB0001850	-	-	-	-
POS00682	--	Piperine	138.653	289.195	0.00932787	0.0188269	0.0153184	0.0156001	0.0237968	0.0240885	0.0496251	0.052462	0.0646393	0.0539013	0.0526069	0.0466467	0.0472154	0.0411322	0.0802537	0.0437982	0.0655284	0.0564388	0.019556	0.0217869	0.0145434	0.0133871	0.0191744	0.0158517	0.0212722	0.0227221	0.0316512	0.0288905	Alkaloids and derivatives	-	HASH(0x2168be8)	94-62-2	HMDB0029377	C03882	ko01064//Biosynthesis of alkaloids derived from ornithine, lysine and nicotinic acid	Chemical structure transformation maps	Metabolism
POS00683	--	N~4~-Cyclopropyl-6-(2,3-Dichlorophenyl)pyrimidine-2,4-Diamine	138.434	298.674	7.27979e-05	0.00157885	0.000534551	0.00138585	0.00211463	0.00251578	0.00630478	0.00600001	0.00650666	0.00584248	0.0061707	0.00352959	0.00599849	0.00544327	0.0060306	0.00494861	0.00588236	0.00596087	0.00185959	0.00118679	0.00096287	0.00173702	0.00130542	0.00115142	0.00272141	0.00402717	0.00237584	0.00325595	Organoheterocyclic compounds	Diazines	Pyrimidines and pyrimidine derivatives	-	HMDB0258956	-	-	-	-
POS00684	--	Eriodictyol	137.774	292.655	0.00413309	0.00883044	0.00494916	0.00482138	0.00458958	0.0061418	0.00461802	0.00443292	0.00764494	0.00533116	0.00496137	0.00587005	0.00974865	0.00953358	0.00943463	0.00827214	0.0105736	0.0086399	0.00460595	0.00331212	0.00427806	0.00519539	0.00511356	0.0037572	0.00554648	0.00630012	0.00645289	0.0060996	Phenylpropanoids and polyketides	Flavonoids	Flavans	552-58-9	HMDB0005810	C05631	ko01100//Metabolic pathways;ko01110//Biosynthesis of secondary metabolites	Global and overview maps	Metabolism
POS00685	--	Se-Methylselenocysteine	137.23	187.108	0.0905352	0.113028	0.133166	0.101897	0.133122	0.103914	0.162798	0.152165	0.240392	0.201506	0.247706	0.229052	0.184141	0.140904	0.223447	0.151902	0.383494	0.232475	0.138155	0.133446	0.183634	0.121575	0.142886	0.194002	0.149791	0.155646	0.147707	0.126913	Organic acids and derivatives	Carboxylic acids and derivatives	Amino acids, peptides, and analogues	26046-90-2	HMDB0004113	C05689	ko01100//Metabolic pathways;ko00450//Selenocompound metabolism	Global and overview maps;Metabolism of other amino acids	Metabolism
POS00686	--	Deoxyadenosine	136.459	255.161	0.00269711	0.00134776	0.00182902	0.00299412	0.00218649	0.00240248	0.0010319	0.00095392	0.00172945	0.0012018	0.000643891	0.000700418	0.00369132	0.00333772	0.00545788	0.00545127	0.0064226	0.0076833	0.000536156	0.00149279	0.00132789	0.00212706	0.00176463	0.000810952	0.00185437	0.00216576	0.00142389	0.00252784	Nucleosides, nucleotides, and analogues	Purine nucleosides	Purine 2'-deoxyribonucleosides	958-09-8	HMDB0000101	C00559	ko01100//Metabolic pathways;ko00230//Purine metabolism;ko02010//ABC transporters	Global and overview maps;Membrane transport;Nucleotide metabolism	Environmental Information Processing;Metabolism
POS00687	--	Lonidamine	136.459	324.19	0.00205276	0.00452875	0.00976012	0.00686538	0.0112678	0.0129844	0.0125152	0.0121277	0.0144985	0.00177541	0.00894382	0.0147334	0.0184155	0.0181709	0.0190863	0.0133041	0.0222593	0.0269577	0.00728538	0.0069613	0.00716837	0.00845293	0.00811129	0.00680135	0.013025	0.00994048	0.0115916	0.00970839	Organoheterocyclic compounds	Benzopyrazoles	Indazoles	-	HMDB0254158	-	-	-	-
POS00688	--	6-(4-Azanyl-4-Methyl-Piperidin-1-Yl)-3-[2,3-Bis(Chloranyl)phenyl]pyrazin-2-Amine	135.361	356.163	0.00314861	0.00473038	0.00394364	0.00433096	0.00543124	0.00377543	0.000934379	0.00072811	0.00267514	0.00098781	0.00185647	0.000667397	0.00343261	0.00411244	0.00362297	0.00202662	0.00479746	0.00393421	0.00859817	0.00747017	0.00891476	0.00793808	0.00740399	0.00988841	0.00444875	0.00362586	0.00279566	0.00353441	Benzenoids	Benzene and substituted derivatives	Halobenzenes	-	HMDB0258274	-	-	-	-
POS00689	--	Rutaecarpine	135.15	291.666	0.00116421	0.00333526	0.00154344	0.00146432	0.00414827	0.00196442	0.0107263	0.00727049	0.00859541	0.00917893	0.0110085	0.00554921	0.0128809	0.0141929	0.0197741	0.0177541	0.0240005	0.0237472	0.00185189	0.001985	0.00270482	0.00108084	0.00335866	0.0028469	0.00624759	0.00689178	0.00584897	0.00562924	Organoheterocyclic compounds	Indoles and derivatives	Pyridoindoles	84-26-4	HMDB0042010	-	-	-	-
POS00690	--	6-Carboxyfluorescein	134.592	379.727	0.00356957	0.00626416	0.00463977	0.00361759	0.00624257	0.00356441	0.00303198	0.000996623	0.00414797	0.00243509	0.00190183	0.00257711	0.00585439	0.0150916	0.0127734	0.00383518	0.00740147	0.0126822	0.0060412	0.00308461	0.00347395	0.00365719	0.00260933	0.00317977	0.00393077	0.0057562	0.0040893	0.00286462	Organoheterocyclic compounds	Benzopyrans	1-benzopyrans	-	HMDB0247040	-	-	-	-
POS00691	--	Opicapone	133.663	415.851	0.00178811	0.00284509	0.00207405	0.0022841	0.00253999	0.00152138	0.000899582	7.78971e-05	0.000298949	0.000881646	0.00197427	0.000366925	0.00035277	0.000203898	0.000826235	7.34649e-05	0.000342244	0.000416289	0.00489687	0.00670664	0.00472945	0.00567884	0.00563323	0.00654284	0.00172693	0.00183062	0.00175027	0.00214918	Organoheterocyclic compounds	Azoles	Oxadiazoles	-	HMDB0304860	-	-	-	-
POS00692	--	2,5-Dioxopyrrolidin-1-yl 4-(bis(4-chlorophenyl)methyl)piperazine-1-carboxylate	132.439	465.757	7.27979e-05	0.000322984	7.35363e-05	7.37886e-05	0.00111497	7.29648e-05	0.00448895	0.0012832	0.00403361	0.00580577	0.00485134	0.000899594	0.00530805	0.00398961	0.00684485	0.00519534	0.0135955	0.00752999	0.00123372	0.00262785	0.000628312	0.000342394	0.000743823	0.00074907	0.00136965	0.00141149	0.00134092	7.16079e-05	Benzenoids	Benzene and substituted derivatives	Diphenylmethanes	-	HMDB0254772	-	-	-	-
POS00693	--	1,4-Naphthoquinone	131.563	165.051	0.0980901	0.0995543	0.110378	0.104202	0.104573	0.103232	0.152412	0.109224	0.128899	0.117251	0.0807353	0.108469	0.112597	0.10001	0.107767	0.0984925	0.152333	0.113317	0.0908574	0.0858732	0.0568925	0.0571864	0.0892892	0.0983528	0.0949099	0.0968166	0.100238	0.0940132	Benzenoids	Naphthalenes	Naphthoquinones	-	HMDB0244221	-	-	-	-
POS00694	--	Methyl 2-(1H-indole-3-carbonyl)thiazole-4-carboxylate	130.932	290.978	0.00341409	0.00249635	0.00285623	0.00312945	0.00194183	0.00392866	0.00330724	0.00306879	0.00303691	0.00245382	0.0021312	0.00363838	0.00382997	0.00453221	0.00483519	0.00194442	0.00446657	0.00461569	0.00347311	0.00288987	0.00143903	0.00118441	0.00246041	0.00279539	0.004802	0.0037148	0.00370513	0.00372368	Organoheterocyclic compounds	Indoles and derivatives	Indolecarboxylic acids and derivatives	-	HMDB0246680	-	-	-	-
POS00695	--	Urolithin B	110.389	217.075	0.816547	0.832927	0.788954	0.811795	0.78832	0.803435	0.708877	1.75528	0.796011	3.45081	1.61938	2.31518	0.704097	2.89812	0.873871	2.70011	0.871643	0.564125	0.693877	0.639879	0.74727	0.598825	0.665908	0.742642	0.716248	0.709882	0.784837	0.853195	Phenylpropanoids and polyketides	Coumarins and derivatives	HASH(0x175c670)	1139-83-9	HMDB0013696	-	-	-	-
POS00696	--	N-Glycolylneuraminic acid	77.57	329.149	0.0098238	0.0139388	0.0115814	0.014482	0.00433007	0.00975874	0.0193879	0.029285	0.0236205	0.0229019	0.0121693	0.0382456	0.0302247	0.0234175	0.0410687	0.0102372	0.0292178	0.0438735	0.0249571	0.033022	0.0354978	0.0166707	0.0205054	0.0201336	0.0210139	0.031824	0.0240427	0.0274893	Organic oxygen compounds	Organooxygen compounds	Carbohydrates and carbohydrate conjugates	-	HMDB0242723	-	-	-	-
POS00697	--	Salvigenin	70.0048	331.689	0.00632353	0.0068482	0.014505	0.0143333	0.0289526	0.0319908	0.0379707	0.0267497	0.0342486	0.0334758	0.00959494	0.0301905	0.0717926	0.0773805	0.0652415	0.0653306	0.0274675	0.0729385	0.0320141	0.0287778	0.027234	0.0345065	0.0256903	0.0370279	0.0340516	0.0366452	0.0373424	0.0280556	Phenylpropanoids and polyketides	Flavonoids	O-methylated flavonoids	19103-54-9	HMDB0128577	-	-	-	-
POS00698	--	Urolithin B	68.144	217.074	0.906374	0.905831	0.962776	0.919866	0.908332	0.843349	0.920291	0.651323	0.827322	0.995536	0.967461	1.26811	0.94398	0.64093	0.940646	2.0249	1.13372	0.993007	0.747787	0.755212	0.888232	0.717659	0.804599	0.85807	0.850813	0.947704	0.830816	0.910132	Phenylpropanoids and polyketides	Coumarins and derivatives	HASH(0x175c670)	1139-83-9	HMDB0013696	-	-	-	-
POS00699	--	Adenosine monophosphate	65.4738	351.166	0.00432369	0.00544896	0.00429835	0.00360682	0.00556531	0.00732428	0.0146084	0.0176174	0.0485527	0.018727	0.0172263	0.0181751	0.0129378	0.0116849	0.0203313	0.0159041	0.0228453	0.0175264	0.00650324	0.00380697	0.00794575	0.00610293	0.00491512	0.00369528	0.0109111	0.00946521	0.0102182	0.00993159	Organic oxygen compounds	Organooxygen compounds	Carbohydrates and carbohydrate conjugates	130-49-4	HMDB0011617	-	-	-	-
POS00700	--	Vanoxerine	62.9594	454.266	0.00787149	0.0129802	0.00922857	0.0120862	0.014286	0.0141635	0.0213775	0.0187254	0.00316714	0.0209677	0.017986	0.0186242	0.0134303	0.0109386	0.0154024	0.0116729	0.0174128	0.0152278	0.0256984	0.0234071	0.0229415	0.0246738	0.0258818	0.0224899	0.0153997	0.0167853	0.018054	0.0193372	Benzenoids	Benzene and substituted derivatives	Diphenylmethanes	-	HMDB0259764	-	-	-	-
POS00701	--	Enilconazole	58.4182	300.191	0.126242	0.144215	0.135455	0.142271	0.153893	0.127251	0.369048	0.324953	0.389893	0.330836	0.343128	0.310371	0.261297	0.211186	0.307332	0.311713	0.287519	0.238865	0.135592	0.129705	0.145578	0.116148	0.120948	0.126871	0.211573	0.18931	0.219219	0.251903	Benzenoids	Benzene and substituted derivatives	Benzylethers	35554-44-0	HMDB0031794	-	-	-	-
POS00702	--	Oleoylethanolamide	57.5978	329.163	0.00479387	0.00575014	0.00462465	0.00538561	0.00405942	0.00458415	8.83542e-05	7.78971e-05	0.000953182	0.000668847	7.82035e-05	0.000372598	0.00612601	0.00376733	0.00488135	0.00286618	0.00643576	0.00388701	0.0040949	0.00347929	0.00427935	0.00255025	0.00461864	0.00332833	0.00333701	0.0025919	0.0032435	0.00329736	Organic nitrogen compounds	Organonitrogen compounds	Amines	111-58-0	HMDB0002088	-	-	-	-
POS00703	--	Buparlisib	56.8489	413.701	0.0036002	0.00477017	0.00209847	0.00546088	0.0055177	0.00910125	0.00860258	0.00636952	0.00773153	0.0036511	0.00773595	0.00534905	0.0047919	0.00211683	0.0107069	0.00749491	0.00755252	0.0106165	0.0137757	0.0141381	0.0159585	0.0103773	0.0157342	0.0157367	0.00694185	0.00564689	0.00806282	0.00973343	Organoheterocyclic compounds	Diazines	Pyrimidines and pyrimidine derivatives	-	HMDB0247677	-	-	-	-
POS00704	--	Benzoyleneurea	51.2178	169.99	0.0259878	0.025338	0.0317083	0.0249364	0.0297908	0.0288288	0.0338958	0.0638934	0.0379986	0.0267074	0.0360593	0.0296342	0.0257579	0.0276895	0.0630793	0.0256828	0.0290792	0.0383179	0.0226247	0.0221542	0.010662	0.0204332	0.0186345	0.0147332	0.0216353	0.0242009	0.0240107	0.0230782	Organoheterocyclic compounds	Diazanaphthalenes	Benzodiazines	-	HMDB0249051	-	-	-	-
POS00705	--	Verbenalin	50.9603	392.241	0.00303328	0.00252236	0.00261689	0.00331672	0.00459391	0.0036774	0.0136351	0.0125102	0.0155504	0.0125017	0.0175923	0.0134137	0.00901944	0.00791662	0.0105876	0.00884013	0.0183019	0.0114482	0.00586635	0.00611825	0.00640852	0.00535685	0.0067538	0.00500332	0.00436206	0.00650005	0.00562921	0.00876144	Lipids and lipid-like molecules	Prenol lipids	Terpene glycosides	-	HMDB0301853	-	-	-	-
POS00706	--	zaprinast	49.0313	275.653	0.000670384	0.00493605	0.00164214	0.00213813	0.00322023	0.00317961	0.00410816	0.0114238	0.0105322	0.00668423	0.00616227	0.0145697	0.0133519	0.0113239	0.0181759	0.0126221	0.0185211	0.00999724	0.00236769	0.00492128	0.00603715	0.00285133	0.00591874	0.00704269	0.0115712	0.00749161	0.00863864	0.00649413	Organoheterocyclic compounds	Triazolopyrimidines	HASH(0x257dd58)	-	HMDB0259987	-	-	-	-
POS00707	--	Methoxsalen	48.8684	221.121	0.0370265	0.0265556	0.0283022	0.0240478	0.0228833	0.022409	0.0223424	0.0373408	0.0226577	0.0328595	0.0316863	0.0458809	0.016778	0.030777	0.0362638	0.0162727	0.028602	0.0401935	0.0450664	0.0495302	0.0804373	0.045234	0.0449921	0.058278	0.0322595	0.0316776	0.0260206	0.0280781	Phenylpropanoids and polyketides	Coumarins and derivatives	Furanocoumarins	298-81-7	HMDB0014693	C01864	ko01110//Biosynthesis of secondary metabolites	Global and overview maps	Metabolism
POS00708	--	N-(1,3-Benzodioxol-5-ylmethyl)-2,6-dichlorobenzamide	47.0434	327.214	0.0119455	0.0260661	0.0137242	0.0186045	0.0261461	0.0287089	0.00842954	0.00697716	0.0189112	0.0169443	0.0081862	0.0113807	0.0358218	0.031273	0.0391333	0.0276587	0.0505182	0.0452932	0.036339	0.0328897	0.0327973	0.0318966	0.0326318	0.0311568	0.0262531	0.0268517	0.0293059	0.0293312	Benzenoids	Benzene and substituted derivatives	Benzoic acids and derivatives	-	HMDB0248122	-	-	-	-
POS00709	--	Rose oxide (cis)	46.8745	424.172	0.00453435	0.00697244	0.00426282	0.00788001	0.00535251	0.00716986	0.011467	0.0110731	0.0184233	0.0109581	0.0112803	0.0110937	0.0082698	0.00815257	0.0117873	0.00727055	0.0132011	0.0128326	0.0112096	0.00681179	0.007997	0.00719334	0.00865704	0.00871868	0.007809	0.0105693	0.00898551	0.00874023	Phenylpropanoids and polyketides	Stilbenes	Stilbene glycosides	-	HMDB0304731	-	-	-	-
POS00710	--	Piromelatine	45.6153	316.049	0.0048532	0.0102051	0.00756096	0.0102361	0.00798531	0.00764671	8.83542e-05	7.78971e-05	9.1552e-05	8.44274e-05	7.82035e-05	8.26918e-05	8.11063e-05	7.70383e-05	7.75841e-05	7.34649e-05	9.21539e-05	8.04274e-05	0.0263257	0.0240021	0.0265673	0.0215441	0.0264516	0.0239411	0.00802772	0.00657772	0.00763923	0.0070515	Organoheterocyclic compounds	Indoles and derivatives	Indoles	-	HMDB0256608	-	-	-	-
POS00711	--	Penconazole	44.8913	287.98	0.130038	0.129888	0.106798	0.0905345	0.107558	0.141962	0.0906862	0.0716006	0.0894207	0.0870574	0.0757273	0.0878213	0.129761	0.129784	0.121461	0.135099	0.211095	0.139141	0.131892	0.0800127	0.14143	0.119689	0.101457	0.126165	0.0982138	0.112305	0.107461	0.111462	Benzenoids	Benzene and substituted derivatives	Halobenzenes	-	HMDB0256219	-	-	-	-
POS00712	--	Roflumilast	44.8606	406.096	0.00223757	0.00669507	0.00600574	0.00595221	0.00482533	0.00399325	8.83542e-05	7.78971e-05	9.1552e-05	0.000985094	7.82035e-05	8.26918e-05	8.11063e-05	7.70383e-05	7.75841e-05	7.34649e-05	9.21539e-05	8.04274e-05	0.00444241	0.00797786	0.00421969	0.00398088	0.00454315	0.00527081	0.00212679	0.00326801	0.00247436	0.00204318	Benzenoids	Benzene and substituted derivatives	Benzoic acids and derivatives	-	HMDB0257288	-	-	-	-
POS00713	--	Luminol	43.6933	184.082	0.266943	0.227984	0.192021	0.248481	0.255365	0.291023	0.321615	0.611112	0.284246	0.30385	0.249158	0.301432	0.264454	0.369132	0.293862	0.189911	0.252248	0.294317	0.271206	0.306601	0.263634	0.221889	0.28956	0.030902	0.18838	0.256529	0.26798	0.174158	Organoheterocyclic compounds	Diazanaphthalenes	Benzodiazines	-	HMDB0254204	-	-	-	-
POS00714	--	L-Aspartic acid	43.6583	139.531	0.007136	0.013083	0.0153427	0.0137858	0.0155772	0.0215026	0.0319831	0.0282392	0.0334977	0.0568787	0.0441218	0.0327566	0.0332003	0.030185	0.0328508	0.0288509	0.0448715	0.0309176	0.0127195	0.0123907	0.00937022	0.0109202	0.0111916	0.0109101	0.0189681	0.0215746	0.0215834	0.021648	Organic acids and derivatives	Carboxylic acids and derivatives	Amino acids, peptides, and analogues	56-84-8	HMDB0000191	C00049	ko01100//Metabolic pathways;ko01110//Biosynthesis of secondary metabolites;ko01120//Microbial metabolism in diverse environments;ko01060//Biosynthesis of plant secondary metabolites;ko01230//Biosynthesis of amino acids;ko01200//Carbon metabolism;ko02010//ABC transporters;ko01210//2-Oxocarboxylic acid metabolism;ko00260//Glycine, serine and threonine metabolism;ko01070//Biosynthesis of plant hormo…	Amino acid metabolism;Biosynthesis of other secondary metabolites;Chemical structure transformation maps;Global and overview maps;Membrane transport;Metabolism of cofactors and vitamins;Metabolism of other amino acids;Translation	Environmental Information Processing;Genetic Information Processing;Metabolism
POS00715	--	1-Methylxanthine	42.643	173.092	0.03077	0.0580467	0.0606202	0.0406611	0.0487395	0.0550588	0.0883301	0.0805239	0.0896	0.0837695	0.0751236	0.0816209	0.0681395	0.0588249	0.0899141	0.0725924	0.112784	0.0912741	0.0489907	0.0457627	0.0457139	0.0461429	0.0451925	0.0469052	0.0571521	0.0580891	0.0626667	0.0854797	Organoheterocyclic compounds	Imidazopyrimidines	Purines and purine derivatives	6136-37-4	HMDB0010738	C16358	ko01100//Metabolic pathways;ko01110//Biosynthesis of secondary metabolites;ko01120//Microbial metabolism in diverse environments;ko00232//Caffeine metabolism	Biosynthesis of other secondary metabolites;Global and overview maps	Metabolism
POS00716	--	Vanoxerine	39.9234	454.266	0.0158457	0.0252813	0.0142458	0.0196703	0.0244912	0.0223569	0.0304458	0.02894	0.0385785	0.0332236	0.0343674	0.0283699	0.0206289	0.0222558	0.0622406	0.0255952	0.0249612	0.0353419	0.0331469	0.0337095	0.0524886	0.0225857	0.0321402	0.0256062	0.0275631	0.0375653	0.0308022	0.0230376	Benzenoids	Benzene and substituted derivatives	Diphenylmethanes	-	HMDB0259764	-	-	-	-
POS00717	--	Fludarabine	39.8699	369.185	0.00366552	0.00891353	0.00822609	0.00449765	0.00806414	0.0115962	0.0162416	0.0170879	0.00584263	0.0103561	0.0104216	0.0107528	0.00787489	0.0109994	0.00676442	0.0044741	0.0095614	0.00811354	0.00509374	0.00738722	0.00614544	0.0104087	0.00731635	0.00783347	0.00532083	0.00632623	0.00410757	0.00398389	Nucleosides, nucleotides, and analogues	Purine nucleosides	HASH(0x1e80ae0)	-	HMDB0245130	-	-	-	-
POS00718	--	Eprosartan	39.8036	428.25	0.014775	0.0312433	0.0206447	0.0250754	0.0258767	0.0267073	0.0451951	0.0511444	0.0583057	0.0525125	0.0477135	0.0547732	0.0428513	0.0434837	0.0515191	0.0440323	0.0576238	0.0528051	0.0194069	0.028379	0.0272914	0.0227008	0.0294652	0.0326152	0.0336482	0.0392911	0.0427927	0.0304857	Benzenoids	Benzene and substituted derivatives	Benzoic acids and derivatives	133040-01-4	HMDB0015014	-	-	-	-
POS00719	--	Se-Methylselenocysteine	39.755	187.108	0.101613	0.135001	0.108974	0.126472	0.122354	0.121866	0.212795	0.306889	0.287081	0.340534	0.220542	0.274962	0.27214	0.251633	0.337415	0.231218	0.27145	0.254446	0.156366	0.1479	0.132076	0.142595	0.156737	0.164009	0.156846	0.217814	0.221232	0.163923	Organic acids and derivatives	Carboxylic acids and derivatives	Amino acids, peptides, and analogues	26046-90-2	HMDB0004113	C05689	ko01100//Metabolic pathways;ko00450//Selenocompound metabolism	Global and overview maps;Metabolism of other amino acids	Metabolism
POS00720	--	5-Hydroxyindoleacetic acid	39.7123	197.128	0.00582293	0.0191372	0.0263377	0.0279526	0.0333207	0.0255633	0.109681	0.109203	0.134869	0.111456	0.0992222	0.106137	0.0837191	0.074516	0.0945939	0.0844096	0.0973976	0.0696537	0.0117274	0.0288129	0.017268	0.0184102	0.0282572	0.00562132	0.0508958	0.0599972	0.0660104	0.0553814	Organoheterocyclic compounds	Indoles and derivatives	Indolyl carboxylic acids and derivatives	54-16-0	HMDB0000763	C05635	ko01100//Metabolic pathways;ko00380//Tryptophan metabolism	Amino acid metabolism;Global and overview maps	Metabolism
POS00721	--	Aesculin	39.6809	344.181	0.043188	0.0521547	0.0345613	0.0374771	0.0313138	0.0418208	0.0918842	0.106335	0.1186	0.107969	0.0926471	0.106275	0.08275	0.0840669	0.0900973	0.0790213	0.1092	0.0915119	0.0198504	0.0215575	0.0230948	0.0162621	0.0241733	0.0201703	0.0553894	0.0666412	0.0612407	0.0641729	Phenylpropanoids and polyketides	Coumarins and derivatives	Coumarin glycosides	531-75-9	HMDB0030820	-	-	-	-
POS00722	--	Diloxanide	39.4622	331.197	0.147483	0.17819	0.170903	0.165012	0.204542	0.20946	0.461166	0.502648	0.589231	0.488568	0.456513	0.46548	0.430081	0.384603	0.496363	0.431953	0.591366	0.505405	0.175625	0.164314	0.201169	0.157174	0.186371	0.184284	0.299035	0.300234	0.314975	0.310383	Organic acids and derivatives	Carboxylic acids and derivatives	Carboxylic acid derivatives	-	HMDB0245133	-	-	-	-
POS00723	--	Isoformononetin	39.4486	272.16	0.0523834	0.0578843	0.0585962	0.0698613	0.0622404	0.0701804	0.123403	0.117326	0.142014	0.12806	0.120785	0.120858	0.126042	0.109737	0.141918	0.121829	0.166866	0.144009	0.0154736	0.0479975	0.0590777	0.0430337	0.0530789	0.049285	0.0866186	0.0897084	0.0953879	0.102278	Phenylpropanoids and polyketides	Isoflavonoids	O-methylated isoflavonoids	486-63-5	HMDB0033994	C12125	ko01110//Biosynthesis of secondary metabolites;ko01061//Biosynthesis of phenylpropanoids	Chemical structure transformation maps;Global and overview maps	Metabolism
POS00724	--	Salmeterol	39.3781	418.229	0.0230262	0.0354587	0.032056	0.0329251	0.0312802	0.0341077	0.0724828	0.0828837	0.0952976	0.0803936	0.0780072	0.0808541	0.0722716	0.0615237	0.0747953	0.067826	0.0911723	0.0765164	0.033056	0.0299882	0.029801	0.0277705	0.0340354	0.0310159	0.0501757	0.0481777	0.0567186	0.0446665	Benzenoids	Benzene and substituted derivatives	Benzyl alcohols	89365-50-4	HMDB0015073	-	-	-	-
POS00725	--	Caffeic acid ethyl ester	39.2798	213.159	0.0965704	0.151904	0.13399	0.158959	0.150082	0.152418	0.336187	0.383611	0.43861	0.428702	0.332567	0.39219	0.373839	0.325624	0.386272	0.311514	0.427567	0.356185	0.177872	0.156858	0.157024	0.143198	0.182935	0.173868	0.244914	0.257695	0.279765	0.236614	Phenylpropanoids and polyketides	Cinnamic acids and derivatives	Hydroxycinnamic acids and derivatives	102-37-4	HMDB0301712	-	-	-	-
POS00726	--	7-Amino-4-(trifluoromethyl)coumarin	38.7806	233.149	0.103578	0.125305	0.118972	0.0917544	0.103828	0.107613	0.398758	0.414494	0.50845	0.424219	0.406245	0.388306	0.372328	0.326452	0.39846	0.352255	0.467938	0.425327	0.0755414	0.0795249	0.0691444	0.0769644	0.067834	0.0737782	0.217099	0.211055	0.228055	0.21714	Phenylpropanoids and polyketides	Coumarins and derivatives	HASH(0x241c440)	-	HMDB0250491	-	-	-	-
POS00727	--	Iobenguane	38.3766	279.133	0.0697248	0.0733918	0.0651587	0.0757	0.0603352	0.0503208	0.0576246	0.0487862	0.0626277	0.0584296	0.0535757	0.0529719	0.0569129	0.0624901	0.0688312	0.0566598	0.0801265	0.0479852	0.0634428	0.0604358	0.04281	0.0399431	0.051016	0.0552156	0.059006	0.0562931	0.0688045	0.0474976	Benzenoids	Benzene and substituted derivatives	Halobenzenes	-	HMDB0253507	-	-	-	-
POS00728	--	Clonidine	38.1779	234.133	0.0125258	0.0161701	0.0109768	0.0160662	0.0118342	0.0166737	0.0288338	0.0316597	9.1552e-05	0.029198	0.0137931	0.0270139	0.0195931	0.0155562	0.0122925	0.0150465	0.011585	0.00950528	0.00868163	0.0266055	0.0104499	0.0141899	0.0199901	0.0123324	0.0154166	0.0111562	0.0150698	0.00841022	Benzenoids	Benzene and substituted derivatives	Halobenzenes	4205-90-7	HMDB0014714	-	-	-	-
POS00729	--	Benzoyleneurea	35.6246	169.976	0.0082608	0.00783982	0.00939915	0.00941286	0.0072929	0.0115042	0.00741734	0.00210474	0.0054728	0.0091027	0.00315633	0.00701172	0.00679153	0.0105059	0.00690002	0.00868658	0.00957011	0.010042	0.00441996	0.00674403	0.00564074	0.0057021	0.00926557	0.00423166	0.00770653	0.00799549	0.00494882	0.00578062	Organoheterocyclic compounds	Diazanaphthalenes	Benzodiazines	-	HMDB0249051	-	-	-	-
POS00730	--	Eupatilin	34.4393	348.016	0.00162074	0.00684706	0.00302332	0.00858767	0.0159747	0.00267496	8.83542e-05	7.78971e-05	9.1552e-05	8.44274e-05	7.82035e-05	8.26918e-05	8.11063e-05	7.70383e-05	0.00748177	7.34649e-05	0.00677686	0.00929678	0.00894088	0.0105682	0.00752199	0.0125849	0.00741171	0.0108908	0.0131768	0.0192366	0.0176632	0.017468	Phenylpropanoids and polyketides	Flavonoids	O-methylated flavonoids	22368-21-4	HMDB0029469	-	-	-	-
POS00731	--	Foretinib	33.934	637.02	0.000772361	0.00151217	0.000765106	0.0012996	0.00235726	7.29648e-05	8.83542e-05	7.78971e-05	9.1552e-05	8.44274e-05	7.82035e-05	8.26918e-05	8.11063e-05	7.70383e-05	7.75841e-05	7.34649e-05	9.21539e-05	8.04274e-05	0.000880581	0.00252199	0.00116365	0.00119911	0.00320273	0.00267655	0.00171769	0.00315512	0.00289699	0.00300166	Organic oxygen compounds	Organooxygen compounds	Ethers	-	HMDB0252437	-	-	-	-
POS00732	--	2-(2-Nitroimidazol-1-yl)-N-(2,2,3,3,3-pentafluoropropyl)acetamide	32.6223	305.967	0.101822	0.0728605	0.0927335	0.0787441	0.0653721	0.0616552	0.0623923	0.0491549	0.0561534	0.0531649	0.0511121	0.0523142	0.10074	0.0952948	0.110633	0.105368	0.10059	0.0865157	0.0464973	0.0620174	0.0703111	0.0478006	0.0562843	0.0722445	0.0594145	0.066079	0.0551205	0.0587231	Organic 1,3-dipolar compounds	Allyl-type 1,3-dipolar organic compounds	Organic nitro compounds	-	HMDB0251710	-	-	-	-
POS00733	--	(Z)-1-Methyl-2-(tridec-8-en-1-yl)quinolin-4(1H)-one	32.4447	343.044	0.00613957	0.0137922	0.00791071	0.0074333	0.0116028	0.00865278	0.00352051	0.00472586	0.00478474	0.00509989	0.00470971	0.00466782	0.00835708	0.00567416	0.0105107	0.00514487	0.010993	0.00904712	0.00568627	0.00700242	0.00759603	0.00641858	0.00617221	0.00722429	0.00615311	0.0055388	0.00714867	0.00723527	--	--	--	--	--	-	-	-	-
POS00734	--	Methyl 2-(1H-indole-3-carbonyl)thiazole-4-carboxylate	31.6108	290.978	0.0465356	0.0302768	0.0423715	0.0448311	0.0341747	0.0333793	0.0272086	0.0382525	0.0424099	0.0416799	0.0430862	0.0325801	0.0809536	0.0642437	0.0477321	0.0679994	0.0903014	0.0786299	0.0249138	0.0203264	0.0227255	0.0243413	0.0313483	0.0265519	0.0817447	0.0748306	0.065288	0.0715358	Organoheterocyclic compounds	Indoles and derivatives	Indolecarboxylic acids and derivatives	-	HMDB0246680	-	-	-	-
POS00735	--	Eupatilin	30.4017	347.928	0.00813324	0.00325268	0.00781165	0.0103181	0.00803795	0.00583647	0.0129258	0.0116683	0.0161563	0.0151006	0.0140862	0.0154069	0.023406	0.0183228	0.0162595	0.0240598	0.0219863	0.0198828	6.52358e-05	0.00233848	0.00535534	0.0021675	0.0025531	0.00387744	0.0116643	0.0125793	0.0171125	0.0131847	Phenylpropanoids and polyketides	Flavonoids	O-methylated flavonoids	22368-21-4	HMDB0029469	-	-	-	-
POS00736	--	VX-702	30.3389	408.033	0.00979566	0.00768267	0.00667929	0.0100534	0.00710713	0.00910634	0.00163606	0.00162036	0.00142444	0.00207185	0.00221346	0.00237736	0.0191872	0.0184681	0.0131092	0.0162822	0.0187334	0.0158571	0.0182007	0.012278	0.0145005	0.0135776	0.0129525	0.0147075	0.0087134	0.00871555	0.0100315	0.00791655	Organoheterocyclic compounds	Pyridines and derivatives	Phenylpyridines	-	HMDB0259883	-	-	-	-
POS00737	--	Flecainide	27.8031	417.232	0.0268859	0.0282234	0.0403172	0.0406298	0.0321848	0.0315962	0.0711097	0.0759068	0.0810153	0.0715942	0.0525663	0.0652055	0.0542178	0.0568387	0.060309	0.0504464	0.063008	0.0608929	0.0190114	0.0139813	0.0326706	0.0227041	0.0489033	0.0364447	0.0454315	0.0424965	0.0389393	0.0398865	Benzenoids	Benzene and substituted derivatives	Benzoic acids and derivatives	54143-55-4	HMDB0015326	-	-	-	-
POS00738	--	Uric acid	27.743	174.148	0.0497912	0.0483334	0.0300215	0.0445173	0.0504459	0.0314141	0.0551688	0.0534201	0.0866169	0.0600868	0.0571977	0.0627132	0.0219647	0.0509025	0.0452675	0.0190528	0.0227609	0.0264148	0.0362365	0.0616965	0.0465101	0.0309216	0.0572349	0.0514225	0.0550937	0.0498664	0.0528441	0.0387636	Organoheterocyclic compounds	Imidazopyrimidines	Purines and purine derivatives	69-93-2	HMDB0000289	C00366	ko01100//Metabolic pathways;ko01120//Microbial metabolism in diverse environments;ko00230//Purine metabolism	Global and overview maps;Nucleotide metabolism	Metabolism
POS00739	--	4-Methylumbelliferyl phosphate	27.3099	260.053	0.0388105	0.0476291	0.0541224	0.041365	0.0426047	0.0301588	0.189181	0.115114	0.172433	0.101616	0.141568	0.172691	0.358474	0.28514	0.236755	0.305343	0.344805	0.264332	0.0386871	0.0444299	0.0611626	0.0537529	0.0446557	0.0672992	0.112264	0.100851	0.0986749	0.133135	Phenylpropanoids and polyketides	Coumarins and derivatives	HASH(0x107a280)	-	HMDB0246521	-	-	-	-
POS00740	--	Zatebradine	27.2061	460.239	0.0215391	0.0239895	0.0227548	0.0376243	0.0355058	0.0331246	0.0501198	0.0573048	0.0702607	0.0594325	0.0521565	0.0658385	0.0587388	0.055908	0.0585062	0.0513737	0.0643447	0.0505443	0.0263086	0.0243517	0.0310005	0.0265084	0.0285891	0.032671	0.0374138	0.0412078	0.0567373	0.0358145	Organoheterocyclic compounds	Benzazepines	HASH(0x2581310)	-	HMDB0259990	-	-	-	-
POS00741	--	Methyclothiazide	27.1952	364.152	7.27979e-05	0.0101069	0.00522034	0.0111782	0.00972842	0.0135961	0.0314303	0.022921	0.046412	0.0390203	0.0267761	0.0365435	0.0230531	0.0245504	0.0259782	0.0261385	0.0434639	0.0345201	0.0149967	0.0137059	0.0169656	0.0118433	0.0147245	0.0120804	0.0172842	0.0178935	0.0215371	0.0183982	Organoheterocyclic compounds	Thiadiazines	Benzothiadiazines	135-07-9	HMDB0014377	-	-	-	-
POS00742	--	Aesculin	27.109	344.181	0.0410727	0.0572253	0.0569164	0.0437215	0.0510082	0.0579078	0.111765	0.114513	0.156217	0.131986	0.113507	0.126647	0.0874018	0.0853372	0.111896	0.0910852	0.127687	0.122545	0.0423722	0.037535	0.0421302	0.0412	0.0468916	0.047062	0.0638184	0.0721953	0.0781214	0.083908	Phenylpropanoids and polyketides	Coumarins and derivatives	Coumarin glycosides	531-75-9	HMDB0030820	-	-	-	-
POS00743	--	Quetiapine Sulfoxide	26.9713	402.234	0.0207836	0.023568	0.0205467	0.0240885	0.0281131	0.0341932	0.0857477	0.0935856	0.113501	0.091496	0.0868005	0.0840417	0.0505853	0.0724228	0.0726138	0.0617677	0.120208	0.0812651	0.0237716	0.0145038	0.0202692	0.0146347	0.0213177	0.0204796	0.0462677	0.0441556	0.0463597	0.0473245	Organoheterocyclic compounds	Benzothiazepines	Dibenzothiazepines	-	HMDB0257023	-	-	-	-
POS00744	--	beta-Mangostin	26.6629	428.25	0.0154459	0.0287185	0.014744	0.0240727	0.0271173	0.0279658	0.0521887	0.0555669	0.0567518	0.0622574	0.0552428	0.052771	0.0477066	0.039674	0.0562704	0.0478295	0.0723388	0.0537475	0.032927	0.029361	0.0259627	0.0258954	0.0276223	0.033484	0.0430352	0.0312771	0.0422226	0.0398698	Organoheterocyclic compounds	Benzopyrans	1-benzopyrans	20931-37-7	HMDB0036596	-	-	-	-
POS00745	--	Brevifolincarboxylic acid	26.4902	296.124	0.047294	0.0595474	0.0529906	0.0898916	0.0497142	0.12838	0.0144338	0.0714098	0.0627472	0.0641476	0.0781154	0.0689787	0.076702	0.0811126	0.070846	0.0378863	0.0206651	0.0163125	0.0925049	0.0664521	0.0707574	0.058319	0.075589	0.0671369	0.0473503	0.0674188	0.0801152	0.0725826	Phenylpropanoids and polyketides	Isocoumarins and derivatives	HASH(0x25e9dd8)	-	HMDB0303676	-	-	-	-
POS00746	--	3-(2,4-Dichloro-5-methoxyphenyl)-2-sulfanyl-4(3H)-quinazolinone	26.2971	356.703	0.00384195	0.0148389	0.00152568	0.0057046	0.012249	0.00735045	0.0407406	0.0517392	0.0646395	0.0537582	0.0305722	0.0406744	0.0414577	0.0418252	0.0317704	0.0277757	0.0578899	0.031044	0.0116888	0.0168528	0.00892353	0.00905568	0.0152797	0.00931622	0.0244539	0.027107	0.0206636	0.0247834	Organoheterocyclic compounds	Diazanaphthalenes	Benzodiazines	-	HMDB0254371	-	-	-	-
POS00747	--	Apraclonidine	25.7822	249.144	0.146967	0.179461	0.140178	0.184836	0.153111	0.137633	0.110793	0.136413	0.148872	0.155602	0.131829	0.139099	0.114653	0.0104812	0.123523	0.0616195	0.149194	0.0940697	0.0605727	0.075562	0.0673656	0.0594412	0.0696618	0.0512168	0.0747362	0.0773871	0.105026	0.0659376	Benzenoids	Benzene and substituted derivatives	Halobenzenes	66711-21-5	HMDB0015099	-	-	-	-
POS00748	--	Nifedipine	24.9043	350.083	0.0366479	0.0363426	0.0386762	0.0334759	0.0325468	0.03372	0.0641567	0.0517688	0.0670537	0.0772299	0.0600713	0.0561801	0.0489795	0.0506198	0.0511079	0.0417442	0.0575866	0.0388155	0.0266746	0.0160267	0.0303456	0.0184593	0.0291753	0.0290533	0.0426931	0.0424737	0.0468219	0.0599449	Organoheterocyclic compounds	Pyridines and derivatives	Hydropyridines	21829-25-4	HMDB0015247	-	-	-	-
POS00749	--	Resorufin	24.5665	218.113	0.263519	0.235335	0.291339	0.259776	0.260099	0.286925	0.191877	0.187949	0.233967	0.211413	0.204226	0.201228	0.415044	0.43625	0.454336	0.396273	0.532693	0.478902	0.188662	0.16787	0.192972	0.14517	0.189166	0.172511	0.277504	0.231325	0.27181	0.258377	Organoheterocyclic compounds	Benzoxazines	Phenoxazines	-	HMDB0257166	-	-	-	-
POS00750	--	6-[[3-[(Dimethylamino)carbonyl]phenyl]sulfonyl]-4-[(3-methoxyphenyl)amino]-8-methyl-3-quinolinecarboxamide	24.5103	523.177	1.87834	1.86176	1.84501	1.87885	1.69674	1.75456	2.54445	2.45356	2.55561	2.46098	2.06586	2.49604	1.96805	2.01605	1.78377	1.64519	2.01424	2.02852	1.22714	1.07359	1.16526	0.982761	1.18679	1.22936	1.51977	1.65237	1.67635	1.54795	Organoheterocyclic compounds	Quinolines and derivatives	Quinoline carboxamides	-	HMDB0252954	-	-	-	-
POS00751	--	Se-Methylselenocysteine	24.4951	187.107	0.643586	0.771097	0.67606	0.729178	0.776446	0.838156	0.866624	0.97124	1.15523	1.08963	0.897965	0.981144	0.821061	0.824855	0.848061	0.780296	1.03575	0.915579	0.719421	0.770448	0.711096	0.644999	0.773221	0.723922	0.789175	0.78442	0.857529	0.751053	Organic acids and derivatives	Carboxylic acids and derivatives	Amino acids, peptides, and analogues	26046-90-2	HMDB0004113	C05689	ko01100//Metabolic pathways;ko00450//Selenocompound metabolism	Global and overview maps;Metabolism of other amino acids	Metabolism
POS00752	--	Clonidine	24.4845	234.108	0.280649	0.259883	0.255382	0.269684	0.239313	0.273296	0.17651	0.186614	0.180119	0.172903	0.143228	0.162591	0.302242	0.35751	0.340552	0.303855	0.353914	0.384018	0.19332	0.175025	0.199467	0.176194	0.191099	0.200867	0.212932	0.212814	0.235389	0.217212	Benzenoids	Benzene and substituted derivatives	Halobenzenes	4205-90-7	HMDB0014714	-	-	-	-
POS00753	--	Flavin mononucleotide	24.4171	460.201	0.365835	0.381586	0.399343	0.453036	0.342187	0.288703	0.129389	0.140563	0.140879	0.156303	0.119991	0.139747	0.19074	0.206487	0.149294	0.144366	0.147352	0.152074	0.311758	0.304172	0.264321	0.223083	0.316468	0.282115	0.239826	0.273825	0.256314	0.204246	Nucleosides, nucleotides, and analogues	Flavin nucleotides	HASH(0x6141090)	146-17-8	HMDB0001520	C00061	ko01100//Metabolic pathways;ko01110//Biosynthesis of secondary metabolites;ko00740//Riboflavin metabolism;ko00190//Oxidative phosphorylation	Energy metabolism;Global and overview maps;Metabolism of cofactors and vitamins	Metabolism
POS00754	--	7-Amino-4-(trifluoromethyl)coumarin	23.7653	233.124	0.120124	0.119628	0.120848	0.153417	0.109992	0.107915	0.191395	0.129342	0.184354	0.143703	0.118895	0.176177	0.16082	0.0996668	0.16485	0.239109	0.231248	0.308595	0.148243	0.166329	0.172507	0.120689	0.171335	0.139578	0.161513	0.165871	0.14816	0.12388	Phenylpropanoids and polyketides	Coumarins and derivatives	HASH(0x241c440)	-	HMDB0250491	-	-	-	-
POS00755	--	Talatisamine	23.1643	425.113	0.138679	0.00273782	0.103003	0.183932	0.142907	0.186942	0.0283964	0.0100737	0.0152673	0.0220774	0.017591	0.0173896	0.0265008	0.0345362	0.0243788	0.0268261	0.0397066	0.0396587	0.184373	0.193501	0.183335	0.181971	0.164253	0.20003	0.0698054	0.0749914	0.0709155	0.0725772	Lipids and lipid-like molecules	Prenol lipids	Diterpenoids	-	HMDB0258689	-	-	-	-
POS00756	--	N~4~-Cyclopropyl-6-(2,3-Dichlorophenyl)pyrimidine-2,4-Diamine	22.4453	299.067	0.0964669	0.118866	0.102687	0.105591	0.108049	0.0995717	0.152502	0.110021	0.125266	0.142727	0.13049	0.117532	0.137008	0.150943	0.0683035	0.0935425	0.16245	0.103629	0.104612	0.0911657	0.111195	0.0845559	0.0694135	0.106584	0.0930573	0.105376	0.100782	0.0983824	Organoheterocyclic compounds	Diazines	Pyrimidines and pyrimidine derivatives	-	HMDB0258956	-	-	-	-
POS00757	--	Fluorofenidone	21.4501	208.972	0.206362	0.222837	0.225125	0.177522	0.212161	0.192555	0.151886	0.138704	0.184009	0.15758	0.144082	0.155424	0.136303	0.128601	0.147564	0.0961015	0.170474	0.122269	0.161469	0.161651	0.150206	0.133229	0.153256	0.155193	0.139557	0.143016	0.155729	0.146967	Organoheterocyclic compounds	Pyridines and derivatives	Hydropyridines	-	HMDB0245559	-	-	-	-
POS00758	--	ritanserin	20.5467	480.926	0.0368172	0.0125379	0.0194445	0.0346409	0.013287	0.0159616	0.0226154	0.0244022	0.0464181	0.0320986	0.0270158	0.0239317	0.049982	0.0367029	0.0539474	0.0338195	0.037291	0.0320969	0.00333412	0.00260327	0.0032652	0.00484029	0.00607823	0.0043073	0.0191572	0.0235764	0.0283712	0.0305065	Benzenoids	Benzene and substituted derivatives	Diphenylmethanes	-	HMDB0257243	-	-	-	-
POS00759	--	Chrysosplenetin	20.4952	377.93	0.145022	0.20492	0.120357	0.195211	0.158171	0.182442	0.0363964	0.0313506	0.0439707	0.0504781	0.0284516	0.0362744	0.185706	0.204159	0.129721	0.171263	0.263447	0.221342	0.192371	0.180859	0.196279	0.203686	0.187596	0.209018	0.156734	0.169168	0.178218	0.169709	Phenylpropanoids and polyketides	Flavonoids	O-methylated flavonoids	-	HMDB0250217	-	-	-	-
POS00760	--	Aurantio-obtusin	20.4903	333.897	0.0913247	0.0903925	0.109248	0.0898483	0.0837371	0.0690186	0.168764	0.123009	0.163419	0.153918	0.123964	0.148854	0.104425	0.098012	0.0981931	0.0971643	0.103265	0.0958542	0.0691879	0.078108	0.0857998	0.0694156	0.0798316	0.0962235	0.0810777	0.0805161	0.0843297	0.0706864	Benzenoids	Anthracenes	Anthraquinones	-	HMDB0248725	-	-	-	-
POS00761	--	3-Amino-4-hydroxybenzoic acid	20.0594	159.05	0.240311	0.0829457	0.225152	0.0902458	0.233652	0.0619109	0.327594	0.383787	0.453461	0.303836	0.470765	0.299562	0.259339	0.282069	0.270862	0.217086	0.109687	0.253108	0.422267	0.378957	0.291177	0.174194	0.214684	0.0713182	0.382816	0.335907	0.484823	0.547535	Benzenoids	Benzene and substituted derivatives	Benzoic acids and derivatives	-	HMDB0304941	C12115	ko01100//Metabolic pathways;ko01110//Biosynthesis of secondary metabolites	Global and overview maps	Metabolism
POS00762	--	L-Aspartic acid	19.9368	139.914	0.217416	0.203349	0.220963	0.216815	0.193637	0.183423	0.298855	0.261751	0.306624	0.300316	0.269138	0.293089	0.239021	0.237617	0.24209	0.210648	0.250453	0.23158	0.190516	0.174905	0.169057	0.148195	0.16756	0.194687	0.171465	0.204852	0.210699	0.194583	Organic acids and derivatives	Carboxylic acids and derivatives	Amino acids, peptides, and analogues	56-84-8	HMDB0000191	C00049	ko01100//Metabolic pathways;ko01110//Biosynthesis of secondary metabolites;ko01120//Microbial metabolism in diverse environments;ko01060//Biosynthesis of plant secondary metabolites;ko01230//Biosynthesis of amino acids;ko01200//Carbon metabolism;ko02010//ABC transporters;ko01210//2-Oxocarboxylic acid metabolism;ko00260//Glycine, serine and threonine metabolism;ko01070//Biosynthesis of plant hormo…	Amino acid metabolism;Biosynthesis of other secondary metabolites;Chemical structure transformation maps;Global and overview maps;Membrane transport;Metabolism of cofactors and vitamins;Metabolism of other amino acids;Translation	Environmental Information Processing;Genetic Information Processing;Metabolism
POS00763	--	Entacapone	19.8614	309.196	0.0151268	0.0135508	0.0127564	0.015205	0.0149224	0.0184077	0.0145122	0.0120129	0.0152603	0.0146871	0.00869034	0.0111629	0.0211352	0.0238155	0.0139662	0.0197831	0.0286544	0.0197731	0.00118491	0.00984534	0.0136164	0.0111396	0.00971358	0.0127853	0.0137984	0.0135207	0.0141485	0.0168555	Phenylpropanoids and polyketides	Cinnamic acids and derivatives	Hydroxycinnamic acids and derivatives	130929-57-6	HMDB0012226	-	-	-	-
POS00764	--	Se-Methylselenocysteine	18.4322	187.081	0.00573305	0.0070102	0.0038928	0.00728877	0.00522214	0.0087628	8.83542e-05	0.000285761	9.1552e-05	0.000488343	0.00100783	0.000397404	0.00517761	0.0057259	0.00446919	0.00305135	0.0117004	0.00898629	0.0130122	0.0126471	0.0108726	0.0117939	0.0126796	0.00994063	0.00700951	0.0084651	0.00433183	0.00696577	Organic acids and derivatives	Carboxylic acids and derivatives	Amino acids, peptides, and analogues	26046-90-2	HMDB0004113	C05689	ko01100//Metabolic pathways;ko00450//Selenocompound metabolism	Global and overview maps;Metabolism of other amino acids	Metabolism
POS00765	--	8-Azaguanine	17.099	157.974	1.00882	0.959584	0.993345	0.9479	1.00063	1.01549	1.13995	1.13022	1.29472	1.0816	1.43231	1.48282	1.1034	1.1861	1.07481	1.01738	1.27502	1.23091	0.912452	0.979999	0.860063	0.754082	1.02662	0.99596	1.2211	0.939233	1.20593	1.27638	Organoheterocyclic compounds	Triazolopyrimidines	HASH(0x1064198)	-	HMDB0247422	-	-	-	-
POS00766	--	Carbadox	13.7758	266.123	0.0961748	0.0726856	0.0749011	0.0634153	0.0683306	0.0753145	0.0822343	0.0634211	0.0895671	0.0730783	0.0826168	0.0723338	0.0641733	0.0644528	0.0741632	0.0750597	0.0931949	0.0695755	0.0554717	0.0544772	0.063626	0.0614953	0.0535836	0.0709988	0.06182	0.0583686	0.0619235	0.0788516	Organoheterocyclic compounds	Diazanaphthalenes	Benzodiazines	-	HMDB0259619	-	-	-	-
POS00767	--	6-(4-(Trifluoromethoxy)phenyl)-3-(trifluoromethyl)-[1,2,4]triazolo[4,3-a]pyridine	12.0846	351.146	0.02604	0.0229563	0.0275539	0.0249582	0.0240405	0.0274449	0.0307305	0.0239087	0.0301584	0.0298462	0.0294384	0.0266068	0.0325799	0.0267067	0.02624	0.0286184	0.0150746	0.0280265	0.0237128	0.0211954	0.0295994	0.018979	0.0139109	0.0247401	0.0171939	0.0153526	0.0253387	0.0241702	Organoheterocyclic compounds	Pyridines and derivatives	Phenylpyridines	-	HMDB0252945	-	-	-	-
POS00768	--	Urolithin A	11.7374	232.039	0.0546095	0.0738582	0.0874577	0.0415431	0.052563	0.0508536	0.113155	0.0758574	0.0586706	0.086028	0.07842	0.0818553	0.0835269	0.075997	0.0847827	0.0977923	0.0995118	0.0402501	0.0627749	0.0849652	0.0690973	0.0613735	0.040262	0.0701557	0.0537134	0.0780721	0.0746684	0.0710217	Phenylpropanoids and polyketides	Coumarins and derivatives	HASH(0x169aeb0)	1143-70-0	HMDB0013695	-	-	-	-
POS00769	--	Yangonin	10.3948	262.013	0.0154727	0.015569	0.0163462	0.0140608	0.0146031	0.0140081	0.0269683	0.0166375	0.0157131	0.0181607	0.0156435	0.0165557	0.0177914	0.0172492	0.0169401	0.0175132	0.0243385	0.0140436	0.0163851	0.0160999	0.0136079	0.0160393	0.0154355	0.010702	0.0183807	0.0144733	0.0232923	0.0167273	Phenylpropanoids and polyketides	Kavalactones	HASH(0x17769a8)	500-62-9	HMDB0034144	C09980	ko01061//Biosynthesis of phenylpropanoids	Chemical structure transformation maps	Metabolism
POS00770	--	Ethacrynic acid	7.81583	306.991	0.00149011	0.00109021	0.00145732	0.00152437	0.00175143	0.00119087	0.00190911	0.00178305	0.00208692	0.00114308	0.00197069	0.00179693	0.00132546	0.00130456	0.00169617	0.00123458	0.00101114	0.00237154	0.00110133	0.00163878	0.000773742	0.000936792	0.00163457	0.0011896	0.0011095	0.00101788	0.00106865	0.00180309	Benzenoids	Benzene and substituted derivatives	Phenoxyacetic acid derivatives	58-54-8	HMDB0015039	-	-	-	-
POS00771	--	Thymidine	6.31676	246.028	0.0071073	0.00820981	0.00621977	0.00773109	0.00728102	0.00623638	0.00784617	0.00821669	0.0109284	0.00832318	0.0170006	0.00842866	0.00672155	0.00754266	0.00852255	0.00814636	0.00948505	0.00750933	0.00744215	0.00725059	0.00679563	0.00250578	0.00655181	0.00438775	0.0070707	0.00690929	0.00503615	0.0080872	Nucleosides, nucleotides, and analogues	Pyrimidine nucleosides	Pyrimidine 2'-deoxyribonucleosides	50-89-5	HMDB0000273	C00214	ko01100//Metabolic pathways;ko00240//Pyrimidine metabolism	Global and overview maps;Nucleotide metabolism	Metabolism
POS00772	--	Luminol	2.30394	184.082	0.12112	0.131057	0.12331	0.122365	0.120458	0.119036	0.149732	0.219685	0.157149	0.152544	0.151895	0.14357	0.134408	0.130243	0.132663	0.131354	0.148021	0.1198	0.105806	0.101112	0.112304	0.10217	0.108764	0.116497	0.119249	0.121378	0.122439	0.122076	Organoheterocyclic compounds	Diazanaphthalenes	Benzodiazines	-	HMDB0254204	-	-	-	-
POS00773	--	Carbadox	1.60435	266.123	0.0716158	0.0817842	0.0775025	0.0580577	0.0897968	0.0931636	0.0865823	0.0695213	0.102034	0.0882444	0.0858924	0.0803649	0.0739775	0.072901	0.0809409	0.0812867	0.0973719	0.0807629	0.064222	0.0612123	0.072426	0.0703413	0.0591409	0.0774841	0.0673731	0.0677028	0.0674991	0.0807916	Organoheterocyclic compounds	Diazanaphthalenes	Benzodiazines	-	HMDB0259619	-	-	-	-
POS00774	--	--	247.866	415.21	3.93575	1.795	3.42993	2.8331	2.22441	2.79954	2.52341	2.85698	3.43088	3.70075	2.89949	3.87987	2.1145	2.28752	3.30881	1.56269	3.25147	2.61036	2.28652	1.95425	1.73586	2.06096	1.76608	2.33057	2.43229	2.5495	2.66777	2.5929	--	--	--	--	--	-	-	-	-
POS00775	--	--	70.2978	200.047	2.44061	2.35519	2.35786	2.66708	2.39006	0.673028	3.25497	2.70011	2.80449	2.76364	2.51101	3.02335	2.92171	2.83776	0.429425	2.68696	2.83378	2.90784	4.24765	2.12193	2.40259	2.08729	4.24229	2.09199	2.59634	2.67326	2.66383	2.71448	--	--	--	--	--	-	-	-	-
POS00776	--	--	164.891	313.155	0.067917	0.0979986	0.061567	0.0661528	0.0886969	0.089784	0.132924	0.164984	0.246475	0.202184	0.185096	0.201006	0.139208	0.151842	0.160608	0.130806	0.19844	0.189697	0.106582	0.115827	0.103854	0.0867667	0.0971315	0.089155	0.111065	0.143462	0.110967	0.113182	--	--	--	--	--	-	-	-	-
POS00777	--	--	194.499	557.306	2.47125	2.51457	2.57287	2.60984	2.05369	2.39411	1.69725	1.50987	1.87197	1.64967	1.55137	1.6472	1.38997	1.37265	1.32676	1.13717	1.3633	1.8023	1.95922	1.77127	1.61289	1.61426	2.00435	1.89245	1.71769	1.88163	1.87424	1.89689	--	--	--	--	--	-	-	-	-
POS00778	--	--	172.691	358.27	0.171923	0.161672	0.18977	0.144075	0.252078	0.201503	0.26712	0.335359	0.41038	0.350164	0.195373	0.301581	0.17721	0.207218	0.211543	0.131588	0.396656	0.251899	0.217103	0.202292	0.191392	0.182813	0.21176	0.195674	0.147691	0.185169	0.188337	0.154414	--	--	--	--	--	-	-	-	-
POS00779	--	--	137.014	316.223	0.0367286	0.0373893	0.0338713	0.0432135	0.0515735	0.0438098	0.177769	0.169178	0.20919	0.17608	0.172461	0.17439	0.129431	0.102687	0.144096	0.102722	0.149739	0.150841	0.0440531	0.0428777	0.0501406	0.0375094	0.0466224	0.0470122	0.0751718	0.0810768	0.0773664	0.069786	--	--	--	--	--	-	-	-	-
POS00780	--	--	230.099	272.257	0.520598	0.37641	0.45122	0.445565	0.354152	0.425276	0.361095	0.432895	0.498008	0.469647	0.437822	0.438142	0.373532	0.424198	0.745253	0.38274	0.415193	0.442663	0.451056	0.329726	0.317575	0.330339	0.405963	0.328719	0.389692	0.414793	0.436934	0.417178	--	--	--	--	--	-	-	-	-
POS00781	--	--	27.6373	298.115	4.19089	6.23644	5.48248	5.9597	6.90239	6.43977	1.54405	1.0846	1.93116	1.74436	1.18955	1.38038	0.216436	0.21856	0.225389	0.208682	0.265824	0.243956	0.326903	0.25209	0.295341	0.361696	0.272731	0.304174	1.72131	1.77521	1.87509	1.82749	--	--	--	--	--	-	-	-	-
POS00782	--	--	335.599	338.341	12.6384	8.40556	23.4393	8.90963	11.235	12.2057	11.4502	10.073	12.9352	11.6079	15.7309	12.0917	10.8255	8.58382	16.5123	10.8452	15.0407	18.289	11.1183	7.0652	10.4946	7.51427	9.9768	18.5415	12.0159	15.3112	13.9833	11.6319	--	--	--	--	--	-	-	-	-
POS00783	--	--	353.509	619.43	0.0287444	0.0825207	0.0786968	0.0509558	0.0472808	0.0317785	0.107538	0.0634544	0.0999703	0.0690606	0.0996859	0.0405381	0.0684126	0.0465291	0.0444995	0.0891898	0.0982853	0.0444149	0.0979989	0.0738789	0.0730823	0.0739771	0.0828356	0.119969	0.044794	0.0451753	0.0658803	0.0624545	--	--	--	--	--	-	-	-	-
POS00784	--	--	157.311	342.239	0.190389	0.230356	0.228772	0.182172	0.239455	0.266622	0.416275	0.506128	0.698105	0.570555	0.506389	0.540709	0.418825	0.441472	0.485514	0.356229	0.573518	0.554764	0.223201	0.196434	0.165572	0.144269	0.230499	0.233428	0.29305	0.355157	0.291544	0.39558	--	--	--	--	--	-	-	-	-
POS00785	--	--	21.1997	189.159	0.171959	0.17376	0.171028	0.213146	0.156066	0.18962	0.147394	0.13547	0.168312	0.161238	0.118637	0.129293	0.133452	0.129417	0.123289	0.111933	0.143003	0.125732	0.11156	0.103283	0.0900619	0.100393	0.0889234	0.129691	0.123796	0.15928	0.153615	0.124143	--	--	--	--	--	-	-	-	-
POS00786	--	--	85.9433	393.25	0.0245155	0.0399519	0.0263331	0.0452431	0.0393685	0.0638072	0.00965589	0.00181657	0.0145302	0.0188032	0.010325	0.0131066	0.0144823	0.0159515	0.0319627	0.0186452	0.0257486	0.0265571	0.10008	0.100105	0.130166	0.113632	0.111213	0.128973	0.0392951	0.0623613	0.0325279	0.0541627	--	--	--	--	--	-	-	-	-
POS00787	--	--	170.047	226.141	0.0972611	0.0406248	0.0648455	0.0487157	0.0437035	0.0639258	0.0771423	0.0458041	0.0502542	0.0363856	0.0544957	0.0439349	0.0627135	0.0830017	0.0551562	0.0310956	0.0614381	0.049323	0.0491848	0.013792	0.0419547	0.0249528	0.0497723	0.0545731	0.0451859	0.0462423	0.0456719	0.0422749	--	--	--	--	--	-	-	-	-
POS00788	--	--	166.606	394.197	0.0491068	0.0617819	0.0482843	0.0494954	0.0686333	0.081935	0.133902	0.155556	0.202843	0.190195	0.160551	0.174124	0.0968862	0.108405	0.107258	0.0900562	0.14032	0.134023	0.0780149	0.100495	0.0815639	0.0659114	0.0799606	0.0758014	0.091971	0.115338	0.0937982	0.0914148	--	--	--	--	--	-	-	-	-
POS00789	--	--	270.513	149.023	0.362328	0.25594	0.266199	0.277675	0.306493	0.285857	0.279583	0.274727	0.304294	0.275101	0.286851	0.313856	0.35265	0.304502	0.439131	0.256581	0.39939	0.298001	0.286337	0.243916	0.299359	0.291555	0.243386	0.316518	0.275327	0.249388	0.307277	0.280287	--	--	--	--	--	-	-	-	-
POS00790	--	--	177.821	370.175	0.0916288	0.107443	0.114677	0.111578	0.101714	0.105661	0.137671	0.116353	0.153198	0.121782	0.115319	0.112043	0.0736016	0.0696579	0.0807136	0.0721304	0.098227	0.0820852	0.126877	0.122931	0.132584	0.116718	0.129675	0.121496	0.0982936	0.106063	0.110229	0.10995	--	--	--	--	--	-	-	-	-
POS00791	--	--	18.5744	319.197	0.0574521	0.0694921	0.0361115	0.0686652	0.0606424	0.0802153	0.0175335	0.0374812	0.0265012	0.0145192	0.0202153	0.0110899	0.0511822	0.047995	0.0409489	0.0445812	0.0975956	0.0771505	0.109135	0.0992548	0.0741731	0.0876843	0.100412	0.0964584	0.0660548	0.0735515	0.0476625	0.045775	--	--	--	--	--	-	-	-	-
POS00792	--	--	235.874	820.546	0.00986491	0.0115344	0.0131426	0.0165512	0.0148525	0.0106018	0.0171738	0.0130552	0.0207413	0.0214183	0.0139411	0.0159695	0.0104253	0.0148138	0.0135299	0.0135031	0.0156689	0.014846	0.0310252	0.0333262	0.0298221	0.0306153	0.0381722	0.0361232	0.0177711	0.0193738	0.024789	0.0189098	--	--	--	--	--	-	-	-	-
POS00793	--	--	204.432	391.196	0.0375568	0.0517393	0.045541	0.0490749	0.048996	0.0382194	0.0630691	0.0572788	0.0680754	0.066631	0.0679647	0.0665352	0.116006	0.109676	0.117613	0.101352	0.134768	0.123878	0.0689268	0.0733132	0.0830915	0.0627278	0.0723321	0.0848109	0.076151	0.0829238	0.0774425	0.0751732	--	--	--	--	--	-	-	-	-
POS00794	--	--	158.183	346.233	0.203147	0.30211	0.207257	0.214893	0.337122	0.369278	0.611793	0.720567	1.00458	0.827878	0.722696	0.77286	0.664748	0.662602	0.802649	0.625776	1.01828	0.90308	0.214733	0.230481	0.20803	0.191155	0.220575	0.205946	0.420916	0.509374	0.451396	0.426164	--	--	--	--	--	-	-	-	-
POS00795	--	--	167.958	350.207	0.124223	0.174276	0.123183	0.13367	0.182488	0.19164	0.515404	0.584162	0.755924	0.672296	0.589077	0.6475	0.423096	0.462699	0.458809	0.3922	0.56895	0.53972	0.163566	0.164025	0.153322	0.135098	0.167362	0.144994	0.319849	0.375985	0.318426	0.319769	--	--	--	--	--	-	-	-	-
POS00796	--	--	196.52	293.211	1.49976	1.62742	1.64777	1.72897	1.38023	1.42995	2.14541	1.90991	2.31052	2.26742	1.82377	2.07968	1.57188	1.46583	1.70925	1.22119	1.75474	1.71964	1.06461	0.847314	0.875525	0.801137	0.972203	0.987126	1.36296	1.50465	1.46269	1.43244	--	--	--	--	--	-	-	-	-
POS00797	--	--	251.968	578.306	0.0972386	0.075938	0.0784801	0.0983015	0.092652	0.071357	0.121655	0.0800344	0.113349	0.104922	0.0968747	0.109182	0.12281	0.0883	0.104951	0.108525	0.134621	0.11788	0.085608	0.0836398	0.0968217	0.097608	0.0635834	0.123654	0.0870693	0.102528	0.0921579	0.101364	--	--	--	--	--	-	-	-	-
POS00798	--	--	51.0286	324.155	0.0759789	0.0930951	0.0885835	0.0803668	0.0994291	0.111776	0.154396	0.139252	0.195455	0.149621	0.149156	0.143587	0.119354	0.114185	0.160798	0.12159	0.190608	0.160185	0.0998738	0.079771	0.102333	0.0991038	0.0965124	0.0982044	0.113682	0.104036	0.110129	0.128346	--	--	--	--	--	-	-	-	-
POS00799	--	--	158.765	373.245	0.197706	0.260435	0.190125	0.212425	0.293245	0.303845	0.513637	0.599191	0.820078	0.672709	0.593931	0.645775	0.501834	0.543683	0.623484	0.572921	0.73352	0.711298	0.254788	0.266844	0.238903	0.202031	0.262296	0.224143	0.365363	0.437674	0.380506	0.357322	--	--	--	--	--	-	-	-	-
POS00800	--	--	145.262	430.265	0.0617814	0.0997591	0.0975706	0.0808352	0.0972923	0.100238	0.190353	0.158047	0.185498	0.163586	0.207841	0.202557	0.165261	0.112372	0.144057	0.162869	0.213137	0.150535	0.0679331	0.071399	0.0947782	0.058511	0.132496	0.066391	0.121338	0.120386	0.138966	0.129983	--	--	--	--	--	-	-	-	-
POS00801	--	--	149.507	435.271	0.0340887	0.0527413	0.0611804	0.0540642	0.0588133	0.0590269	0.0326758	0.00954705	0.0187435	0.019327	0.0225477	0.0178969	0.0900262	0.0600455	0.041561	0.08551	0.132053	0.0594829	0.093752	0.0574715	0.0853156	0.0958421	0.09378	0.105559	0.0735965	0.037508	0.0778104	0.0781795	--	--	--	--	--	-	-	-	-
POS00802	--	--	65.7085	390.188	0.0297836	0.0248551	0.0199927	0.0289787	0.0379825	0.0439016	0.0905898	0.0940314	0.121721	0.097553	0.103225	0.0934586	0.0829127	0.0655638	0.085179	0.0729479	0.121634	0.0985357	0.0292893	0.02371	0.0268296	0.0224552	0.0313686	0.0297541	0.0474564	0.0348825	0.0501219	0.0615575	--	--	--	--	--	-	-	-	-
POS00803	--	--	189.161	426.237	0.007598	0.0171749	0.0150768	0.0148074	0.0134973	0.0143181	0.0400633	0.0491096	0.058745	0.0524952	0.0482859	0.0462894	0.0315243	0.0277045	0.0319314	0.0280502	0.0445851	0.0338097	0.0154303	0.0108256	0.00954972	0.0133863	0.0181511	0.0129946	0.0259892	0.0259639	0.0213508	0.0275329	--	--	--	--	--	-	-	-	-
POS00804	--	--	187.859	415.291	0.0138094	0.0193841	0.0186287	0.0185329	0.02259	0.0321974	0.0626863	0.0645072	0.0692586	0.0638365	0.0520051	0.0536184	0.0503218	0.0547385	0.058601	0.0496393	0.0664208	0.0629441	0.0242919	0.0238088	0.021609	0.0193009	0.0275925	0.0190158	0.0350005	0.0386301	0.0388486	0.0374483	--	--	--	--	--	-	-	-	-
POS00805	--	--	12.0315	335.174	0.0472932	0.0491335	0.0698423	0.0886304	0.0870807	0.0726157	0.0946381	0.0769868	0.107682	0.0854445	0.08605	0.0850018	0.0949398	0.0899144	0.0806811	0.0842558	0.0531721	0.0922583	0.0764307	0.0701686	0.072487	0.0606624	0.0622939	0.0565602	0.0566754	0.086512	0.080853	0.0715339	--	--	--	--	--	-	-	-	-
POS00806	--	--	320.651	391.284	0.205678	0.185846	0.393215	0.350536	0.437259	0.196432	0.423482	0.261142	1.09432	0.375834	0.828631	0.173958	0.37829	0.221504	0.414023	0.765418	0.758357	0.80606	0.208381	0.271208	0.238543	0.369523	0.516305	0.69572	0.419629	0.491735	0.502584	0.616411	--	--	--	--	--	-	-	-	-
POS00807	--	--	159.691	332.218	0.256037	0.346644	0.279347	0.286868	0.374542	0.41041	0.711167	0.763081	1.03472	0.860666	0.772942	0.804146	0.668711	0.697135	0.772535	0.604746	0.942632	0.843044	0.343835	0.363826	0.341795	0.300901	0.376947	0.32939	0.496632	0.563882	0.504336	0.496434	--	--	--	--	--	-	-	-	-
POS00808	--	--	40.2019	253.118	0.187108	0.235595	0.218322	0.242764	0.216571	0.233862	0.488122	0.588859	0.637594	0.798423	0.474716	0.542388	0.440681	0.434202	0.778799	0.404536	0.593038	0.496216	0.342897	0.199436	0.212291	0.181558	0.325621	0.191314	0.452995	0.494765	0.374751	0.376139	--	--	--	--	--	-	-	-	-
POS00809	--	--	306.575	529.317	0.0284	0.0391523	0.112087	0.0158471	0.0497941	0.0272176	0.0801732	0.0729194	0.103824	0.0816495	0.084021	0.0819684	0.0782865	0.0458184	0.0127992	0.00993863	0.0536816	0.0753385	0.00801674	0.00886058	0.0182092	0.00690823	6.48597e-05	0.0115677	0.0457448	0.0467491	7.20649e-05	0.0612356	--	--	--	--	--	-	-	-	-
POS00810	--	--	308.836	814.558	0.310269	0.477014	0.492823	0.368652	0.427391	0.311502	0.187152	0.17579	0.264938	0.263509	0.232621	0.271067	0.0470485	0.0344207	0.0339599	0.038208	0.0295292	0.0363467	0.266844	0.503588	0.336132	0.225101	0.278503	0.36877	0.290533	0.263401	0.26231	0.317348	--	--	--	--	--	-	-	-	-
POS00811	--	--	164.249	189.054	0.164382	0.171226	0.126432	0.131568	0.121851	0.205834	0.023893	0.0247911	0.0154847	0.0161955	0.0201309	0.0207768	0.075705	0.0824083	0.0699472	0.0639398	0.0736096	0.0890738	0.0778843	0.0887116	0.0899901	0.0647114	0.0648931	0.0719196	0.0717898	0.0891874	0.0753892	0.0798994	--	--	--	--	--	-	-	-	-
POS00812	--	--	158.637	302.208	0.177044	0.2318	0.181969	0.182186	0.228902	0.255872	0.485619	0.536404	0.6991	0.581989	0.521336	0.558814	0.4316	0.405331	0.454338	0.392973	0.62026	0.55646	0.203451	0.163669	0.196308	0.178104	0.209063	0.18051	0.319062	0.371191	0.322913	0.323679	--	--	--	--	--	-	-	-	-
POS00813	--	--	193.878	267.125	0.0199883	0.0279333	0.0198533	0.0227565	0.0136689	0.0202539	0.048356	0.0217249	0.0449863	0.0514073	0.0399231	0.03369	0.013885	0.0103115	0.00383921	0.00589292	0.0127513	0.00835217	0.0770535	0.0643112	0.0679782	0.0749817	0.0722424	0.055976	0.0363185	0.038145	0.0366004	0.036908	--	--	--	--	--	-	-	-	-
POS00814	--	--	304.664	361.273	0.0330611	0.0436185	0.0635486	0.0262309	0.0486504	0.0788143	0.0887695	0.0331577	0.0634174	0.0744948	7.82035e-05	0.0347849	0.0372823	0.0441783	0.0506068	7.34649e-05	0.063706	0.0580222	0.0288237	0.0383568	0.0441514	0.0251825	0.0347364	0.0564149	0.0518684	0.0468797	0.0400058	0.0359612	--	--	--	--	--	-	-	-	-
POS00815	--	--	79.7393	409.208	0.00538083	0.00659323	0.00450579	0.00531029	0.00856434	0.0102724	0.0454319	0.054764	0.0372689	0.0466478	0.0433203	0.0383737	0.0254485	0.0190421	0.0266054	0.0140453	0.030592	0.0189335	0.00928219	0.00635123	0.0106938	0.00541606	0.0106099	0.0100368	0.0182311	0.0221092	0.0208683	0.0182577	--	--	--	--	--	-	-	-	-
POS00816	--	--	183.565	392.255	0.103397	0.140276	0.115926	0.121317	0.146656	0.165556	0.399799	0.406649	0.473546	0.418942	0.387879	0.395692	0.28886	0.277998	0.310469	0.256748	0.361165	0.331408	0.135026	0.129042	0.125359	0.114523	0.135302	0.126938	0.209895	0.224058	0.224214	0.225259	--	--	--	--	--	-	-	-	-
POS00817	--	--	214.255	366.214	0.163912	0.157469	0.159497	0.2483	0.158087	0.17011	0.284336	0.262506	0.315073	0.281786	0.273426	0.270226	0.417381	0.485895	0.444341	0.328956	0.446821	0.525455	0.286003	0.284735	0.294375	0.23981	0.307161	0.241523	0.300428	0.271929	0.292849	0.301844	--	--	--	--	--	-	-	-	-
POS00818	--	--	140.565	473.272	0.0261342	0.0320255	0.041565	0.0408462	0.0406424	0.0548257	0.147999	0.152523	0.220265	0.192436	0.147706	0.130379	0.236316	0.216043	0.223671	0.162121	0.28248	0.215375	0.0872651	0.0960072	0.0713942	0.0694099	0.122865	0.0876175	0.124094	0.129162	0.115465	0.0981858	--	--	--	--	--	-	-	-	-
POS00819	--	--	276.105	333.182	0.0240531	0.0416323	0.0547207	0.0250138	0.0364439	0.0250609	0.0923557	0.0867642	0.0920503	0.0949312	0.0978718	0.105277	0.0486674	0.057914	0.0661545	0.0496599	0.0948667	0.0691593	0.0511914	0.0819869	0.0889444	0.0832124	0.0939701	0.0990411	0.0732128	0.0628875	0.0710885	0.0823982	--	--	--	--	--	-	-	-	-
POS00820	--	--	42.5127	378.169	0.0142325	0.0181736	0.0185934	0.0211112	0.0195633	0.0178353	0.0733182	0.0766249	0.0883111	0.0801024	0.0698121	0.0733702	0.0616222	0.0566409	0.0722592	0.0596489	0.083635	0.068361	0.0222197	0.0226325	0.0209682	0.0173913	0.0208961	0.0181929	0.0417512	0.049559	0.0490945	0.0320994	--	--	--	--	--	-	-	-	-
POS00821	--	--	167.751	324.217	0.0168152	0.0223327	0.0158123	0.010505	0.0193433	0.0324336	0.00822792	0.00725071	0.0148097	0.0112756	0.013572	0.0116063	0.0555255	0.0613566	0.0940397	0.0557295	0.124826	0.0849477	0.0899831	0.179937	0.103465	0.0842345	0.119744	0.131834	0.0537032	0.0688087	0.0602744	0.0586569	--	--	--	--	--	-	-	-	-
POS00822	--	--	153.398	545.295	0.00663726	0.0151453	0.00890806	0.00673258	0.0153364	0.0101202	0.0195083	0.0154869	0.020377	0.0145248	0.0039452	0.0153966	0.0227748	0.00934426	0.0143624	0.0234624	0.0222688	0.019857	0.0201353	0.0128119	0.0111386	0.0204579	0.0143601	0.0163853	0.0136341	0.0144892	0.0130314	0.0114772	--	--	--	--	--	-	-	-	-
POS00823	--	--	153.886	394.198	0.052709	0.0765821	0.0666476	0.057336	0.13787	0.0815877	0.232837	0.193239	0.254642	0.216734	0.184582	0.191538	0.13169	0.11757	0.12895	0.156985	0.214719	0.156951	0.0687706	0.0642572	0.0590695	0.0825958	0.0770516	0.0868974	0.199909	0.119024	0.201829	0.131679	--	--	--	--	--	-	-	-	-
POS00824	--	--	75.2063	132.102	0.044456	0.0272435	0.0184401	0.0186529	0.022953	0.0239738	0.0296223	0.025594	0.0370192	0.0334798	0.0299077	0.030601	0.0330772	0.0303248	0.031936	0.0281986	0.0391409	0.0357967	0.030857	0.0232857	0.0261373	0.0228269	0.025418	0.026796	0.0251088	0.0299277	0.0245521	0.0323483	--	--	--	--	--	-	-	-	-
POS00825	--	--	288.111	433.291	8.15139	6.14325	8.78688	6.37743	6.32971	6.26337	7.54556	7.51731	8.43947	7.48912	8.48232	7.84667	6.92031	7.22112	9.79425	6.09729	7.83815	7.40067	6.06055	5.32368	6.23126	5.60939	5.57097	5.51147	7.05715	6.70557	7.31669	7.45541	--	--	--	--	--	-	-	-	-
POS00826	--	--	42.8126	354.165	0.0392726	0.0488358	0.0570389	0.0566213	0.0538452	0.0542505	0.0866542	0.094051	0.105031	0.0968429	0.0841906	0.0969234	0.0867625	0.0948376	0.100337	0.0814207	0.126266	0.10422	0.0457748	0.0517723	0.0475075	0.0411026	0.0590246	0.0507486	0.0658026	0.065955	0.0822144	0.0665873	--	--	--	--	--	-	-	-	-
POS00827	--	--	213.586	551.261	7.23815	7.30751	7.22198	7.71519	5.3247	6.89145	3.8528	4.23541	3.88366	4.53159	3.18286	4.62707	3.75366	3.42271	3.52481	2.51369	3.42505	3.77534	4.03432	3.14556	3.07249	2.82604	3.93416	3.37697	3.92375	4.31438	4.62429	4.42414	--	--	--	--	--	-	-	-	-
POS00828	--	--	210.974	555.292	3.85656	3.69226	3.68407	3.83229	2.67035	3.94058	5.06163	5.43209	5.13832	5.69407	4.98802	5.82372	5.08281	4.75492	4.83905	3.34201	4.66439	5.37424	4.06128	3.51774	2.97811	2.62557	3.64373	3.44938	3.86433	4.48733	4.42534	4.30992	--	--	--	--	--	-	-	-	-
POS00829	--	--	153.712	354.148	0.0321695	0.0465484	0.0392873	0.0371705	0.0508492	0.0526821	0.119201	0.0968171	0.128992	0.11197	0.106457	0.102249	0.0660443	0.0622917	0.0660937	0.0731202	0.0898456	0.0822071	0.0569073	0.0538958	0.0494217	0.0520974	0.0552491	0.0515314	0.0559775	0.0676294	0.0580654	0.0700213	--	--	--	--	--	-	-	-	-
POS00830	--	--	156.686	374.247	0.0127346	0.0199493	0.0169912	0.0155565	0.0248644	0.0249858	0.0560459	0.0438539	0.0602913	0.0449647	0.0417214	0.0508197	0.0468112	0.0522939	0.053413	0.0569245	0.0779544	0.0577328	0.0219623	0.024567	0.0239669	0.0204907	0.0243849	0.0202697	0.032086	0.0322507	0.0285128	0.0339169	--	--	--	--	--	-	-	-	-
POS00831	--	--	163.971	401.276	0.0443638	0.101881	0.0627543	0.0502029	0.0945803	0.098904	0.162238	0.180196	0.233654	0.221699	0.19058	0.215967	0.134116	0.157987	0.158357	0.136366	0.188816	0.1909	0.0690973	0.0787865	0.0641038	0.0596975	0.0682305	0.0636234	0.0984885	0.115262	0.0909272	0.097772	--	--	--	--	--	-	-	-	-
POS00832	--	--	141.272	444.244	0.0126498	0.0294722	0.0291025	0.024012	0.0140397	0.0229018	0.00243874	0.0106634	0.00684182	0.00195156	0.0078373	0.00291598	0.0031191	0.00283228	0.0193033	0.0020469	0.0122156	0.00454114	0.0124719	0.0159684	0.0126828	0.0162822	0.0161945	0.0112343	0.0126752	0.0113358	0.00752702	0.00977944	--	--	--	--	--	-	-	-	-
POS00833	--	--	173.874	387.259	0.0347991	0.0411438	0.0365418	0.0326836	0.0371826	0.0509413	0.253953	0.284008	0.355499	0.267781	0.254221	0.278479	0.20992	0.199191	0.232825	0.19392	0.290472	0.258227	0.0191945	0.0181234	0.0193994	0.0165963	0.0222876	0.0177004	0.119556	0.123634	0.124828	0.127141	--	--	--	--	--	-	-	-	-
POS00834	--	--	288.064	323.257	0.0756804	0.123136	0.0987567	0.134888	0.143647	0.124683	0.135735	0.0390896	0.109888	0.106671	0.117304	0.105431	0.100582	0.0996617	0.0731158	0.0987748	0.160265	0.133758	0.487651	0.512337	0.478675	0.355637	0.5913	0.567276	0.206288	0.178569	0.184843	0.201513	--	--	--	--	--	-	-	-	-
POS00835	--	--	72.6543	304.187	0.0132323	0.0202565	0.0156823	0.0149718	0.0197828	0.0230882	0.0679359	0.120516	0.150232	0.115463	0.0405648	0.0413816	0.0740528	0.0671523	0.0748047	0.0219025	0.082097	0.0787391	0.00209282	0.0128407	0.0131546	0.0113876	0.00320798	0.011674	0.0498046	0.0563248	0.0519821	0.0555406	--	--	--	--	--	-	-	-	-
POS00836	--	--	140.184	414.234	0.0341845	0.0527228	0.0562918	0.0511352	0.047676	0.0450123	0.00950207	0.00853095	0.0123552	0.0054378	0.0108871	0.0082481	0.024427	0.030376	0.0370884	0.0293981	0.0381986	0.0290389	0.0809408	0.0726025	0.0773788	0.0670272	0.0999632	0.08286	0.0385009	0.0520487	0.0487653	0.0382129	--	--	--	--	--	-	-	-	-
POS00837	--	--	134.702	488.271	0.047536	0.0505242	0.0540162	0.053169	0.0592269	0.0492149	0.155224	0.121348	0.152293	0.136647	0.138827	0.12741	0.101147	0.101258	0.118163	0.0959221	0.15091	0.121819	0.0472589	0.0468472	0.0512389	0.0425552	0.0510692	0.0545636	0.0781913	0.0761608	0.0770374	0.0686737	--	--	--	--	--	-	-	-	-
POS00838	--	--	158.472	393.213	0.0482841	0.0645292	0.0494848	0.0516093	0.0682022	0.084523	0.102345	0.108741	0.165892	0.124547	0.113633	0.121084	0.0817375	0.0852528	0.0937022	0.0752265	0.114711	0.103758	0.0639727	0.0661448	0.0624355	0.0521956	0.0624783	0.0605655	0.0765797	0.0844586	0.0734534	0.0767172	--	--	--	--	--	-	-	-	-
POS00839	--	--	170.609	173.128	0.0652246	0.0364258	0.035193	0.041589	0.0230495	0.0463818	0.121152	0.0738294	0.0811071	0.0970083	0.067749	0.0898927	0.0118753	0.0384402	0.065735	0.0815736	0.105993	0.0123931	0.0237498	0.0347074	0.0179044	0.00837944	0.0392923	0.0376324	0.0422769	0.043789	0.0476679	0.0621864	--	--	--	--	--	-	-	-	-
POS00840	--	--	319.881	342.336	0.0331272	0.0239928	0.0453646	0.0366759	0.0601418	0.032905	0.0468862	0.0528581	0.159015	0.066344	0.140116	0.0459981	0.0450244	0.0299213	0.0612092	0.102521	0.0942692	0.104429	0.0348813	0.0388216	0.0405542	0.0461205	0.041613	0.0544838	0.0658348	0.0469061	0.059259	0.0810236	--	--	--	--	--	-	-	-	-
POS00841	--	--	139.052	416.25	0.00790563	0.00525855	0.0369393	0.00519859	0.00477299	0.0171716	0.126854	0.0688757	0.168284	0.135273	0.129525	0.0683331	0.062663	0.055822	0.0689166	0.0559386	0.080365	0.0652113	0.00718359	0.00673156	0.110517	0.00164395	0.00857758	0.0694322	0.0362915	0.0398678	0.0409793	0.034281	--	--	--	--	--	-	-	-	-
POS00842	--	--	146.789	320.163	0.0792288	0.116292	0.104485	0.104996	0.122706	0.125681	0.204026	0.19825	0.244778	0.18641	0.193515	0.175309	0.173576	0.138842	0.174443	0.155055	0.231978	0.191584	0.131847	0.10938	0.118921	0.107515	0.123364	0.130657	0.144324	0.139656	0.163702	0.159378	--	--	--	--	--	-	-	-	-
POS00843	--	--	312.359	750.55	0.0292066	0.0614832	0.0706293	0.0315472	0.0646323	0.0297964	0.0208098	0.0149592	0.0223512	0.0219968	0.0100264	0.0139019	0.028951	0.0289335	0.0291839	0.01879	0.0149418	0.0318707	0.111459	0.0837353	0.0627816	0.0880005	0.0755104	0.133323	0.0476819	0.0373182	0.0307732	0.0430233	--	--	--	--	--	-	-	-	-
POS00844	--	--	313.826	524.297	0.135475	0.186462	0.18057	0.104345	0.179506	0.103989	0.16179	0.0550151	0.110191	0.0897841	0.111582	0.067092	0.0986311	0.0674981	0.0611274	0.0916754	0.0405569	0.159993	0.107615	0.100156	0.0836059	0.0666605	0.0686444	0.159341	0.12114	0.0882595	0.0939678	0.133927	--	--	--	--	--	-	-	-	-
POS00845	--	--	313.824	477.406	0.723089	1.49433	1.42951	0.675567	1.68981	1.15316	1.85332	0.871239	2.05709	1.36339	0.0427845	1.12636	1.47214	0.687734	0.903214	0.0368221	1.25742	2.02471	1.15981	0.881092	0.872471	0.591785	0.686175	1.58368	1.13547	0.995609	0.836169	1.12025	--	--	--	--	--	-	-	-	-
POS00846	--	--	39.8036	332.181	0.229409	0.299261	0.268105	0.278415	0.322464	0.297019	0.575333	0.64681	0.75112	0.678171	0.576272	0.666708	0.658614	0.610812	0.771403	0.593157	0.76596	0.661822	0.284891	0.286453	0.303858	0.266413	0.306072	0.307721	0.46109	0.477292	0.516483	0.42458	--	--	--	--	--	-	-	-	-
POS00847	--	--	36.3189	505.213	0.0238797	0.030857	0.0315869	0.0047806	0.0334871	0.0276824	0.0153706	0.0137812	0.0188444	0.0262454	0.0142009	0.0231031	0.0234991	0.0323047	0.0393665	0.0192254	0.0215844	0.020546	0.0560066	0.0403717	0.0381333	0.0301942	0.0347985	0.0345054	0.0382509	0.0287563	0.0285074	0.0209225	--	--	--	--	--	-	-	-	-
POS00848	--	--	203.022	491.242	1.12047	1.29537	1.26657	1.34027	1.10975	1.23949	0.726186	0.841789	0.981251	0.855358	0.741317	0.940179	1.29387	1.12171	1.23122	0.801342	1.23353	1.34611	0.946094	0.869796	0.849812	0.771324	0.803158	0.847618	0.89323	1.04634	0.981435	1.02216	--	--	--	--	--	-	-	-	-
POS00849	--	--	176.73	375.203	0.0100931	0.0182189	0.0162034	0.0155527	0.0277912	0.0190549	0.0420204	0.0456001	0.0615638	0.0453701	0.0447175	0.0438697	0.0347481	0.0325513	0.0498988	0.0380346	0.051695	0.0463279	0.0578934	0.0517507	0.0551359	0.0499657	0.0598112	0.0545761	0.0366588	0.0391606	0.0400774	0.0369983	--	--	--	--	--	-	-	-	-
POS00850	--	--	189.494	225.09	0.0104991	0.0116538	0.00980782	0.0115849	0.00839212	0.0133924	0.00835065	0.00787354	0.00983684	0.00632173	0.00930373	0.00788165	0.00940423	0.00872201	0.00957393	0.00871246	0.00885199	0.00880768	0.00492578	0.00573951	0.00567213	0.00578033	0.00569871	0.00489547	0.00799878	0.00737227	0.00654099	0.00684443	--	--	--	--	--	-	-	-	-
POS00851	--	--	24.3861	279.155	0.0658315	0.0747268	0.070773	0.0776239	0.0761286	0.0672751	0.00730982	0.0298683	0.0526447	0.0437344	0.0394594	0.0380959	0.0316569	0.0331204	0.0338987	0.00229779	0.024245	0.0430685	0.0492281	0.0407316	0.0382902	0.0363513	0.0597948	0.0440843	0.038034	0.0485158	0.057282	0.0407773	--	--	--	--	--	-	-	-	-
POS00852	--	--	170.61	415.292	0.0385406	0.0373341	0.0321599	0.026032	0.0550229	0.0417667	0.084303	0.0802652	0.0866431	0.0791711	0.0812892	0.0805916	0.0662789	0.0706195	0.0605704	0.0478242	0.0752626	0.0771197	0.0343558	0.0632301	0.0337747	0.0245156	0.0424009	0.0416961	0.0521956	0.0753795	0.0530362	0.0524635	--	--	--	--	--	-	-	-	-
POS00853	--	--	354.381	463.303	0.00962076	0.0102306	0.00694296	0.00517488	0.0150582	0.00545383	0.0121885	0.00822082	0.00734486	0.0107716	0.0100211	0.00588218	0.00966007	0.00677046	0.0121752	0.00842541	0.0089268	0.00779948	0.00499997	0.00302394	0.00487485	0.00442842	0.00527025	0.00505756	0.00574667	0.00578188	0.0070578	0.00992543	--	--	--	--	--	-	-	-	-
POS00854	--	--	42.7018	510.257	0.00730287	0.0138448	0.013369	0.0143242	0.0142234	0.0162537	0.010612	0.0153934	0.0170671	0.0181498	0.0117762	0.0158041	0.0130544	0.0176518	0.0133065	0.010827	0.0139024	0.0116009	0.0123038	0.0101167	0.00772255	0.00698934	0.0107206	0.0101189	0.0139885	0.0149621	0.0131898	0.0119001	--	--	--	--	--	-	-	-	-
POS00855	--	--	169.241	261.133	0.0582559	0.0411046	0.0622622	0.0521559	0.0454909	0.0464665	0.0493918	0.0577549	0.0732385	0.0693069	0.0649604	0.0548013	0.0554417	0.0570818	0.0573563	0.0536415	0.0472391	0.0575874	0.0400341	0.0340926	0.0385602	0.0288235	0.035216	0.0411127	0.0442941	0.0495997	0.0473471	0.0491307	--	--	--	--	--	-	-	-	-
POS00856	--	--	280.762	781.425	1.89784	1.47552	1.7329	1.51996	1.52586	1.57778	1.98497	1.68548	1.88067	1.65956	1.63047	1.75036	1.62132	1.54849	2.09986	1.59128	1.7875	1.70231	1.29027	1.05911	1.21436	1.3277	1.1773	1.19719	1.41386	1.55811	1.51081	1.50924	--	--	--	--	--	-	-	-	-
POS00857	--	--	182.601	216.195	0.107195	0.0842064	0.0939504	0.084323	0.0794156	0.0789296	0.0936795	0.0943542	0.132668	0.096929	0.0893128	0.0681378	0.0851826	0.089222	0.159912	0.0884944	0.0871306	0.102273	0.0762019	0.0586458	0.0676351	0.0611899	0.068601	0.075134	0.0761695	0.0843741	0.0888141	0.0833393	--	--	--	--	--	-	-	-	-
POS00858	--	--	52.3742	318.166	0.0516357	0.0687521	0.0595588	0.0533473	0.0722905	0.107516	0.157254	0.149119	0.204418	0.149298	0.153102	0.139066	0.121299	0.11355	0.15199	0.122756	0.194021	0.169546	0.0545571	0.0703772	0.0535538	0.0600593	0.0603424	0.0667724	0.100664	0.0920626	0.094883	0.110386	--	--	--	--	--	-	-	-	-
POS00859	--	--	170.019	393.213	0.0465791	0.129761	0.0509402	0.048694	0.0749608	0.0770191	0.104596	0.228219	0.312752	0.259715	0.130646	0.246647	0.106093	0.100813	0.120023	0.0986104	0.163938	0.214247	0.0767115	0.0822139	0.0735764	0.0659336	0.0758904	0.0697875	0.0838345	0.0992088	0.0888011	0.0860649	--	--	--	--	--	-	-	-	-
POS00860	--	--	259.839	344.315	1.45542	1.36922	1.39847	1.523	1.42236	1.5056	1.06201	0.833905	0.98324	1.11587	0.941864	0.925679	1.13194	1.09936	1.5771	0.996806	1.34013	1.21582	1.78558	1.6605	1.73344	1.49837	1.69498	1.80629	1.16054	1.3478	1.31459	1.30825	--	--	--	--	--	-	-	-	-
POS00861	--	--	172.181	378.238	0.199108	0.259509	0.21469	0.218655	0.308191	0.347456	0.558884	0.580343	0.766745	0.640161	0.582558	0.606351	0.506165	0.516579	0.554068	0.464233	0.702939	0.613363	0.232559	0.234458	0.233353	0.206392	0.253861	0.222929	0.358414	0.398011	0.367046	0.384323	--	--	--	--	--	-	-	-	-
POS00862	--	--	141.807	431.251	0.0319031	0.0363946	0.0408702	0.0318049	0.0518321	0.0409915	0.0596068	0.0514828	0.0723033	0.0548628	0.0522465	0.0566278	0.0476192	0.0580343	0.0600891	0.0441978	0.0632601	0.055119	0.0323117	0.0474738	0.0190067	0.0405671	0.045944	0.0623362	0.0408691	0.0428982	0.0403782	0.0428137	--	--	--	--	--	-	-	-	-
POS00863	--	--	39.7341	274.176	0.169339	0.202218	0.199275	0.202045	0.236283	0.24831	0.427823	0.462832	0.549257	0.47268	0.438141	0.444926	0.433533	0.38808	0.490211	0.402562	0.567159	0.488878	0.23828	0.213852	0.241546	0.2005	0.242548	0.229638	0.325064	0.311953	0.3524	0.317244	--	--	--	--	--	-	-	-	-
POS00864	--	--	162.157	524.253	0.00931912	0.0106084	0.00904561	0.00816372	0.00864049	0.00968257	0.0043309	0.00419771	0.00618513	0.00686553	0.00503825	0.00442673	0.00444374	0.00403895	0.00506916	0.00388016	0.00648773	0.00657124	0.0115679	0.0136089	0.0121885	0.00731744	0.0113704	0.0107462	0.0081337	0.0118457	0.00677445	0.007274	--	--	--	--	--	-	-	-	-
POS00865	--	--	184.84	603.333	0.012543	0.0452879	0.0163231	0.0169095	0.0265181	0.0249657	0.0182911	0.0268787	0.0347131	0.0258254	0.0297935	0.0315867	0.0177113	0.0137161	0.0212086	0.0159882	0.0241995	0.0223079	0.0364477	0.029611	0.0251065	0.0244955	0.029995	0.0262416	0.0235709	0.023763	0.022947	0.025081	--	--	--	--	--	-	-	-	-
POS00866	--	--	173.232	428.248	0.0218454	0.0229999	0.021687	0.0232309	0.0231998	0.0243387	0.032341	0.0295732	0.0298863	0.0287396	0.0261392	0.0303458	0.0281807	0.0251445	0.0299369	0.0261505	0.0327425	0.0302058	0.0205372	0.0172895	0.0232192	0.0192668	0.0189116	0.0225908	0.0237287	0.0243432	0.0239076	0.0223902	--	--	--	--	--	-	-	-	-
POS00867	--	--	44.2904	429.234	0.00651237	0.00144506	0.00494856	0.00523842	0.0075146	0.00789431	0.044224	0.0666414	0.0714805	0.044835	0.0534288	0.0642439	0.0143987	0.0122352	0.0469473	0.0308618	0.0572979	0.0444826	0.006718	0.00794433	0.00634166	0.0078592	0.00564807	0.00600037	0.0231612	0.0242981	0.0277646	0.0223507	--	--	--	--	--	-	-	-	-
POS00868	--	--	170.7	506.295	0.0224694	0.0478813	0.0255209	0.028458	0.0502902	0.0546742	0.0355295	0.0192757	0.0299814	0.0209148	0.031271	0.031057	0.00693419	0.0318951	0.00641836	0.0253629	0.0404221	0.0205377	0.0414609	0.0452594	0.0331813	0.0343829	0.0346045	0.0341633	0.0169753	0.0295451	0.0323454	0.0185661	--	--	--	--	--	-	-	-	-
POS00869	--	--	276.068	149.132	0.0723557	0.0771109	0.0882415	0.0672195	0.0625468	0.093095	0.159969	0.160787	0.174407	0.206761	0.166403	0.192097	0.144827	0.181313	0.137569	0.120311	0.165816	0.128496	0.161288	0.148338	0.170346	0.135093	0.186056	0.176711	0.138861	0.144827	0.144079	0.136499	--	--	--	--	--	-	-	-	-
POS00870	--	--	171.144	472.312	0.0369758	0.0444808	0.0315145	0.0330733	0.0646798	0.0603381	0.073625	0.131835	0.197786	0.0941365	0.0796519	0.0513674	0.13035	0.0781235	0.145441	0.0643537	0.166648	0.158444	0.0466154	0.0461765	0.0344644	0.0358011	0.0444337	0.036297	0.0536512	0.0663309	0.0585573	0.0516825	--	--	--	--	--	-	-	-	-
POS00871	--	--	311.411	810.606	0.165037	0.104272	0.149279	0.262709	0.0466229	0.152309	0.0140074	0.0680995	0.125949	0.0988554	0.17209	0.0312173	0.0735915	0.188999	0.13645	0.139869	0.380287	0.160454	0.197327	0.100003	0.161257	0.252171	0.181979	0.066101	0.0893862	0.156185	0.0932668	0.148558	--	--	--	--	--	-	-	-	-
POS00872	--	--	39.7123	433.229	0.0134834	0.0157038	0.0175096	0.0178366	0.0181496	0.0161933	0.0607519	0.0764545	0.0820777	0.073326	0.0664285	0.0780561	0.0727254	0.0574004	0.0656452	0.0601739	0.0905742	0.0780201	0.0204705	0.0194092	0.0166063	0.013966	0.0232769	0.0204535	0.0443658	0.0397184	0.0476865	0.041785	--	--	--	--	--	-	-	-	-
POS00873	--	--	27.1058	316.186	0.0796932	0.105855	0.0840818	0.100095	0.103648	0.110446	0.182433	0.194957	0.246723	0.210478	0.171592	0.165863	0.16359	0.168652	0.173732	0.162778	0.235064	0.189152	0.0671179	0.0794647	0.083105	0.0673465	0.0796187	0.075417	0.106738	0.136696	0.131317	0.150129	--	--	--	--	--	-	-	-	-
POS00874	--	--	59.6809	474.256	0.0201809	0.0341026	0.0246677	0.0240038	0.0398859	0.0357082	0.0364674	0.0399559	0.0543567	0.0559662	0.0512762	0.0375554	0.0190466	0.0201037	0.0343236	0.029015	0.0510342	0.0379628	0.0330291	0.0296205	0.0270829	0.0238827	0.0296627	0.0297703	0.0288205	0.0303553	0.0307366	0.036311	--	--	--	--	--	-	-	-	-
POS00875	--	--	280.353	478.291	10.9249	13.1304	12.1631	12.1968	11.1605	11.9471	15.2462	11.0275	12.05	13.2584	12.5764	11.3273	9.33352	8.45499	8.52548	9.13563	8.77018	10.628	9.19635	9.00607	9.28797	7.10073	7.87507	7.69776	9.71578	9.40908	9.53937	10.2895	--	--	--	--	--	-	-	-	-
POS00876	--	--	23.8503	123.055	2.28682	2.69671	2.54398	2.90047	2.89827	2.86239	1.43908	1.44086	1.688	1.54851	1.34357	1.40118	2.55785	2.75948	2.63884	2.71079	3.54231	2.84784	3.03615	3.32907	3.11784	2.7185	3.27262	3.26444	2.43818	2.58015	2.72599	2.39093	--	--	--	--	--	-	-	-	-
POS00877	--	--	251.723	273.184	0.0130838	0.00941546	0.00706592	0.0127374	0.0124666	0.00905305	0.0327958	0.0197058	0.0205215	0.0501309	0.0469532	0.0173614	0.0238362	0.0332242	0.0131693	0.0178093	0.0231033	0.0187169	0.00885664	0.00815149	0.0137556	0.00332717	0.0134938	0.0102981	0.0196879	0.0186147	0.0123814	0.0179589	--	--	--	--	--	-	-	-	-
POS00878	--	--	40.2893	416.25	0.0118588	0.0226383	0.0203793	0.017031	0.0246339	0.0214321	0.0485926	0.0578051	0.0593947	0.0568359	0.0458842	0.0537462	0.0600488	0.0603994	0.0519486	0.05296	0.0417965	0.074111	0.0224271	0.0255704	0.0199686	0.0211135	0.029359	0.019418	0.0433195	0.0550706	0.0546136	0.0382083	--	--	--	--	--	-	-	-	-
POS00879	--	--	148.377	389.239	0.023497	0.0367437	0.0410779	0.0317477	0.0350473	0.0334896	0.186314	0.195809	0.382989	0.288793	0.305813	0.274982	0.167529	0.161149	0.268383	0.139212	0.218155	0.28097	0.0289464	0.014798	0.0175187	0.0227816	0.0306493	0.0327033	0.113561	0.0663586	0.126645	0.115299	--	--	--	--	--	-	-	-	-
POS00880	--	--	181.276	347.11	0.0589056	0.0665265	0.0558386	0.0627486	0.056502	0.0641747	0.0295402	0.0213381	0.0255172	0.016069	0.0211525	0.0258002	0.0670263	0.066791	0.0604627	0.0497694	0.0663587	0.0728021	0.0152722	0.014358	0.0162568	0.0137391	0.0157429	0.0118643	0.0365281	0.0416816	0.0386812	0.0389438	--	--	--	--	--	-	-	-	-
POS00881	--	--	207.659	615.363	0.0724568	0.0959363	0.0778553	0.0736988	0.154607	0.122789	0.0535626	0.0392041	0.0440487	0.037627	0.0520775	0.0288413	0.0540384	0.0414227	0.0374706	0.0248982	0.0654891	0.044374	0.0782379	0.0556402	0.115845	0.0970477	0.103684	0.095017	0.0491796	0.0593672	0.0682706	0.0721998	--	--	--	--	--	-	-	-	-
POS00882	--	--	142.779	506.261	0.0275795	0.0365912	0.033606	0.0331455	0.0307158	0.0289857	0.0404803	0.0393205	0.0501279	0.0383944	0.037187	0.042766	0.043716	0.0401437	0.049102	0.0405112	0.0544889	0.0475169	0.0337582	0.0358903	0.0332242	0.0292733	0.0309607	0.0318582	0.0329113	0.0328083	0.0373716	0.0338966	--	--	--	--	--	-	-	-	-
POS00883	--	--	174.7	447.244	0.0396548	0.0383481	0.0368778	0.0360752	0.0457197	0.0527988	0.0981969	0.103393	0.119623	0.106252	0.0946571	0.0940495	0.104799	0.115677	0.126375	0.108459	0.153372	0.130786	0.0343039	0.0342877	0.0303268	0.0307746	0.0382419	0.0354318	0.0660024	0.0696955	0.0681748	0.0706399	--	--	--	--	--	-	-	-	-
POS00884	--	--	146.708	442.267	0.0374741	0.0502669	0.0590267	0.0651714	0.0555231	0.0566555	0.179731	0.124626	0.142349	0.0894716	0.109776	0.149071	0.0913969	0.11276	0.0886996	0.144873	0.21256	0.1229	0.111771	0.0539648	0.0564837	0.0983854	0.0731209	0.0745914	0.0796104	0.0606744	0.092721	0.0911644	--	--	--	--	--	-	-	-	-
POS00885	--	--	148.531	332.181	0.0024605	0.00480906	0.0064143	0.00486827	0.00489742	0.00693144	0.072885	0.0818665	0.0659213	0.0356394	0.0526887	0.0348761	0.0356412	0.0194103	0.0290659	0.0343754	0.0473163	0.0365854	0.00705852	0.0161385	0.0108364	0.00665489	0.0121404	0.0139822	0.0239785	0.0127921	0.0267813	0.0260672	--	--	--	--	--	-	-	-	-
POS00886	--	--	42.3794	409.171	0.044763	0.0627621	0.0558044	0.0303278	0.0741347	0.120299	0.0867185	0.155714	0.110403	0.157576	0.0854348	0.157797	0.113704	0.0774238	0.0879795	0.0691097	0.0885288	0.0765189	0.0449201	0.0623085	0.0962461	0.0532344	0.0434216	0.0598049	0.0601924	0.0879851	0.0837283	0.0995089	--	--	--	--	--	-	-	-	-
POS00887	--	--	186.595	243.087	0.0602796	0.0590475	0.0568301	0.058865	0.0571751	0.0527843	0.0956014	0.0820201	0.0853441	0.0752507	0.0707304	0.0756685	0.0538577	0.0483755	0.0544105	0.0514793	0.0653809	0.0613488	0.0974017	0.0965569	0.0888674	0.0726931	0.0816906	0.0768559	0.0602712	0.0637112	0.0592737	0.0639113	--	--	--	--	--	-	-	-	-
POS00888	--	--	180.037	499.268	0.014648	0.0146795	0.0147279	0.0162257	0.0130453	0.013346	0.0180633	0.0242098	0.0263713	0.0240802	0.0238582	0.0208695	0.00411884	0.00673323	0.00582621	0.0060703	0.00857084	0.00828448	0.0061693	0.00664008	0.00524087	0.00496601	0.00477947	0.00515538	0.00781345	0.0123349	0.0112585	0.00899586	--	--	--	--	--	-	-	-	-
POS00889	--	--	143.625	334.178	0.0912209	0.128938	0.123487	0.115122	0.135822	0.138723	0.110909	0.126641	0.181979	0.198366	0.123648	0.136022	0.224825	0.122158	0.244138	0.152288	0.377417	0.168803	0.153449	0.130077	0.141839	0.142743	0.148614	0.162368	0.115925	0.137463	0.136831	0.121422	--	--	--	--	--	-	-	-	-
POS00890	--	--	345.681	421.24	0.00906154	0.00376754	0.00610611	0.00567437	0.0056324	0.00171869	0.00333128	7.78971e-05	0.00958726	0.00977716	0.00279098	8.26918e-05	0.00353275	0.00353486	0.00258917	0.0056746	0.00314979	0.00538117	0.00601764	0.00314131	0.00307032	0.00496698	0.00375297	0.00671686	0.00401094	0.00489975	7.20649e-05	0.0051098	--	--	--	--	--	-	-	-	-
POS00891	--	--	71.9978	391.198	0.00662612	0.00932841	0.00466577	0.00455012	0.00902347	0.0112308	0.0243741	0.0232531	0.0293363	0.025655	0.0228811	0.0283978	0.0221056	0.0196593	0.0232113	0.0193768	0.024266	0.0208939	0.00905926	0.0101028	0.0110161	0.00891465	0.0122089	0.0130199	0.0131061	0.0151732	0.0160802	0.017419	--	--	--	--	--	-	-	-	-
POS00892	--	--	152.178	408.214	0.0105553	0.0126988	0.0174269	0.00955352	0.0130629	0.0162523	0.0825753	0.0566172	0.0688788	0.0531147	0.0392495	0.004213	0.0111017	0.00684595	0.0043274	0.087683	0.0573743	0.0408692	0.010468	0.0132488	0.0110374	0.0184347	0.0145829	0.0204928	0.033212	0.0265787	0.0371476	0.0533059	--	--	--	--	--	-	-	-	-
POS00893	--	--	112.418	373.281	0.0288278	0.0548011	0.0366221	0.0478955	0.0458307	0.0199978	0.000629531	7.78971e-05	0.00497025	0.0112091	7.82035e-05	0.00234043	0.013783	0.0366261	0.0360393	0.0477056	0.0304122	0.072728	0.0217165	0.0702114	0.0117483	0.0617776	0.0889811	0.100891	0.0446879	0.0427063	0.0446688	0.0557158	--	--	--	--	--	-	-	-	-
POS00894	--	--	183.536	433.258	0.0191965	0.0196022	0.0196361	0.0191219	0.0180826	0.0213193	0.0554085	0.0617199	0.082621	0.0666017	0.0580762	0.0628061	0.0131377	0.0119787	0.0132267	0.0124129	0.0127509	0.0160684	0.0164525	0.0160166	0.0142377	0.0135286	0.0159446	0.015697	0.0128111	0.0147104	0.0118125	0.0152643	--	--	--	--	--	-	-	-	-
POS00895	--	--	46.8554	493.241	0.0360059	0.052	0.047354	0.0414927	0.0491335	0.0435064	0.0647247	0.0585221	0.0677002	0.0587163	0.0495744	0.0628641	0.020039	0.021056	0.0219451	0.0174272	0.0214827	0.021564	0.04939	0.0418275	0.048939	0.0361887	0.0469615	0.0428453	0.0393075	0.0400863	0.0394056	0.041373	--	--	--	--	--	-	-	-	-
POS00896	--	--	27.2061	320.181	0.114027	0.147789	0.138481	0.141387	0.147084	0.168505	0.247128	0.264554	0.350282	0.290762	0.281961	0.280984	0.268391	0.228961	0.314968	0.24037	0.355073	0.307264	0.140661	0.126451	0.134436	0.127614	0.142342	0.153076	0.183046	0.199838	0.208939	0.207705	--	--	--	--	--	-	-	-	-
POS00897	--	--	276.002	109.101	0.118144	0.131414	0.146563	0.131372	0.0986574	0.115839	0.201872	0.272693	0.324108	0.204736	0.290872	0.289608	0.311854	0.257383	0.305766	0.290385	0.371023	0.303065	0.184244	0.164033	0.180081	0.173926	0.178235	0.177443	0.192832	0.201613	0.169088	0.194624	--	--	--	--	--	-	-	-	-
POS00898	--	--	239.721	637.297	0.145896	0.184758	0.172868	0.179158	0.150495	0.166915	0.805381	0.889523	0.847666	0.875885	0.987669	0.921096	0.297746	0.252407	0.289233	0.229989	0.294506	0.293299	0.18001	0.170541	0.162267	0.1428	0.161836	0.143049	0.342145	0.395739	0.40329	0.386038	--	--	--	--	--	-	-	-	-
POS00899	--	--	182.625	305.153	0.0737962	0.0836742	0.0653607	0.0621931	0.0515332	0.0511815	0.218924	0.124299	0.160481	0.202265	0.164873	0.149183	0.68633	0.541381	0.705975	0.600139	0.708931	0.69015	0.868778	0.69247	0.96691	0.664485	0.728552	0.746175	0.355356	0.414472	0.377931	0.448055	--	--	--	--	--	-	-	-	-
POS00900	--	--	222.821	593.271	7.59162	7.68679	7.82363	7.55782	7.20676	6.8753	8.19567	8.66758	8.87548	10.0409	7.66699	9.3149	10.5438	8.51902	9.39294	7.75276	9.19835	9.63397	8.41495	9.03539	7.1242	5.89202	7.8752	7.19206	8.33759	8.55224	8.79781	7.37435	--	--	--	--	--	-	-	-	-
POS00901	--	--	199.082	291.194	0.640308	0.79548	0.794046	0.736878	0.637335	0.667468	0.806436	0.691138	0.907124	0.788687	0.718719	0.77767	0.707413	0.661703	0.812618	0.515107	0.735988	0.768648	1.24985	0.975089	1.02312	0.955962	1.06743	1.15422	0.758092	0.860333	0.837675	0.855579	--	--	--	--	--	-	-	-	-
POS00902	--	--	143.032	460.277	0.0365595	0.0530259	0.0420181	0.0499649	0.0560119	0.0495252	0.212705	0.203317	0.236814	0.209273	0.192422	0.187255	0.118033	0.11324	0.127712	0.111523	0.182351	0.140522	0.0459407	0.0367912	0.0322641	0.0316626	0.0396422	0.0422405	0.0829965	0.0907337	0.0897031	0.0805735	--	--	--	--	--	-	-	-	-
POS00903	--	--	71.5488	308.16	0.0159202	0.0258516	0.0213146	0.0233541	0.0309136	0.0353111	0.0409273	0.0498002	0.0483627	0.0448249	0.0440317	0.0424535	0.0391242	0.0348377	0.0433981	0.0385631	0.054909	0.0440464	0.0308507	0.0350852	0.0325326	0.0280908	0.0278008	0.032088	0.0348139	0.0319885	0.0389972	0.0383814	--	--	--	--	--	-	-	-	-
POS00904	--	--	174.637	500.259	0.00393195	0.0061889	0.00639583	0.00568386	0.0105634	0.010757	0.00477234	0.00214341	0.00316282	0.00538634	0.00399605	0.00466344	0.00895107	0.0117682	0.00958509	0.0069669	0.0105948	0.0118944	0.0120821	0.0117226	0.0133771	0.010346	0.0123637	0.00998457	0.00624889	0.00831229	0.00706949	0.00830825	--	--	--	--	--	-	-	-	-
POS00905	--	--	143.552	382.197	0.051829	0.0369504	0.0590687	0.0714869	0.0415017	0.108284	0.167674	0.158731	0.230443	0.121866	0.135939	0.124784	0.307428	0.120402	0.129708	0.272439	0.222164	0.146238	0.0724137	0.0510694	0.0564424	0.0753545	0.0817778	0.0777395	0.0978219	0.0725632	0.103406	0.106192	--	--	--	--	--	-	-	-	-
POS00906	--	--	217.244	350.201	0.00845386	0.0224343	0.0162326	0.0166988	0.0170226	0.0270818	0.0380293	0.0375714	0.0395218	0.0595954	0.0231213	0.0518773	0.0231069	0.0247191	0.0232895	0.00562346	0.0143682	0.0266222	0.0305166	0.00716437	0.0320719	0.0123182	0.0279961	0.0293454	0.0304222	0.026191	0.0359586	0.0264733	--	--	--	--	--	-	-	-	-
POS00907	--	--	72.5243	359.229	0.0292857	0.0484241	0.038484	0.0413332	0.0502844	0.0517844	0.129738	0.126034	0.176979	0.126016	0.10271	0.122391	0.127871	0.109445	0.144516	0.110895	0.135212	0.100839	0.0509626	0.0492501	0.0475133	0.0457542	0.0471381	0.0467366	0.0781222	0.0801061	0.0811178	0.11987	--	--	--	--	--	-	-	-	-
POS00908	--	--	294.945	595.3	0.0507934	0.0696863	0.130119	0.0789385	0.1107	0.0548322	0.132274	0.117378	0.164737	0.154439	0.128628	0.130332	0.106107	0.0596408	0.0961077	0.126066	0.103024	0.150094	0.0359793	0.0581118	0.0412036	0.0415456	0.052085	0.0751979	0.0900397	0.0722912	0.1027	0.101446	--	--	--	--	--	-	-	-	-
POS00909	--	--	93.683	451.23	0.00395478	0.00227563	0.00393978	0.000608911	0.0076757	0.00207974	0.00447756	0.00518068	0.00577672	0.00694878	0.00494243	0.00534382	0.00515058	0.006172	0.00784641	0.00595425	0.00782621	0.0047225	0.00533007	0.00521303	0.00524056	0.00495643	0.00485345	0.00668794	0.00512243	0.00842691	0.0058785	0.00941271	--	--	--	--	--	-	-	-	-
POS00910	--	--	332.69	309.242	0.0125588	0.00220259	0.0373908	0.0407692	0.0397885	0.0105967	0.0118206	0.00553556	0.0693121	0.0228171	7.82035e-05	0.0173997	0.0530964	7.70383e-05	0.0214105	7.34649e-05	0.0671514	0.138186	6.52358e-05	0.0338782	6.86921e-05	0.0429921	0.0360245	0.0535426	0.0300589	0.0499545	0.0441866	0.0276014	--	--	--	--	--	-	-	-	-
POS00911	--	--	140.552	602.317	0.0040171	0.0130064	0.0081352	0.00814084	0.0121191	0.0060412	0.0161246	0.0198654	0.022999	0.0136742	0.0191159	0.0176445	0.0156061	0.0128678	0.0169674	0.0157477	0.0166522	0.0209676	0.00844545	0.0102968	0.00524523	0.00756796	0.0102374	0.0085572	0.0125766	0.0135813	0.014853	0.00817936	--	--	--	--	--	-	-	-	-
POS00912	--	--	155.299	445.266	0.0232014	0.0327587	0.0409346	0.037069	0.0329621	0.0343138	0.0873313	0.0457498	0.0594708	0.0591543	0.0476214	0.0541871	0.0579868	0.0555795	0.0783423	0.0786625	0.0524669	0.0625135	0.0343743	0.0299566	0.0248312	0.0326468	0.0284394	0.0306734	0.0276969	0.0441992	0.0323572	0.0347075	--	--	--	--	--	-	-	-	-
POS00913	--	--	39.5279	447.244	0.0315653	0.0453908	0.0476139	0.0820053	0.0485878	0.0428842	0.0617333	0.0382844	0.0272708	0.0566586	0.0225101	0.0515227	0.0497599	0.055062	0.02168	0.0145901	0.0212169	0.0247653	0.0339939	0.0354187	0.0338529	0.0257131	0.0368542	0.0301834	0.0424476	0.0402279	0.0488758	0.0361463	--	--	--	--	--	-	-	-	-
POS00914	--	--	65.4522	316.223	0.0148208	0.0400288	0.0884241	0.0840343	0.0429482	0.0480234	0.104729	0.111208	0.0598433	0.0384533	0.0971732	0.0379184	0.0732691	0.0740959	0.0783665	0.0928124	0.141797	0.100767	0.0805671	0.0798773	0.0395505	0.0199819	0.0939259	0.0421928	0.052383	0.063795	0.0434948	0.0802907	--	--	--	--	--	-	-	-	-
POS00915	--	--	166.714	530.319	0.0196594	0.0217191	0.0184102	0.0143405	0.0272143	0.0293821	0.0385727	0.0468425	0.0624972	0.055053	0.0419287	0.0493451	0.0349145	0.0454685	0.0383923	0.0438591	0.0363688	0.0566314	0.0380123	0.0196763	0.0143193	0.0287938	0.045389	0.0123024	0.0309051	0.0345558	0.0278012	0.0299139	--	--	--	--	--	-	-	-	-
POS00916	--	--	203.034	567.254	1.09317	1.21578	1.26975	1.22488	1.02718	1.17864	0.895752	1.01018	1.14311	1.08379	0.873669	1.12895	1.38539	1.17067	1.22685	0.793147	1.18034	1.35103	0.912706	0.861875	0.80593	0.773268	0.908158	0.803523	0.964288	1.04406	1.04763	1.05627	--	--	--	--	--	-	-	-	-
POS00917	--	--	105.761	359.228	0.0515742	0.079248	0.0704355	0.0682148	0.0858786	0.0899101	0.206448	0.207148	0.260254	0.211525	0.18733	0.201824	0.178278	0.190779	0.224168	0.0979245	0.240917	0.217924	0.0778338	0.0744583	0.0818436	0.071602	0.0809129	0.0830664	0.130637	0.131874	0.139749	0.13171	--	--	--	--	--	-	-	-	-
POS00918	--	--	316.51	549.414	0.350274	0.12802	0.151036	0.117519	0.151008	0.151222	0.196141	0.171098	0.209685	0.166735	0.197954	0.222827	0.161576	0.163126	0.269498	0.178625	0.143144	0.160564	0.168715	0.0871933	0.134929	0.226709	0.11938	0.12557	0.166745	0.167203	0.152	0.128347	--	--	--	--	--	-	-	-	-
POS00919	--	--	231.258	193.158	0.103511	0.100187	0.148981	0.0871332	0.113566	0.141511	0.115483	0.0573682	0.135843	0.0928434	0.114434	0.141194	0.142518	0.0778026	0.202902	0.0929306	0.169957	0.086692	0.138922	0.091196	0.121035	0.0552255	0.154004	0.16756	0.0914496	0.0803107	0.0962344	0.0928595	--	--	--	--	--	-	-	-	-
POS00920	--	--	46.3512	338.171	0.0400405	0.0601378	0.050226	0.0758403	0.0615594	0.0607733	0.162249	0.112772	0.350116	0.110223	0.111349	0.11166	0.0900098	0.0781412	0.153306	0.124258	0.126142	0.0846952	0.0793548	0.0498629	0.057114	0.0552061	0.0754303	0.0545114	0.104476	0.0717779	0.0763431	0.0804221	--	--	--	--	--	-	-	-	-
POS00921	--	--	138.635	359.228	0.135321	0.165796	0.16282	0.164192	0.194069	0.181654	0.577107	0.611728	0.764495	0.610439	0.582917	0.564261	0.494721	0.452194	0.624876	0.45286	0.760549	0.608539	0.139066	0.138887	0.151519	0.143379	0.168429	0.168022	0.325048	0.332189	0.33666	0.302697	--	--	--	--	--	-	-	-	-
POS00922	--	--	27.3241	345.213	0.065956	0.0820986	0.0687123	0.0802957	0.0639329	0.0860321	0.289693	0.283532	0.357434	0.302866	0.28616	0.300104	0.236641	0.237629	0.248009	0.231536	0.314838	0.274721	0.0526808	0.0400429	0.0654631	0.0605035	0.0652678	0.0702746	0.145298	0.155837	0.152139	0.174918	--	--	--	--	--	-	-	-	-
POS00923	--	--	162.274	439.292	0.0136872	0.0214962	0.0108804	0.0089457	0.013789	0.010802	0.0658736	0.0992573	0.119726	0.0907512	0.0811919	0.0846767	0.062432	0.0513419	0.0595061	0.0465076	0.0802889	0.0918171	0.0118025	0.0151309	0.0184126	0.01415	0.0197025	0.0103444	0.0363835	0.0460632	0.035878	0.0357511	--	--	--	--	--	-	-	-	-
POS00924	--	--	61.5553	480.208	0.012959	0.0113704	0.0152615	0.0136814	0.0111789	0.0175135	0.0443042	0.0540536	0.0568594	0.0702767	0.0447413	0.0548904	0.0288044	0.0246825	0.0392929	0.0335716	0.0482361	0.0392574	0.00992058	0.0105676	0.00921916	0.0098463	0.00865553	0.0115584	0.0272374	0.0275444	0.0295714	0.0262609	--	--	--	--	--	-	-	-	-
POS00925	--	--	263.74	316.224	7.27979e-05	7.37016e-05	7.35363e-05	7.37886e-05	7.10107e-05	7.29648e-05	0.12539	0.271801	0.239353	0.208483	0.193809	0.152755	0.0756395	0.163887	0.105505	0.10605	0.132059	0.109769	0.0948087	0.219734	0.0445775	0.176353	0.10173	0.139464	0.0837159	0.0711019	0.114399	0.0723352	--	--	--	--	--	-	-	-	-
POS00926	--	--	195.061	493.258	2.23355	2.56132	2.36096	2.68933	1.98173	2.32209	1.70553	1.54181	1.85118	1.51406	1.45799	1.64279	2.39109	2.25643	2.33919	1.77667	2.47009	2.4195	2.18698	2.11378	1.8855	1.84957	2.09299	2.02121	1.78398	2.10806	1.98247	1.98078	--	--	--	--	--	-	-	-	-
POS00927	--	--	27.1185	346.197	0.0912932	0.116473	0.095775	0.100792	0.125015	0.139312	0.326444	0.286522	0.396808	0.324805	0.338999	0.302468	0.227004	0.218059	0.239898	0.241735	0.339307	0.295604	0.12065	0.109179	0.105795	0.106984	0.123993	0.111238	0.173264	0.174695	0.180276	0.199302	--	--	--	--	--	-	-	-	-
POS00928	--	--	164.558	504.283	0.0207865	0.0278259	0.0117318	0.0143664	0.0264062	0.0246584	0.0774406	0.0654405	0.10233	0.0900234	0.0847816	0.0721746	0.0758266	0.0855887	0.0917808	0.0761309	0.104854	0.100172	0.0299255	0.0230279	0.0271528	0.0203107	0.0308345	0.0287184	0.0445726	0.0516527	0.0437615	0.0422943	--	--	--	--	--	-	-	-	-
POS00929	--	--	235.392	493.327	0.345335	0.330508	0.348737	0.378464	0.304455	0.325185	0.334904	0.318919	0.332294	0.374138	0.293489	0.345298	0.379895	0.341124	0.330641	0.301429	0.358416	0.0314682	0.334405	0.317391	0.293077	0.272562	0.335752	0.313379	0.301462	0.333016	0.347158	0.316019	--	--	--	--	--	-	-	-	-
POS00930	--	--	25.667	447.207	0.016201	0.0189197	0.0140309	0.01797	0.0247405	0.0251008	0.0417393	0.0333467	0.0581765	0.0502888	0.0239896	0.0375016	0.0426827	0.0385085	0.0446206	0.0247807	0.0517509	0.0387119	0.015793	0.0148959	0.0291087	0.0154886	0.0191145	0.0217856	0.0187608	0.0229126	0.0270249	0.0240371	--	--	--	--	--	-	-	-	-
POS00931	--	--	231.401	588.388	0.0937566	0.182147	0.160545	0.2058	0.162016	0.181103	0.0540114	0.0429143	0.0593828	0.0568976	0.0631568	0.0416641	0.0244395	0.0240395	0.0266161	0.0134439	0.0257333	0.0352882	0.49707	0.516535	0.443448	0.359011	0.47925	0.386136	0.166545	0.197139	0.184944	0.194687	--	--	--	--	--	-	-	-	-
POS00932	--	--	39.6167	458.26	0.0178125	0.0246065	0.0212279	0.0263562	0.0248358	0.0229595	0.0526687	0.0549795	0.0712616	0.0590971	0.0505955	0.0674544	0.0466326	0.0452927	0.0467653	0.0554201	0.0596729	0.0492851	0.0293261	0.029519	0.0321417	0.0269361	0.030033	0.0333896	0.0375993	0.0461049	0.0447451	0.0355577	--	--	--	--	--	-	-	-	-
POS00933	--	--	139.628	415.22	0.00969495	0.0329525	0.0240145	0.017307	0.0430533	0.0288929	0.0154056	0.0170266	0.0187655	0.0104056	0.0172704	0.0122763	0.0235687	0.0288472	0.0295365	0.0176469	0.0323533	0.0278841	0.00708806	0.0294476	0.00746019	0.0166815	0.0267804	0.0261051	0.0234238	0.0323691	0.0187314	0.0214724	--	--	--	--	--	-	-	-	-
POS00934	--	--	27.6507	472.24	0.0235613	0.0338505	0.0290609	0.0269587	0.0311046	0.0384125	0.0733484	0.0734372	0.108514	0.0716716	0.0773064	0.0778848	0.0523053	0.0494317	0.0572655	0.0462036	0.0703422	0.0615384	0.0454227	0.0471792	0.0465265	0.0399379	0.0462217	0.0433234	0.0477845	0.046102	0.0489732	0.0583068	--	--	--	--	--	-	-	-	-
POS00935	--	--	230.012	361.201	0.730701	0.778917	0.708753	0.835641	0.607745	0.633924	1.04914	1.0809	0.970573	0.964213	0.754609	0.956979	1.31832	1.30425	1.42928	0.88719	1.15507	1.34001	1.86875	1.57557	1.66675	1.50734	1.75485	1.64902	1.0189	1.12536	1.13432	1.1033	--	--	--	--	--	-	-	-	-
POS00936	--	--	143.04	446.261	0.0516775	0.0472126	0.037013	0.0349945	0.0471763	0.0748551	0.150358	0.154598	0.203037	0.160357	0.155084	0.143416	0.115418	0.112183	0.161252	0.16459	0.198312	0.174022	0.0395667	0.0434123	0.0382023	0.0368123	0.0418808	0.0297054	0.110339	0.0827577	0.080963	0.109339	--	--	--	--	--	-	-	-	-
[truncated: 23,097 more rows]
