# Supplementary material for: Changes of Active Substances in Ganoderma lucidum during Different Growth Periods and Analysis of Their Molecular Mechanism
Source: Molecules. 2024 May 31;29(11):2591. doi: 10.3390/molecules29112591 (PMC11173900; doi:10.3390/molecules29112591)
Supplement: Supplementary file 1 [file molecules-29-02591-s001.zip › Table S4.xlsx]

## Sheet: genes.expression
protein_id	group_id	DIA_Qvalue	BS-1	BS-2	BS-3	MS-1	MS-2	MS-3	FS-1	FS-2	FS-3	PS-1	PS-2	PS-3	Symbol	Description	KEGG_A_class	KEGG_B_class	Pathway	K_ID	GO Component	GO Function	GO Process	COG_KOG	Pfam_definition	TF_family	Subcellular_localization
GL_000002-T1	GL_000002-T1	0	77.6184	68.1225	78.4962	111.637	94.4258	96.2073	95.1066	96.1491	93.9182	112.65	107.947	99.893	nog1	PIL28017.1 hypothetical protein GSI_09868 [Ganoderma sinense ZZ0214-1]	Genetic Information Processing	Translation	ko03008//Ribosome biogenesis in eukaryotes	K06943	GO:0005575//cellular_component;GO:0005622//intracellular;GO:0005623//cell;GO:0005634//nucleus;GO:0005730//nucleolus;GO:0030684//preribosome;GO:0030687//preribosome, large subunit precursor;GO:0031974//membrane-enclosed lumen;GO:0031981//nuclear lumen;GO:0032991//macromolecular complex;GO:0043226//organelle;GO:0043227//membrane-bounded organelle;GO:0043228//non-membrane-bounded organelle;GO:004322…	GO:0000166//nucleotide binding;GO:0001882//nucleoside binding;GO:0001883//purine nucleoside binding;GO:0003674//molecular_function;GO:0005488//binding;GO:0005525//GTP binding;GO:0017076//purine nucleotide binding;GO:0019001//guanyl nucleotide binding;GO:0032549//ribonucleoside binding;GO:0032550//purine ribonucleoside binding;GO:0032553//ribonucleotide binding;GO:0032555//purine ribonucleotide bi…	GO:0000054//ribosomal subunit export from nucleus;GO:0006139//nucleobase-containing compound metabolic process;GO:0006364//rRNA processing;GO:0006396//RNA processing;GO:0006403//RNA localization;GO:0006405//RNA export from nucleus;GO:0006611//protein export from nucleus;GO:0006725//cellular aromatic compound metabolic process;GO:0006807//nitrogen compound metabolic process;GO:0006810//transport;G…	--	NOG1_N	--	cyto 18.5, cyto_nucl 13.5, nucl 7.5
GL_000005-T1	GL_000005-T1	0	264.107	288.195	288.444	879.53	903.493	921.667	868.758	832.451	864.357	576.897	581.354	544.659	ampp	XP_007362256.1 Creatinase/aminopeptidase [Dichomitus squalens LYAD-421 SS1]	-	-	-	-	-	-	-	--	Creatinase_N	--	mito 12, nucl 9, cyto 4
GL_000012-T1	GL_000012-T1	0.00660332	52.1276	49.9103	63.3463	16.3276	NA	NA	NA	NA	NA	49.1526	81.4693	NA	CWC22	AZQ26804.1 putative chitin synthase 7, partial [Ganoderma lucidum]	Metabolism;Metabolism	Global and overview maps;Carbohydrate metabolism	ko01100//Metabolic pathways;ko00520//Amino sugar and nucleotide sugar metabolism	K00698;K00698	GO:0005575//cellular_component;GO:0005622//intracellular;GO:0005623//cell;GO:0005737//cytoplasm;GO:0005886//plasma membrane;GO:0012506//vesicle membrane;GO:0016020//membrane;GO:0030659//cytoplasmic vesicle membrane;GO:0031090//organelle membrane;GO:0031410//cytoplasmic vesicle;GO:0031982//vesicle;GO:0043226//organelle;GO:0043227//membrane-bounded organelle;GO:0043229//intracellular organelle;GO:0…	-	-	--	--	--	cyto 8, mito 6, extr 3, pero 3, nucl 2, plas 2, E.R. 2
GL_000013-T1	GL_000013-T1	0.000991899	5375.76	4352.17	4261.22	3153.85	2904.22	2337.58	4131.79	3258.72	3896.71	4070.09	3374.48	4024.03	--	VWO95326.1 Zn(2)-C6 fungal-type domain-containing protein [Ganoderma boninense]	-	-	-	-	-	-	-	--	--	--	cyto_nucl 9.333, cyto 8.5, nucl 8, cyto_pero 7.666, pero 5.5, mito 4
GL_000015-T1	GL_000015-T1;GL_000015-T2	0	69.9598	91.044	91.2207	41.593	30.1681	34.9046	50.7751	43.2744	33.0516	57.0351	48.3728	44.5456	--	RDX40459.1 GatB/YqeY domain-containing protein [Polyporus brumalis]	-	-	-	-	-	-	-	--	YqeY	--	mito 11.5, cyto_mito 11, cyto 9.5, nucl 6
GL_000015-T2	GL_000015-T1;GL_000015-T2	0	69.9598	91.044	91.2207	41.593	30.1681	34.9046	50.7751	43.2744	33.0516	57.0351	48.3728	44.5456	--	RDX40459.1 GatB/YqeY domain-containing protein [Polyporus brumalis]	-	-	-	-	-	-	-	--	YqeY	--	mito 20, nucl 6
GL_000016-T1	GL_000016-T1	0	120.815	111.065	108.947	56.4936	45.7615	56.7745	59.2967	36.3414	47.0562	101.087	102.032	104.757	SYVN1	XP_007366899.1 uncharacterized protein DICSQDRAFT_137571 [Dichomitus squalens LYAD-421 SS1]	Genetic Information Processing;Genetic Information Processing	Folding, sorting and degradation;Folding, sorting and degradation	ko04141//Protein processing in endoplasmic reticulum;ko04120//Ubiquitin mediated proteolysis	K10601;K10601	GO:0000151//ubiquitin ligase complex;GO:0000153//cytoplasmic ubiquitin ligase complex;GO:0000835//ER ubiquitin ligase complex;GO:0000836//Hrd1p ubiquitin ligase complex;GO:0000838//Hrd1p ubiquitin ligase ERAD-M complex;GO:0000839//Hrd1p ubiquitin ligase ERAD-L complex;GO:0005575//cellular_component;GO:0005622//intracellular;GO:0005623//cell;GO:0005737//cytoplasm;GO:0005783//endoplasmic reticulum;…	GO:0002020//protease binding;GO:0003674//molecular_function;GO:0003824//catalytic activity;GO:0004842//ubiquitin-protein transferase activity;GO:0005488//binding;GO:0005515//protein binding;GO:0008270//zinc ion binding;GO:0016740//transferase activity;GO:0019787//ubiquitin-like protein transferase activity;GO:0019899//enzyme binding;GO:0043167//ion binding;GO:0043169//cation binding;GO:0046872//m…	GO:0000209//protein polyubiquitination;GO:0006355//regulation of transcription, DNA-templated;GO:0006464//cellular protein modification process;GO:0006508//proteolysis;GO:0006511//ubiquitin-dependent protein catabolic process;GO:0006807//nitrogen compound metabolic process;GO:0006810//transport;GO:0006886//intracellular protein transport;GO:0006950//response to stress;GO:0006986//response to unfo…	--	zf-rbx1	--	plas 10, extr 5, E.R. 5, mito 4, vacu 2, cyto_mito 2
GL_000017-T1	GL_000017-T1	0	891.05	891.005	883.579	1560.15	1547.18	1595.89	1902.47	1997.14	1929.96	1740.75	1782.3	1765.48	LAF3	TBU38493.1 amidohydrolase family-domain-containing protein [Dichomitus squalens]	-	-	-	-	-	-	-	--	Amidohydro_3	--	mito 18, cyto 5, nucl 2, pero 2
GL_000020-T1	GL_000020-T1;GL_000020-T2	0	134.761	125.515	148.352	86.0019	100.599	100.999	139.233	107.02	146.936	113.266	98.4903	110.926	bit61	TBU22984.1 HbrB-like-domain-containing protein [Dichomitus squalens]	-	-	-	-	GO:0005575//cellular_component;GO:0005622//intracellular;GO:0005623//cell;GO:0005737//cytoplasm;GO:0005886//plasma membrane;GO:0016020//membrane;GO:0031932//TORC2 complex;GO:0032991//macromolecular complex;GO:0038201//TOR complex;GO:0044424//intracellular part;GO:0044464//cell part;GO:0071944//cell periphery	-	GO:0001558//regulation of cell growth;GO:0006996//organelle organization;GO:0007010//cytoskeleton organization;GO:0007154//cell communication;GO:0007163//establishment or maintenance of cell polarity;GO:0007165//signal transduction;GO:0008150//biological_process;GO:0009987//cellular process;GO:0016043//cellular component organization;GO:0023052//signaling;GO:0030029//actin filament-based process;…	--	HbrB	--	nucl 18, cyto_nucl 11.5, mito 6
GL_000020-T2	GL_000020-T1;GL_000020-T2	0	134.761	125.515	148.352	86.0019	100.599	100.999	139.233	107.02	146.936	113.266	98.4903	110.926	bit61	TBU22984.1 HbrB-like-domain-containing protein [Dichomitus squalens]	-	-	-	-	GO:0005575//cellular_component;GO:0005622//intracellular;GO:0005623//cell;GO:0005737//cytoplasm;GO:0005886//plasma membrane;GO:0016020//membrane;GO:0031932//TORC2 complex;GO:0032991//macromolecular complex;GO:0038201//TOR complex;GO:0044424//intracellular part;GO:0044464//cell part;GO:0071944//cell periphery	-	GO:0001558//regulation of cell growth;GO:0006996//organelle organization;GO:0007010//cytoskeleton organization;GO:0007154//cell communication;GO:0007163//establishment or maintenance of cell polarity;GO:0007165//signal transduction;GO:0008150//biological_process;GO:0009987//cellular process;GO:0016043//cellular component organization;GO:0023052//signaling;GO:0030029//actin filament-based process;…	--	HbrB	--	nucl 17, cyto_nucl 11.5, mito 6, cyto 4
GL_000021-T1	GL_000021-T1	0	163.61	178.8	154.017	389.917	399.109	385.502	188.828	194.695	157.152	233.893	233.398	229.274	aspB	VWO97589.1 Maackiain detoxification [Ganoderma boninense]	-	-	-	-	-	-	-	--	FAD_binding_3	--	cyto 10, extr 7, E.R. 5, mito 2, pero 2
GL_000024-T1	GL_000024-T1	0	107.078	100.644	88.3192	1495.83	1375.41	1485.05	1457.94	1474.21	1449.84	44.7273	54.5868	40.4654	con-6	PIL29564.1 hypothetical protein GSI_08200 [Ganoderma sinense ZZ0214-1]	-	-	-	-	-	-	-	--	Con-6	--	cyto_nucl 12.5, nucl 11.5, cyto 10.5, mito 4
GL_000025-T1	GL_000025-T1	0	87.5566	49.6022	82.7603	50.7647	51.0771	NA	42.4493	26.9487	18.5006	76.3938	36.2972	39.997	--	TBU22988.1 hypothetical protein BD311DRAFT_109498 [Dichomitus squalens]	-	-	-	-	-	-	-	--	--	--	mito 13.5, cyto_mito 10.833, cyto_nucl 7.333, cyto 7, nucl 6.5
GL_000028-T1	GL_000028-T1	0.000506244	34.3878	16.9716	12.8356	17.943	NA	NA	16.3314	41.5925	14.0891	25.0709	25.0001	21.8214	--	PIL27950.1 hypothetical protein GSI_09985 [Ganoderma sinense ZZ0214-1]	-	-	-	-	-	-	-	--	--	--	mito 10, nucl 6, cyto 4, extr 4, pero 2
GL_000033-T1	GL_000033-T1	0	41325.3	40156.6	39044.5	5566.13	9733.84	7320.12	6271.62	4450.2	4801.31	35627	34821.1	32065.6	MEP	PIL26638.1 hypothetical protein GSI_11263 [Ganoderma sinense ZZ0214-1]	-	-	-	-	-	-	-	--	Aspzincin_M35	--	extr 27
GL_000034-T1	GL_000034-T1	0	296.702	359.623	337.05	94.4488	149.571	174.991	246.824	119.997	58.245	387.833	444.444	386.116	MEP	PIL33833.1 hypothetical protein GSI_03539 [Ganoderma sinense ZZ0214-1]	-	-	-	-	-	-	-	--	Aspzincin_M35	--	extr 26
GL_000035-T1	GL_000035-T1	0	43.1721	37.0794	38.5456	132.648	147.972	159.064	128.384	141.743	119.227	46.8166	62.2692	55.9528	--	XP_007366888.1 kinase-like protein [Dichomitus squalens LYAD-421 SS1]	-	-	-	-	-	-	-	--	--	--	mito 21, cyto 3, nucl 2
GL_000036-T1	GL_000036-T1	0	89.5295	67.9075	86.611	369.831	487.058	440.018	43.1841	44.2254	41.0375	109.426	90.7381	85.3145	MEP	KAF8646489.1 hypothetical protein AX16_007191 [Volvariella volvacea WC 439]	-	-	-	-	-	-	-	--	Aspzincin_M35	--	nucl 15, cyto_nucl 12, cyto 7, extr 3
GL_000038-T1	GL_000038-T1	0	65.6267	70.1035	67.9391	176.704	173.563	167.069	154.031	145.373	116.026	101.712	91.3323	94.0462	iaaA	PIL33832.1 hypothetical protein GSI_03538 [Ganoderma sinense ZZ0214-1]	Metabolism;Metabolism;Metabolism;Metabolism	Global and overview maps;Global and overview maps;Amino acid metabolism;Metabolism of other amino acids	ko01100//Metabolic pathways;ko01110//Biosynthesis of secondary metabolites;ko00250//Alanine, aspartate and glutamate metabolism;ko00460//Cyanoamino acid metabolism	K01424;K01424;K01424;K01424	-	-	-	--	Asparaginase_2	--	mito 15, cyto 8, nucl 3
GL_000039-T1	GL_000039-T1	0	28.5153	22.255	NA	98.7271	91.1529	70.3473	87.3739	87.3336	103.313	62.0172	47.6606	37.3496	MEP	PIL26638.1 hypothetical protein GSI_11263 [Ganoderma sinense ZZ0214-1]	-	-	-	-	-	-	-	--	Aspzincin_M35	--	extr 27
GL_000044-T1	GL_000044-T1	0	393.018	329.328	339.577	164.444	152.547	155.697	201.477	192.754	194.8	222.264	202.985	209.425	--	XP_007366884.1 uncharacterized protein DICSQDRAFT_181373 [Dichomitus squalens LYAD-421 SS1]	-	-	-	-	-	-	-	--	Dynamitin	--	nucl 18, cyto_nucl 13.5, cyto 7
GL_000046-T1	GL_000046-T1	0.00834537	31.8771	32.4616	26.589	54.4286	49.2172	46.2211	80.8847	59.4072	81.0246	34.2685	33.3535	39.3043	SPAC22A12.08c	TFK89013.1 HAD hydrolase [Polyporus arcularius HHB13444]	-	-	-	-	GO:0005575//cellular_component;GO:0005622//intracellular;GO:0005623//cell;GO:0005737//cytoplasm;GO:0005739//mitochondrion;GO:0043226//organelle;GO:0043227//membrane-bounded organelle;GO:0043229//intracellular organelle;GO:0043231//intracellular membrane-bounded organelle;GO:0044424//intracellular part;GO:0044444//cytoplasmic part;GO:0044464//cell part	GO:0003674//molecular_function;GO:0003824//catalytic activity;GO:0008808//cardiolipin synthase activity;GO:0016740//transferase activity;GO:0016772//transferase activity, transferring phosphorus-containing groups;GO:0016780//phosphotransferase activity, for other substituted phosphate groups;GO:0016787//hydrolase activity;GO:0030572//phosphatidyltransferase activity	GO:0006629//lipid metabolic process;GO:0006644//phospholipid metabolic process;GO:0006650//glycerophospholipid metabolic process;GO:0006655//phosphatidylglycerol biosynthetic process;GO:0006793//phosphorus metabolic process;GO:0006796//phosphate-containing compound metabolic process;GO:0006996//organelle organization;GO:0007005//mitochondrion organization;GO:0007006//mitochondrial membrane organi…	--	Hydrolase_6	--	cyto 15, cyto_nucl 9.833, cyto_mito 8.833, pero 4, nucl 3.5
GL_000047-T1	GL_000047-T1	0	33.4018	30.9524	53.5164	69.9531	80.7985	92.1541	113.217	81.9757	105.252	32.5341	47.5581	51.4551	--	VWO97591.1 AVR-Pita1 (AVR-Pita1 protein) (Effector protein AVR-Pita1) [Ganoderma boninense]	-	-	-	-	GO:0005575//cellular_component;GO:0005622//intracellular;GO:0005623//cell;GO:0005737//cytoplasm;GO:0005777//peroxisome;GO:0005778//peroxisomal membrane;GO:0005779//integral component of peroxisomal membrane;GO:0005783//endoplasmic reticulum;GO:0005933//cellular bud;GO:0012505//endomembrane system;GO:0016020//membrane;GO:0016021//integral component of membrane;GO:0031090//organelle membrane;GO:003…	-	GO:0006996//organelle organization;GO:0007031//peroxisome organization;GO:0008150//biological_process;GO:0009987//cellular process;GO:0016043//cellular component organization;GO:0032581//ER-dependent peroxisome organization;GO:0071840//cellular component organization or biogenesis	--	Pex24p	--	plas 10, extr 6, nucl 3, mito 3, mito_nucl 3
GL_000054-T1	GL_000054-T1	0	NA	NA	NA	66.7047	55.7874	67.2084	470.458	481.203	477.038	NA	65.6016	22.6923	exgB	TBU24207.1 glycoside hydrolase [Dichomitus squalens]	-	-	-	-	-	-	-	--	Cellulase	--	extr 21, mito 5
GL_000056-T1	GL_000056-T1	0	132.625	125.767	124.675	124.789	116.928	133.706	145.141	126.033	148.611	117.217	109.855	97.903	--	PIL33997.1 hypothetical protein GSI_03705 [Ganoderma sinense ZZ0214-1]	-	-	-	-	-	-	-	--	Tcp11	--	mito 13.5, cyto_mito 10.5, cyto 6.5, nucl 6
GL_000058-T1	GL_000058-T1	0	59.7196	29.5681	25.5236	NA	NA	9.20261	NA	NA	NA	23.3588	32.5145	35.5072	LACBIDRAFT_317102	PIL33999.1 hypothetical protein GSI_03707 [Ganoderma sinense ZZ0214-1]	-	-	-	-	-	-	-	--	Velvet	--	extr 15, mito 9, cyto 2.5
GL_000061-T1	GL_000061-T1	0	126.874	128.967	118.017	113.745	137.478	141.533	172.173	186.088	167.388	131.971	122.493	151.619	--	PIL34001.1 hypothetical protein GSI_03709 [Ganoderma sinense ZZ0214-1]	-	-	-	-	-	-	-	--	DUF262	--	nucl 18, cyto 7
GL_000071-T1	GL_000071-T1	0.000339559	NA	40.6785	63.0613	84.5104	109.887	101.214	198.215	246.431	191.039	76.2332	50.1015	84.4236	exgB	TBU24207.1 glycoside hydrolase [Dichomitus squalens]	-	-	-	-	-	-	-	--	Cellulase	--	mito 23, nucl 1, plas 1, pero 1, E.R. 1
GL_000075-T1	GL_000075-T1	0.0029407	NA	NA	NA	11.657	15.5045	21.5815	8.95585	16.0611	41.9412	4.83062	7.45606	NA	FSL4	PIL30974.1 cytochrome P450 [Ganoderma sinense ZZ0214-1]	-	-	-	-	-	-	-	--	p450	--	cysk 20, pero 3, nucl 2, cyto 2, cyto_nucl 2
GL_000075-T2	GL_000075-T2	0	36.2283	32.4929	30.3244	281.941	277.31	278.317	255.359	312.236	276.312	41.1983	35.862	39.1223	FSL4	PIL30974.1 cytochrome P450 [Ganoderma sinense ZZ0214-1]	-	-	-	-	-	-	-	--	p450	--	extr 7, mito 6, plas 6, E.R. 3, nucl 2, cyto 1, pero 1, golg 1, cyto_pero 1
GL_000077-T1	GL_000077-T1	0	106.663	88.0406	89.4613	71.0048	69.5782	76.7965	92.448	87.7075	100.454	86.2585	72.7624	79.6246	UPF2	PIL33912.1 hypothetical protein GSI_03618 [Ganoderma sinense ZZ0214-1]	Genetic Information Processing;Genetic Information Processing	Translation;Translation	ko03013//Nucleocytoplasmic transport;ko03015//mRNA surveillance pathway	K14327;K14327	GO:0005575//cellular_component;GO:0005622//intracellular;GO:0005623//cell;GO:0005634//nucleus;GO:0005737//cytoplasm;GO:0005844//polysome;GO:0032991//macromolecular complex;GO:0035145//exon-exon junction complex;GO:0043226//organelle;GO:0043227//membrane-bounded organelle;GO:0043229//intracellular organelle;GO:0043231//intracellular membrane-bounded organelle;GO:0044422//organelle part;GO:0044424/…	-	GO:0000184//nuclear-transcribed mRNA catabolic process, nonsense-mediated decay;GO:0000288//nuclear-transcribed mRNA catabolic process, deadenylation-dependent decay;GO:0000291//nuclear-transcribed mRNA catabolic process, exonucleolytic;GO:0000956//nuclear-transcribed mRNA catabolic process;GO:0006139//nucleobase-containing compound metabolic process;GO:0006259//DNA metabolic process;GO:0006310//…	--	MIF4G	--	nucl 19.5, cyto_nucl 13.5, cyto 6.5
GL_000082-T1	GL_000082-T1	0	1167.76	1318.01	1280.29	75.8025	94.4812	61.8701	335.754	214.413	293.496	831.435	698.176	650.353	--	PIL33910.1 hypothetical protein GSI_03616 [Ganoderma sinense ZZ0214-1]	Metabolism	Global and overview maps	ko01100//Metabolic pathways	K00480	-	-	-	--	FAD_binding_3	--	cyto 11, cyto_nucl 9, mito 6, cysk 5, nucl 3
GL_000083-T1	GL_000083-T1	0	284.697	213.846	268.933	NA	NA	NA	39.7051	39.7914	20.6338	158.589	138.677	125.773	hbzD	PIL33910.1 hypothetical protein GSI_03616 [Ganoderma sinense ZZ0214-1]	Metabolism	Global and overview maps	ko01100//Metabolic pathways	K00480	-	-	-	--	FAD_binding_3	--	cysk 19, cyto 4, nucl 2
GL_000087-T1	GL_000087-T1;GL_000087-T2	0.00898444	16.1011	NA	NA	82.387	97.7238	71.4311	NA	53.6013	45.2197	NA	26.674	NA	pr1	VWO98977.1 Probable mitochondrial substrate carrier (Putative mitochondrial carrier protein) [Ganoderma boninense]	-	-	-	-	-	-	-	--	Asp	--	extr 27
GL_000087-T2	GL_000087-T1;GL_000087-T2	0.00898444	16.1011	NA	NA	82.387	97.7238	71.4311	NA	53.6013	45.2197	NA	26.674	NA	pr1	VWO98977.1 Probable mitochondrial substrate carrier (Putative mitochondrial carrier protein) [Ganoderma boninense]	-	-	-	-	-	-	-	--	Asp	--	extr 27
GL_000091-T1	GL_000091-T1;GL_000091-T2	0	22490	23152	22965.1	13202.3	12655.9	12715.1	12054.9	11357.4	12439.8	17811.8	18808.9	16853.5	rps2	PIL33903.1 hypothetical protein GSI_03609 [Ganoderma sinense ZZ0214-1]	Genetic Information Processing	Translation	ko03010//Ribosome	K02981	GO:0005575//cellular_component;GO:0005622//intracellular;GO:0005623//cell;GO:0005737//cytoplasm;GO:0005829//cytosol;GO:0005840//ribosome;GO:0015935//small ribosomal subunit;GO:0022626//cytosolic ribosome;GO:0022627//cytosolic small ribosomal subunit;GO:0030684//preribosome;GO:0032040//small-subunit processome;GO:0032991//macromolecular complex;GO:0043226//organelle;GO:0043228//non-membrane-bounde…	GO:0003674//molecular_function;GO:0003676//nucleic acid binding;GO:0003723//RNA binding;GO:0003735//structural constituent of ribosome;GO:0005198//structural molecule activity;GO:0005488//binding;GO:0019843//rRNA binding;GO:0070181//small ribosomal subunit rRNA binding;GO:0097159//organic cyclic compound binding;GO:1901363//heterocyclic compound binding	GO:0002181//cytoplasmic translation;GO:0006403//RNA localization;GO:0006405//RNA export from nucleus;GO:0006407//rRNA export from nucleus;GO:0006412//translation;GO:0006417//regulation of translation;GO:0006450//regulation of translational fidelity;GO:0006518//peptide metabolic process;GO:0006611//protein export from nucleus;GO:0006807//nitrogen compound metabolic process;GO:0006810//transport;GO…	--	Ribosomal_S5	--	mito 11, cyto 10, nucl 4
GL_000091-T2	GL_000091-T1;GL_000091-T2	0	22490	23152	22965.1	13202.3	12655.9	12715.1	12054.9	11357.4	12439.8	17811.8	18808.9	16853.5	rps2	PIL33903.1 hypothetical protein GSI_03609 [Ganoderma sinense ZZ0214-1]	Genetic Information Processing	Translation	ko03010//Ribosome	K02981	GO:0005575//cellular_component;GO:0005622//intracellular;GO:0005623//cell;GO:0005737//cytoplasm;GO:0005829//cytosol;GO:0005840//ribosome;GO:0015935//small ribosomal subunit;GO:0022626//cytosolic ribosome;GO:0022627//cytosolic small ribosomal subunit;GO:0030684//preribosome;GO:0032040//small-subunit processome;GO:0032991//macromolecular complex;GO:0043226//organelle;GO:0043228//non-membrane-bounde…	GO:0003674//molecular_function;GO:0003676//nucleic acid binding;GO:0003723//RNA binding;GO:0003735//structural constituent of ribosome;GO:0005198//structural molecule activity;GO:0005488//binding;GO:0019843//rRNA binding;GO:0070181//small ribosomal subunit rRNA binding;GO:0097159//organic cyclic compound binding;GO:1901363//heterocyclic compound binding	GO:0002181//cytoplasmic translation;GO:0006403//RNA localization;GO:0006405//RNA export from nucleus;GO:0006407//rRNA export from nucleus;GO:0006412//translation;GO:0006417//regulation of translation;GO:0006450//regulation of translational fidelity;GO:0006518//peptide metabolic process;GO:0006611//protein export from nucleus;GO:0006807//nitrogen compound metabolic process;GO:0006810//transport;GO…	--	Ribosomal_S5	--	mito 11, cyto 10, nucl 4
GL_000091-T3	GL_000091-T3	0	19.4825	28.8652	45.3322	NA	NA	NA	NA	NA	NA	23.9059	49.9992	46.0135	RPS2	PIL33903.1 hypothetical protein GSI_03609 [Ganoderma sinense ZZ0214-1]	Genetic Information Processing	Translation	ko03010//Ribosome	K02981	GO:0005575//cellular_component;GO:0005622//intracellular;GO:0005623//cell;GO:0005737//cytoplasm;GO:0005829//cytosol;GO:0005840//ribosome;GO:0015935//small ribosomal subunit;GO:0022626//cytosolic ribosome;GO:0022627//cytosolic small ribosomal subunit;GO:0030684//preribosome;GO:0032040//small-subunit processome;GO:0032991//macromolecular complex;GO:0043226//organelle;GO:0043228//non-membrane-bounde…	GO:0003674//molecular_function;GO:0003676//nucleic acid binding;GO:0003723//RNA binding;GO:0003735//structural constituent of ribosome;GO:0005198//structural molecule activity;GO:0005488//binding;GO:0019843//rRNA binding;GO:0070181//small ribosomal subunit rRNA binding;GO:0097159//organic cyclic compound binding;GO:1901363//heterocyclic compound binding	GO:0002181//cytoplasmic translation;GO:0006403//RNA localization;GO:0006405//RNA export from nucleus;GO:0006407//rRNA export from nucleus;GO:0006412//translation;GO:0006417//regulation of translation;GO:0006450//regulation of translational fidelity;GO:0006518//peptide metabolic process;GO:0006611//protein export from nucleus;GO:0006807//nitrogen compound metabolic process;GO:0006810//transport;GO…	--	Ribosomal_S5	--	cyto 16, cysk 6, mito 5
GL_000094-T1	GL_000094-T1;GL_000094-T2	0	21.5685	18.613	12.0464	6.07877	23.7293	32.187	18.3679	8.24916	17.8959	16.8121	24.0184	8.54819	atrR	QDK64611.1 cellulolytic transcriptional activator 2 [Ganoderma lucidum]	-	-	-	-	GO:0005575//cellular_component;GO:0005622//intracellular;GO:0005623//cell;GO:0005634//nucleus;GO:0016020//membrane;GO:0016021//integral component of membrane;GO:0031224//intrinsic component of membrane;GO:0043226//organelle;GO:0043227//membrane-bounded organelle;GO:0043229//intracellular organelle;GO:0043231//intracellular membrane-bounded organelle;GO:0044424//intracellular part;GO:0044425//memb…	GO:0000976//transcription regulatory region sequence-specific DNA binding;GO:0000977//RNA polymerase II regulatory region sequence-specific DNA binding;GO:0000978//RNA polymerase II core promoter proximal region sequence-specific DNA binding;GO:0000981//RNA polymerase II transcription factor activity, sequence-specific DNA binding;GO:0000982//transcription factor activity, RNA polymerase II core …	GO:0000429//carbon catabolite regulation of transcription from RNA polymerase II promoter;GO:0000436//carbon catabolite activation of transcription from RNA polymerase II promoter;GO:0006139//nucleobase-containing compound metabolic process;GO:0006351//transcription, DNA-templated;GO:0006355//regulation of transcription, DNA-templated;GO:0006357//regulation of transcription from RNA polymerase II…	--	Zn_clus	--	plas 16, nucl 10
GL_000094-T2	GL_000094-T1;GL_000094-T2	0	21.5685	18.613	12.0464	6.07877	23.7293	32.187	18.3679	8.24916	17.8959	16.8121	24.0184	8.54819	--	QDK64611.1 cellulolytic transcriptional activator 2 [Ganoderma lucidum]	-	-	-	-	GO:0005575//cellular_component;GO:0005622//intracellular;GO:0005623//cell;GO:0005634//nucleus;GO:0016020//membrane;GO:0016021//integral component of membrane;GO:0031224//intrinsic component of membrane;GO:0043226//organelle;GO:0043227//membrane-bounded organelle;GO:0043229//intracellular organelle;GO:0043231//intracellular membrane-bounded organelle;GO:0044424//intracellular part;GO:0044425//memb…	GO:0000976//transcription regulatory region sequence-specific DNA binding;GO:0000977//RNA polymerase II regulatory region sequence-specific DNA binding;GO:0000978//RNA polymerase II core promoter proximal region sequence-specific DNA binding;GO:0000981//RNA polymerase II transcription factor activity, sequence-specific DNA binding;GO:0000982//transcription factor activity, RNA polymerase II core …	GO:0000429//carbon catabolite regulation of transcription from RNA polymerase II promoter;GO:0000436//carbon catabolite activation of transcription from RNA polymerase II promoter;GO:0006139//nucleobase-containing compound metabolic process;GO:0006351//transcription, DNA-templated;GO:0006355//regulation of transcription, DNA-templated;GO:0006357//regulation of transcription from RNA polymerase II…	--	Fungal_trans	--	plas 18, nucl 3, cyto 3, cyto_nucl 3
GL_000095-T1	GL_000095-T1	0	NA	NA	14.0864	98.3087	85.7035	89.7874	180.682	158.684	190.43	32.3371	40.1338	28.3245	xynA	TBU55654.1 endo-beta-1,4-glucanase [Dichomitus squalens]	-	-	-	-	-	-	-	--	Glyco_hydro_10	--	extr 25
GL_000096-T1	GL_000096-T1	0	NA	NA	NA	101.919	135.562	202.871	275.484	636.074	536.659	NA	NA	NA	--	TBU36442.1 acid protease [Dichomitus squalens]	-	-	-	-	-	-	-	--	--	--	extr 19, mito 3, cyto 2.5, cyto_nucl 2.5
GL_000100-T1	GL_000100-T1	0	697.87	620.144	715.638	202.817	230.181	174.736	202.8	256.758	194.435	450.763	489.418	478.223	--	XP_007366849.1 haloacid dehalogenase [Dichomitus squalens LYAD-421 SS1]	Metabolism	Global and overview maps	ko01100//Metabolic pathways	K01560	-	-	-	--	--	--	cysk 16, mito 5, cyto 3, pero 3, cyto_pero 3
GL_000101-T1	GL_000101-T1	0	89.6812	92.0173	119.282	79.3064	78.8205	99.2781	88.4728	88.6624	91.7067	83.7469	105.447	89.8693	Wdr83	PIL33889.1 transporter [Ganoderma sinense ZZ0214-1]	-	-	-	-	-	-	GO:0000375//RNA splicing, via transesterification reactions;GO:0000377//RNA splicing, via transesterification reactions with bulged adenosine as nucleophile;GO:0000398//mRNA splicing, via spliceosome;GO:0006139//nucleobase-containing compound metabolic process;GO:0006396//RNA processing;GO:0006397//mRNA processing;GO:0006725//cellular aromatic compound metabolic process;GO:0006807//nitrogen compo…	--	WD40	--	mito 17, nucl 4.5, pero 4, cyto_nucl 3.5
GL_000102-T1	GL_000102-T1	0	NA	NA	NA	193.874	186.407	198.098	14.818	14.2106	17.2403	NA	NA	NA	MSMEG_2408	PIL33888.1 hypothetical protein GSI_03594 [Ganoderma sinense ZZ0214-1]	-	-	-	-	GO:0005575//cellular_component;GO:0005622//intracellular;GO:0005623//cell;GO:0005634//nucleus;GO:0005737//cytoplasm;GO:0043226//organelle;GO:0043227//membrane-bounded organelle;GO:0043229//intracellular organelle;GO:0043231//intracellular membrane-bounded organelle;GO:0044424//intracellular part;GO:0044464//cell part	GO:0003674//molecular_function;GO:0003824//catalytic activity;GO:0004032//alditol:NADP+ 1-oxidoreductase activity;GO:0004033//aldo-keto reductase (NADP) activity;GO:0008106//alcohol dehydrogenase (NADP+) activity;GO:0016491//oxidoreductase activity;GO:0016614//oxidoreductase activity, acting on CH-OH group of donors;GO:0016616//oxidoreductase activity, acting on the CH-OH group of donors, NAD or …	GO:0005975//carbohydrate metabolic process;GO:0005996//monosaccharide metabolic process;GO:0006950//response to stress;GO:0006979//response to oxidative stress;GO:0008150//biological_process;GO:0008152//metabolic process;GO:0009056//catabolic process;GO:0009987//cellular process;GO:0016052//carbohydrate catabolic process;GO:0019321//pentose metabolic process;GO:0019323//pentose catabolic process;…	--	Aldo_ket_red	--	cyto 17.5, cyto_mito 13.5, mito 8.5
GL_000103-T1	GL_000103-T1	0	1574.73	1816.45	1564.72	1283.45	1390.36	1494.4	857.772	1056.57	996.392	1371.23	1189.75	1148.02	MSMEG_2408	PIL33887.1 hypothetical protein GSI_03593 [Ganoderma sinense ZZ0214-1]	-	-	-	-	GO:0005575//cellular_component;GO:0005622//intracellular;GO:0005623//cell;GO:0005634//nucleus;GO:0005737//cytoplasm;GO:0043226//organelle;GO:0043227//membrane-bounded organelle;GO:0043229//intracellular organelle;GO:0043231//intracellular membrane-bounded organelle;GO:0044424//intracellular part;GO:0044464//cell part	GO:0003674//molecular_function;GO:0003824//catalytic activity;GO:0004032//alditol:NADP+ 1-oxidoreductase activity;GO:0004033//aldo-keto reductase (NADP) activity;GO:0008106//alcohol dehydrogenase (NADP+) activity;GO:0016491//oxidoreductase activity;GO:0016614//oxidoreductase activity, acting on CH-OH group of donors;GO:0016616//oxidoreductase activity, acting on the CH-OH group of donors, NAD or …	GO:0005975//carbohydrate metabolic process;GO:0005996//monosaccharide metabolic process;GO:0006950//response to stress;GO:0006979//response to oxidative stress;GO:0008150//biological_process;GO:0008152//metabolic process;GO:0009056//catabolic process;GO:0009987//cellular process;GO:0016052//carbohydrate catabolic process;GO:0019321//pentose metabolic process;GO:0019323//pentose catabolic process;…	--	Aldo_ket_red	--	nucl 11.5, mito 9, cyto_nucl 9, cyto 5.5
GL_000105-T1	GL_000105-T1	0.000506244	13.3853	13.9069	14.9219	17.0733	9.69726	12.6151	20.9272	9.26536	10.5647	25.5329	12.9458	12.0444	--	XP_007370791.1 uncharacterized protein DICSQDRAFT_174868 [Dichomitus squalens LYAD-421 SS1]	-	-	-	-	-	-	-	--	--	--	nucl 10.5, cyto_nucl 10.5, cyto 9.5, mito 4
GL_000107-T1	GL_000107-T1	0	62.7741	35.4095	48.5009	NA	39.2051	38.9792	38.2925	64.9669	42.5737	64.5643	69.6847	59.8764	--	PIL33880.1 hypothetical protein GSI_03586 [Ganoderma sinense ZZ0214-1]	-	-	-	-	-	-	-	--	--	--	cyto 9.5, extr 8, mito 6, cyto_nucl 6, nucl 1.5
GL_000111-T1	GL_000111-T1	0	19.9943	9.48818	15.2246	NA	24.6983	17.5082	20.3036	NA	4.78642	25.4965	33.1979	34.242	--	PIL33882.1 hypothetical protein GSI_03588 [Ganoderma sinense ZZ0214-1]	-	-	-	-	-	-	-	--	Arrestin_N	--	cyto 16, cyto_nucl 10.833, cyto_mito 10.833, nucl 4.5, mito 4.5
GL_000112-T1	GL_000112-T1	0	43.2091	NA	27.8786	303.44	322.469	276.46	NA	NA	NA	52.1465	27.46	NA	--	TBU26476.1 hypothetical protein BD311DRAFT_445373 [Dichomitus squalens]	-	-	-	-	-	-	-	--	--	--	mito 17, nucl 6, cyto 2, plas 2
GL_000120-T1	GL_000120-T1	0	55.6403	37.3181	104.821	304.858	238.6	226.144	165.289	130.061	186.803	60.3798	78.8549	NA	dps1	PIL33868.1 hypothetical protein GSI_03574 [Ganoderma sinense ZZ0214-1]	Genetic Information Processing	Translation	ko00970//Aminoacyl-tRNA biosynthesis	K01876	GO:0005575//cellular_component;GO:0005622//intracellular;GO:0005623//cell;GO:0005634//nucleus;GO:0005737//cytoplasm;GO:0043226//organelle;GO:0043227//membrane-bounded organelle;GO:0043229//intracellular organelle;GO:0043231//intracellular membrane-bounded organelle;GO:0044424//intracellular part;GO:0044464//cell part	GO:0003674//molecular_function;GO:0003676//nucleic acid binding;GO:0003723//RNA binding;GO:0003824//catalytic activity;GO:0004812//aminoacyl-tRNA ligase activity;GO:0004815//aspartate-tRNA ligase activity;GO:0005488//binding;GO:0016874//ligase activity;GO:0016875//ligase activity, forming carbon-oxygen bonds;GO:0097159//organic cyclic compound binding;GO:1901363//heterocyclic compound binding	GO:0002181//cytoplasmic translation;GO:0006082//organic acid metabolic process;GO:0006139//nucleobase-containing compound metabolic process;GO:0006399//tRNA metabolic process;GO:0006412//translation;GO:0006418//tRNA aminoacylation for protein translation;GO:0006422//aspartyl-tRNA aminoacylation;GO:0006518//peptide metabolic process;GO:0006520//cellular amino acid metabolic process;GO:0006725//cel…	--	tRNA-synt_2	--	mito 19.5, cyto_mito 13.5, cyto 6.5
GL_000121-T1	GL_000121-T1	0	44.1413	53.7	52.1211	61.0848	67.9703	56.0095	32.2348	34.1333	21.9822	49.9674	56.1972	51.2523	--	PIL33867.1 hypothetical protein GSI_03573 [Ganoderma sinense ZZ0214-1]	-	-	-	-	-	-	-	--	--	--	mito 11.5, cyto_mito 10.666, cyto 8.5, cyto_nucl 6.833, pero 4
GL_000125-T1	GL_000125-T1	0	175.414	197.595	190.022	107.199	103.743	90.0305	97.9479	101.395	93.7658	150.406	148.526	129.378	GYP5	XP_007366869.1 RabGAP/TBC [Dichomitus squalens LYAD-421 SS1]	-	-	-	-	GO:0000131//incipient cellular bud site;GO:0005575//cellular_component;GO:0005622//intracellular;GO:0005623//cell;GO:0005737//cytoplasm;GO:0005798//Golgi-associated vesicle;GO:0005829//cytosol;GO:0005886//plasma membrane;GO:0005933//cellular bud;GO:0005934//cellular bud tip;GO:0005935//cellular bud neck;GO:0012505//endomembrane system;GO:0016020//membrane;GO:0030427//site of polarized growth;GO:0…	GO:0003674//molecular_function;GO:0005096//GTPase activator activity;GO:0005488//binding;GO:0005515//protein binding;GO:0008047//enzyme activator activity;GO:0017016//Ras GTPase binding;GO:0017137//Rab GTPase binding;GO:0019899//enzyme binding;GO:0030234//enzyme regulator activity;GO:0030695//GTPase regulator activity;GO:0031267//small GTPase binding;GO:0051020//GTPase binding;GO:0060589//nucleos…	GO:0006810//transport;GO:0006886//intracellular protein transport;GO:0006888//ER to Golgi vesicle-mediated transport;GO:0008104//protein localization;GO:0008150//biological_process;GO:0015031//protein transport;GO:0015833//peptide transport;GO:0016192//vesicle-mediated transport;GO:0023052//signaling;GO:0031338//regulation of vesicle fusion;GO:0032879//regulation of localization;GO:0033036//macro…	--	RabGAP-TBC	--	cyto 10.5, cyto_nucl 10, nucl 6.5, mito 5, extr 3
GL_000128-T1	GL_000128-T1	0	181.475	203.555	186.985	149.74	139.289	123.919	153.714	166.429	140.467	159.01	150.76	136.248	SPBC15C4.02	PIL33860.1 hypothetical protein GSI_03566 [Ganoderma sinense ZZ0214-1]	-	-	-	-	GO:0005575//cellular_component;GO:0005622//intracellular;GO:0005623//cell;GO:0005737//cytoplasm;GO:0005739//mitochondrion;GO:0005740//mitochondrial envelope;GO:0005743//mitochondrial inner membrane;GO:0016020//membrane;GO:0016021//integral component of membrane;GO:0019866//organelle inner membrane;GO:0031090//organelle membrane;GO:0031224//intrinsic component of membrane;GO:0031300//intrinsic com…	GO:0003674//molecular_function;GO:0003824//catalytic activity;GO:0016301//kinase activity;GO:0016740//transferase activity;GO:0016772//transferase activity, transferring phosphorus-containing groups	GO:0006793//phosphorus metabolic process;GO:0006796//phosphate-containing compound metabolic process;GO:0006996//organelle organization;GO:0007005//mitochondrion organization;GO:0008150//biological_process;GO:0008152//metabolic process;GO:0009987//cellular process;GO:0016043//cellular component organization;GO:0016310//phosphorylation;GO:0042592//homeostatic process;GO:0044237//cellular metabolic…	--	ABC1	--	mito 20, cyto 3, nucl 1, plas 1, pero 1, E.R. 1
GL_000129-T1	GL_000129-T1	0	187.62	187.294	194.771	273.167	303.935	328.558	681.344	767.466	745.247	187.723	237.745	166.587	SUB1	PIL33859.1 transcription factor [Ganoderma sinense ZZ0214-1]	-	-	-	-	GO:0005575//cellular_component;GO:0005622//intracellular;GO:0005623//cell;GO:0005634//nucleus;GO:0005667//transcription factor complex;GO:0032991//macromolecular complex;GO:0043226//organelle;GO:0043227//membrane-bounded organelle;GO:0043229//intracellular organelle;GO:0043231//intracellular membrane-bounded organelle;GO:0044424//intracellular part;GO:0044464//cell part	GO:0003674//molecular_function;GO:0003712//transcription cofactor activity;GO:0003713//transcription coactivator activity	GO:0006355//regulation of transcription, DNA-templated;GO:0006357//regulation of transcription from RNA polymerase II promoter;GO:0008150//biological_process;GO:0009889//regulation of biosynthetic process;GO:0009891//positive regulation of biosynthetic process;GO:0009893//positive regulation of metabolic process;GO:0010468//regulation of gene expression;GO:0010556//regulation of macromolecule bio…	--	PC4	--	nucl 22.5, cyto_nucl 13.5, cyto 3.5
GL_000130-T1	GL_000130-T1	0	601.388	619.835	572.958	680.159	719.624	679.039	847.037	833.863	872.106	679.291	644.005	677.159	--	RPD53970.1 hypothetical protein L227DRAFT_657874 [Lentinus tigrinus ALCF2SS1-6]	Genetic Information Processing	Folding, sorting and degradation	ko04120//Ubiquitin mediated proteolysis	K10592	GO:0005575//cellular_component;GO:0005622//intracellular;GO:0005623//cell;GO:0005634//nucleus;GO:0005730//nucleolus;GO:0005737//cytoplasm;GO:0016020//membrane;GO:0016021//integral component of membrane;GO:0031224//intrinsic component of membrane;GO:0031974//membrane-enclosed lumen;GO:0031981//nuclear lumen;GO:0043226//organelle;GO:0043227//membrane-bounded organelle;GO:0043228//non-membrane-bound…	GO:0003674//molecular_function;GO:0003824//catalytic activity;GO:0004842//ubiquitin-protein transferase activity;GO:0016740//transferase activity;GO:0019787//ubiquitin-like protein transferase activity;GO:0061630//ubiquitin protein ligase activity;GO:0061659//ubiquitin-like protein ligase activity	GO:0000278//mitotic cell cycle;GO:0000447//endonucleolytic cleavage in ITS1 to separate SSU-rRNA from 5.8S rRNA and LSU-rRNA from tricistronic rRNA transcript (SSU-rRNA, 5.8S rRNA, LSU-rRNA);GO:0000448//cleavage in ITS2 between 5.8S rRNA and LSU-rRNA of tricistronic rRNA transcript (SSU-rRNA, 5.8S rRNA, LSU-rRNA);GO:0000460//maturation of 5.8S rRNA;GO:0000462//maturation of SSU-rRNA from tricistr…	--	DUF908	--	mito 15, nucl 7.5, cyto_nucl 6, cyto 3.5
GL_000131-T1	GL_000131-T1	0	207.737	208.736	188.417	558.095	597.295	575.199	951.786	968.217	1029.55	440.978	435.744	438.527	v1g238856	TBU55064.1 alcohol dehydrogenase [Dichomitus squalens]	-	-	-	-	-	-	-	--	ADH_N	--	cyto 19.5, cyto_nucl 10.5, pero 5
GL_000140-T1	GL_000140-T1	0	120.262	134.911	122.711	1150.05	1126.77	1068.42	804.242	847.885	856.242	245.332	245.187	215.634	--	PIL33852.1 hypothetical protein GSI_03558 [Ganoderma sinense ZZ0214-1]	-	-	-	-	-	-	-	--	--	--	plas 18, E.R. 3, vacu 3, mito 2
GL_000141-T1	GL_000141-T1	0	406.03	476.031	440.28	329.512	352.053	316.934	360.811	386.649	413.677	454.961	469.77	421.688	ATG5	TBU23004.1 autophagy protein Apg5-domain-containing protein [Dichomitus squalens]	Cellular Processes;Organismal Systems;Cellular Processes	Transport and catabolism;Aging;Transport and catabolism	ko04138//Autophagy - yeast;ko04213//Longevity regulating pathway - multiple species;ko04136//Autophagy - other	K08339;K08339;K08339	GO:0000407//pre-autophagosomal structure;GO:0005575//cellular_component;GO:0005622//intracellular;GO:0005623//cell;GO:0005634//nucleus;GO:0005737//cytoplasm;GO:0005773//vacuole;GO:0005776//autophagosome;GO:0005829//cytosol;GO:0016020//membrane;GO:0032991//macromolecular complex;GO:0034045//pre-autophagosomal structure membrane;GO:0034274//Atg12-Atg5-Atg16 complex;GO:0043226//organelle;GO:0043227/…	GO:0003674//molecular_function;GO:0008047//enzyme activator activity;GO:0030234//enzyme regulator activity;GO:0098772//molecular function regulator	GO:0000045//autophagosome assembly;GO:0000422//mitophagy;GO:0000423//macromitophagy;GO:0006464//cellular protein modification process;GO:0006497//protein lipidation;GO:0006501//C-terminal protein lipidation;GO:0006807//nitrogen compound metabolic process;GO:0006914//autophagy;GO:0006950//response to stress;GO:0006995//cellular response to nitrogen starvation;GO:0006996//organelle organization;GO:…	--	APG5	--	mito 25
GL_000142-T1	GL_000142-T1	0	56.0425	57.1774	46.8312	NA	NA	61.9745	NA	NA	54.2123	52.0916	48.4508	56.3148	SPAC57A10.07	PIL33849.1 hypothetical protein GSI_03555 [Ganoderma sinense ZZ0214-1]	-	-	-	-	GO:0005575//cellular_component;GO:0005622//intracellular;GO:0005623//cell;GO:0005737//cytoplasm;GO:0044424//intracellular part;GO:0044464//cell part	GO:0003674//molecular_function;GO:0003824//catalytic activity	-	--	--	--	mito 11, plas 4, nucl 3, extr 3, pero 2, E.R. 2
GL_000144-T1	GL_000144-T1	0	13.8376	5.56851	9.02634	25.6367	5.53666	12.8627	29.9228	7.80399	8.69129	4.99699	8.55186	NA	--	PIL33844.1 hypothetical protein GSI_03550 [Ganoderma sinense ZZ0214-1]	-	-	-	-	-	-	-	--	--	--	mito 10, nucl 7, cyto 5, extr 5
GL_000146-T1	GL_000146-T1	0	29.3938	32.1273	27.7555	29.2057	35.0449	28.5088	52.4711	38.6891	55.0933	44.6918	39.8332	49.7977	SPCC1672.11c	AVM41536.1 putative calcium-transporting ATPase 6 [Ganoderma lucidum]	-	-	-	-	GO:0000322//storage vacuole;GO:0000323//lytic vacuole;GO:0000324//fungal-type vacuole;GO:0000329//fungal-type vacuole membrane;GO:0005575//cellular_component;GO:0005622//intracellular;GO:0005623//cell;GO:0005737//cytoplasm;GO:0005773//vacuole;GO:0005774//vacuolar membrane;GO:0005886//plasma membrane;GO:0005887//integral component of plasma membrane;GO:0016020//membrane;GO:0016021//integral compon…	GO:0003674//molecular_function;GO:0003824//catalytic activity;GO:0005215//transporter activity;GO:0005388//calcium-transporting ATPase activity;GO:0008324//cation transmembrane transporter activity;GO:0015075//ion transmembrane transporter activity;GO:0015085//calcium ion transmembrane transporter activity;GO:0015318//inorganic solute uptake transmembrane transporter activity;GO:0015399//primary …	GO:0006810//transport;GO:0006811//ion transport;GO:0006812//cation transport;GO:0006816//calcium ion transport;GO:0006873//cellular ion homeostasis;GO:0006874//cellular calcium ion homeostasis;GO:0006875//cellular metal ion homeostasis;GO:0008150//biological_process;GO:0009987//cellular process;GO:0019725//cellular homeostasis;GO:0030001//metal ion transport;GO:0030003//cellular cation homeostasi…	--	P5-ATPase	--	plas 23, E.R. 3
GL_000148-T1	GL_000148-T1	0	853	893.443	891.418	734.97	876.69	814.262	721.015	688.738	708.912	806.062	833.101	886.792	--	PIL34019.1 hypothetical protein GSI_03727 [Ganoderma sinense ZZ0214-1]	Metabolism	Metabolism of cofactors and vitamins	ko00790//Folate biosynthesis	K06897	-	-	-	--	Lactamase_B	--	cyto 26
GL_000150-T1	GL_000150-T1	0	912.043	931.833	883.518	1049	971.327	1058.73	1048.74	1053.83	1006.91	829.016	862.255	844.365	wdr68	PIL33984.1 transporter [Ganoderma sinense ZZ0214-1]	-	-	-	-	GO:0000151//ubiquitin ligase complex;GO:0005575//cellular_component;GO:0005622//intracellular;GO:0005623//cell;GO:0005634//nucleus;GO:0005737//cytoplasm;GO:0031461//cullin-RING ubiquitin ligase complex;GO:0032991//macromolecular complex;GO:0043226//organelle;GO:0043227//membrane-bounded organelle;GO:0043229//intracellular organelle;GO:0043231//intracellular membrane-bounded organelle;GO:0044424//…	-	GO:0006275//regulation of DNA replication;GO:0007346//regulation of mitotic cell cycle;GO:0008150//biological_process;GO:0009889//regulation of biosynthetic process;GO:0010556//regulation of macromolecule biosynthetic process;GO:0010564//regulation of cell cycle process;GO:0019219//regulation of nucleobase-containing compound metabolic process;GO:0019222//regulation of metabolic process;GO:003132…	--	WD40	--	nucl 14.5, cyto_nucl 9.5, mito 5, pero 4
GL_000151-T1	GL_000151-T1	0	389.713	412.947	330.943	459.791	427.359	357.422	457.137	375.138	391.955	471.269	438.423	408.471	PLT5	PIL33983.1 MFS general substrate transporter [Ganoderma sinense ZZ0214-1]	-	-	-	-	-	-	-	--	Sugar_tr	--	plas 27
GL_000154-T1	GL_000154-T1	0	118.305	111.939	119.115	67.5542	80.1301	88.6799	175.544	155.892	158.948	100.618	97.9807	108.046	--	PIL33980.1 hypothetical protein GSI_03688 [Ganoderma sinense ZZ0214-1]	-	-	-	-	-	-	-	--	--	--	extr 16, plas 7, mito 3
GL_000155-T1	GL_000155-T1	0	850.184	803.809	788.099	519.092	497.015	542.932	721.633	843.935	756.475	759.064	771.106	747.341	MPC2	PIL33979.1 hypothetical protein GSI_03687 [Ganoderma sinense ZZ0214-1]	-	-	-	-	GO:0005575//cellular_component;GO:0005622//intracellular;GO:0005623//cell;GO:0005737//cytoplasm;GO:0005739//mitochondrion;GO:0005740//mitochondrial envelope;GO:0005743//mitochondrial inner membrane;GO:0016020//membrane;GO:0016021//integral component of membrane;GO:0019866//organelle inner membrane;GO:0031090//organelle membrane;GO:0031224//intrinsic component of membrane;GO:0031300//intrinsic com…	GO:0003674//molecular_function;GO:0005215//transporter activity;GO:0005342//organic acid transmembrane transporter activity;GO:0008028//monocarboxylic acid transmembrane transporter activity;GO:0008509//anion transmembrane transporter activity;GO:0008514//organic anion transmembrane transporter activity;GO:0015075//ion transmembrane transporter activity;GO:0015318//inorganic solute uptake transme…	GO:0006810//transport;GO:0006811//ion transport;GO:0006820//anion transport;GO:0006839//mitochondrial transport;GO:0006848//pyruvate transport;GO:0006850//mitochondrial pyruvate transport;GO:0008150//biological_process;GO:0015711//organic anion transport;GO:0015718//monocarboxylic acid transport;GO:0015849//organic acid transport;GO:0034220//ion transmembrane transport;GO:0046942//carboxylic acid…	--	MPC	--	mito 18, extr 3, plas 2, cyto_nucl 2, nucl 1.5, cyto 1.5
GL_000161-T1	GL_000161-T1	0	255.878	121.406	284.392	NA	67.822	35.2908	137.058	134.655	109.438	94.7252	102.707	79.8944	--	PIL33973.1 hypothetical protein GSI_03681 [Ganoderma sinense ZZ0214-1]	-	-	-	-	-	-	-	--	--	--	mito 10.5, mito_nucl 10.333, nucl 9, cyto_nucl 7.166, cyto 4, cyto_pero 3.833
GL_000162-T1	GL_000162-T1	0	NA	NA	80.1742	141.77	129.947	149.828	74.9951	NA	53.5508	NA	NA	NA	NMRAL1	PIL33972.1 hypothetical protein GSI_03680 [Ganoderma sinense ZZ0214-1]	-	-	-	-	-	-	-	--	NmrA	--	mito 12, pero 5, cyto 3.5, cysk 3, cyto_nucl 2.5, extr 2
GL_000163-T1	GL_000163-T1	0	137.309	135.919	121.165	1795.03	1756.52	1691.85	2594.74	2587.74	2702.49	140.763	139.706	139.243	ADH6	TBU30289.1 GroES-like protein [Dichomitus squalens]	Metabolism;Metabolism;Metabolism;Metabolism;Metabolism;Metabolism;Metabolism	Global and overview maps;Global and overview maps;Carbohydrate metabolism;Lipid metabolism;Carbohydrate metabolism;Carbohydrate metabolism;Carbohydrate metabolism	ko01100//Metabolic pathways;ko01110//Biosynthesis of secondary metabolites;ko00620//Pyruvate metabolism;ko00561//Glycerolipid metabolism;ko00010//Glycolysis / Gluconeogenesis;ko00040//Pentose and glucuronate interconversions;ko00053//Ascorbate and aldarate metabolism	K00002;K00002;K00002;K00002;K00002;K00002;K00002	-	GO:0003674//molecular_function;GO:0003824//catalytic activity;GO:0004033//aldo-keto reductase (NADP) activity;GO:0008106//alcohol dehydrogenase (NADP+) activity;GO:0016491//oxidoreductase activity;GO:0016614//oxidoreductase activity, acting on CH-OH group of donors;GO:0016616//oxidoreductase activity, acting on the CH-OH group of donors, NAD or NADP as acceptor;GO:0033833//hydroxymethylfurfural r…	GO:0006066//alcohol metabolic process;GO:0006081//cellular aldehyde metabolic process;GO:0008150//biological_process;GO:0008152//metabolic process;GO:0009987//cellular process;GO:0033859//furaldehyde metabolic process;GO:0044237//cellular metabolic process;GO:0044281//small molecule metabolic process;GO:0046483//heterocycle metabolic process;GO:0055114//oxidation-reduction process;GO:0071704//org…	--	ADH_N	--	cyto 18.5, cyto_nucl 11.833, cyto_pero 11.666, pero 3.5
GL_000164-T1	GL_000164-T1	0	98.5401	111.168	96.6485	43.3754	49.6824	40.5637	56.6318	60.8906	60.0683	76.7345	69.0641	70.2901	ssl1	TBU30290.1 TFIIH basal transcription factor complex subunit SSL1 [Dichomitus squalens]	Genetic Information Processing;Genetic Information Processing	Replication and repair;Transcription	ko03420//Nucleotide excision repair;ko03022//Basal transcription factors	K03142;K03142	GO:0000109//nucleotide-excision repair complex;GO:0000112//nucleotide-excision repair factor 3 complex;GO:0000428//DNA-directed RNA polymerase complex;GO:0000439//core TFIIH complex;GO:0005575//cellular_component;GO:0005622//intracellular;GO:0005623//cell;GO:0005634//nucleus;GO:0005654//nucleoplasm;GO:0005667//transcription factor complex;GO:0005675//holo TFIIH complex;GO:0016591//DNA-directed RN…	GO:0000988//transcription factor activity, protein binding;GO:0000990//transcription factor activity, core RNA polymerase binding;GO:0000991//transcription factor activity, core RNA polymerase II binding;GO:0003674//molecular_function;GO:0003676//nucleic acid binding;GO:0003824//catalytic activity;GO:0004842//ubiquitin-protein transferase activity;GO:0005488//binding;GO:0016740//transferase activ…	GO:0006139//nucleobase-containing compound metabolic process;GO:0006259//DNA metabolic process;GO:0006281//DNA repair;GO:0006289//nucleotide-excision repair;GO:0006351//transcription, DNA-templated;GO:0006352//DNA-templated transcription, initiation;GO:0006355//regulation of transcription, DNA-templated;GO:0006357//regulation of transcription from RNA polymerase II promoter;GO:0006366//transcript…	--	Ssl1	--	nucl 21.5, cyto_nucl 12.5, mito 3
GL_000165-T1	GL_000165-T1	0	1305.99	1482.77	1427	1638.05	1409.33	1810.24	3345.42	2769.16	2994.91	1518.65	1573.35	1530.05	MOX	PIL33968.1 hypothetical protein GSI_03676 [Ganoderma sinense ZZ0214-1]	Metabolism;Metabolism;Metabolism	Global and overview maps;Global and overview maps;Energy metabolism	ko01100//Metabolic pathways;ko01200//Carbon metabolism;ko00680//Methane metabolism	K17066;K17066;K17066	-	-	-	--	GMC_oxred_N	--	cyto 22.5, cyto_nucl 12, extr 2
GL_000167-T1	GL_000167-T1	0	7.1971	6.03469	5.51652	NA	NA	NA	NA	NA	NA	2.49322	NA	4.91915	--	PIL33964.1 hypothetical protein GSI_03672 [Ganoderma sinense ZZ0214-1]	-	-	-	-	-	-	-	--	--	--	plas 15, E.R. 3, mito 2, extr 2, vacu 2, nucl 1, cyto 1, cyto_nucl 1, pero 1, cyto_pero 1
GL_000170-T1	GL_000170-T1	0	4681.05	4540.36	4755.2	5160.02	5148.71	5048.27	3589.7	3498.51	3466.04	5697.78	5656.83	5641.49	MOX	PIL33959.1 hypothetical protein GSI_03667 [Ganoderma sinense ZZ0214-1]	Metabolism;Metabolism;Metabolism	Global and overview maps;Global and overview maps;Energy metabolism	ko01100//Metabolic pathways;ko01200//Carbon metabolism;ko00680//Methane metabolism	K17066;K17066;K17066	-	-	-	--	GMC_oxred_N	--	cyto 15.5, cyto_nucl 8.5, mito 4, cysk 3, extr 2, pero 2
GL_000173-T1	GL_000173-T1	0	NA	NA	NA	214.175	169.263	228.773	247.103	194.129	255.225	20.7679	34.3347	43.5463	SOP1	PIL33958.1 hypothetical protein GSI_03666 [Ganoderma sinense ZZ0214-1]	-	-	-	-	-	-	-	--	Caleosin	--	mito 7, plas 6, cyto 5.5, cyto_nucl 4.5, nucl 2.5, extr 2, pero 2
GL_000177-T1	GL_000177-T1	0	166.146	190.405	155.878	6661.26	6726.04	6582.43	1074.88	1071.89	1178.23	99.5769	83.3711	113.251	--	PIL33952.1 hypothetical protein GSI_03660 [Ganoderma sinense ZZ0214-1]	-	-	-	-	-	-	-	--	DUF4449	--	nucl 11.5, cyto_nucl 11, cyto 9.5, pero 4
GL_000178-T1	GL_000178-T1;GL_000178-T2	0	68.7481	92.6032	64.2028	33.4749	53.8634	39.2323	33.0679	53.103	53.5991	78.2027	80.8418	67.5573	--	PIL33951.1 hypothetical protein GSI_03659 [Ganoderma sinense ZZ0214-1]	-	-	-	-	-	-	-	--	HET	--	nucl 21, cyto 5
GL_000178-T2	GL_000178-T1;GL_000178-T2	0	68.7481	92.6032	64.2028	33.4749	53.8634	39.2323	33.0679	53.103	53.5991	78.2027	80.8418	67.5573	--	PIL33951.1 hypothetical protein GSI_03659 [Ganoderma sinense ZZ0214-1]	-	-	-	-	-	-	-	--	HET	--	nucl 23, cyto 2
GL_000179-T1	GL_000179-T1	0	19.5184	33.8667	23.636	27.1878	41.0601	43.8056	43.3012	40.6269	30.4023	55.2708	32.7834	48.6532	gef1	XP_007366554.1 uncharacterized protein DICSQDRAFT_62181 [Dichomitus squalens LYAD-421 SS1]	-	-	-	-	GO:0000935//barrier septum;GO:0005575//cellular_component;GO:0005622//intracellular;GO:0005623//cell;GO:0005737//cytoplasm;GO:0005826//actomyosin contractile ring;GO:0005856//cytoskeleton;GO:0005938//cell cortex;GO:0015629//actin cytoskeleton;GO:0030427//site of polarized growth;GO:0030428//cell septum;GO:0030863//cortical cytoskeleton;GO:0030864//cortical actin cytoskeleton;GO:0031097//medial co…	GO:0003674//molecular_function;GO:0005085//guanyl-nucleotide exchange factor activity;GO:0005088//Ras guanyl-nucleotide exchange factor activity;GO:0005089//Rho guanyl-nucleotide exchange factor activity;GO:0005488//binding;GO:0005515//protein binding;GO:0017016//Ras GTPase binding;GO:0017048//Rho GTPase binding;GO:0019899//enzyme binding;GO:0031267//small GTPase binding;GO:0051020//GTPase bindin…	GO:0000278//mitotic cell cycle;GO:0000281//mitotic cytokinesis;GO:0000910//cytokinesis;GO:0007049//cell cycle;GO:0007154//cell communication;GO:0007165//signal transduction;GO:0007264//small GTPase mediated signal transduction;GO:0007265//Ras protein signal transduction;GO:0007266//Rho protein signal transduction;GO:0007346//regulation of mitotic cell cycle;GO:0008104//protein localization;GO:000…	--	RhoGEF	--	nucl 11, mito 8.5, cyto_mito 8, cyto 6.5
GL_000183-T1	GL_000183-T1	0	1744.17	1918.17	1904.62	1152.55	1110.45	951.938	1061.4	1112.15	1136.86	1594.03	1667.2	1539.35	--	PIL33939.1 hypothetical protein GSI_03647 [Ganoderma sinense ZZ0214-1]	-	-	-	-	-	-	-	--	--	--	mito 18, cyto_nucl 5, nucl 4.5, cyto 4.5
GL_000185-T1	GL_000185-T1	0	690.275	668.999	719.361	461.912	414.877	421.656	652.49	699.301	631.357	627.531	617.537	656.986	LACBIDRAFT_192627	PIL33937.1 hypothetical protein GSI_03645 [Ganoderma sinense ZZ0214-1]	Metabolism;Metabolism;Metabolism;Metabolism;Metabolism	Global and overview maps;Global and overview maps;Global and overview maps;Lipid metabolism;Lipid metabolism	ko01100//Metabolic pathways;ko01110//Biosynthesis of secondary metabolites;ko01212//Fatty acid metabolism;ko01040//Biosynthesis of unsaturated fatty acids;ko00062//Fatty acid elongation	K10251;K10251;K10251;K10251;K10251	GO:0005575//cellular_component;GO:0005622//intracellular;GO:0005623//cell;GO:0005737//cytoplasm;GO:0005783//endoplasmic reticulum;GO:0005789//endoplasmic reticulum membrane;GO:0012505//endomembrane system;GO:0016020//membrane;GO:0031984//organelle subcompartment;GO:0042175//nuclear outer membrane-endoplasmic reticulum membrane network;GO:0043226//organelle;GO:0043227//membrane-bounded organelle;G…	GO:0003674//molecular_function;GO:0003824//catalytic activity;GO:0016491//oxidoreductase activity;GO:0016614//oxidoreductase activity, acting on CH-OH group of donors;GO:0045703//ketoreductase activity	GO:0000038//very long-chain fatty acid metabolic process;GO:0006082//organic acid metabolic process;GO:0006629//lipid metabolic process;GO:0006631//fatty acid metabolic process;GO:0006633//fatty acid biosynthetic process;GO:0006643//membrane lipid metabolic process;GO:0006665//sphingolipid metabolic process;GO:0006807//nitrogen compound metabolic process;GO:0008150//biological_process;GO:0008152/…	--	adh_short	--	mito 9, extr 8, cyto 4, plas 3, E.R. 2
GL_000187-T1	GL_000187-T1	0	241.683	243.667	259.729	227.24	208.449	249.962	197.426	193.1	174.733	407.583	406.484	413.043	--	TBU24989.1 hypothetical protein BD311DRAFT_728649 [Dichomitus squalens]	-	-	-	-	-	-	-	--	--	--	cyto 9.5, cyto_nucl 8.5, nucl 6.5, pero 4, cysk 4
GL_000192-T1	GL_000192-T1	0	8.66003	NA	18.9621	292.199	253.323	272.706	418.481	347.613	458.254	29.5017	NA	37.0019	--	PIL32321.1 hypothetical protein GSI_05567 [Ganoderma sinense ZZ0214-1]	-	-	-	-	-	-	-	--	--	--	extr 18, mito 6, E.R. 2
GL_000194-T1	GL_000194-T1	0	585.882	547.151	524.371	141.174	86.8128	127.365	233.94	468.684	200.636	599.189	610.505	511.49	--	PIL32320.1 hypothetical protein GSI_05566 [Ganoderma sinense ZZ0214-1]	-	-	-	-	-	-	-	--	--	--	extr 27
GL_000203-T1	GL_000203-T1;GL_000203-T2	0	41.5762	40.708	43.4122	98.6636	111.644	97.6171	147.374	143.009	164.313	93.1085	93.5201	92.8555	ABCB1	TBU55623.1 hypothetical protein BD310DRAFT_825347 [Dichomitus squalens]	-	-	-	-	-	-	-	--	ABC_tran	--	plas 10, mito 6, nucl 4, pero 4, cyto_mito 4
GL_000203-T2	GL_000203-T1;GL_000203-T2	0	41.5762	40.708	43.4122	98.6636	111.644	97.6171	147.374	143.009	164.313	93.1085	93.5201	92.8555	ABCB1	TBU55623.1 hypothetical protein BD310DRAFT_825347 [Dichomitus squalens]	-	-	-	-	-	-	-	--	ABC_tran	--	cyto_mito 7.166, mito 7, cyto 7, plas 6, cyto_nucl 5
GL_000209-T1	GL_000209-T1	0	NA	NA	NA	13.3099	8.07872	6.74369	6.71416	11.7055	5.02075	NA	NA	NA	--	TBU54971.1 Caleosin-domain-containing protein [Dichomitus squalens]	-	-	-	-	-	-	-	--	Caleosin	--	nucl 9, cyto_nucl 9, pero 8, cyto 7
GL_000210-T1	GL_000210-T1	0.000339559	584.342	171.642	185.005	NA	NA	NA	NA	NA	NA	91.9749	429.582	305.336	ARMGADRAFT_1088206	PIL33918.1 hypothetical protein GSI_03625 [Ganoderma sinense ZZ0214-1]	-	-	-	-	-	-	-	--	Methyltransf_2	--	cyto 14, mito 8, cyto_nucl 8
GL_000214-T1	GL_000214-T1	0	116.366	128.323	119.96	76.0045	87.5517	86.9062	121.203	112.57	125.084	126.329	113.24	118.611	DSCC1	TBU30244.1 sister chromatid cohesion protein Dcc1 [Dichomitus squalens]	-	-	-	-	GO:0000775//chromosome, centromeric region;GO:0000785//chromatin;GO:0005575//cellular_component;GO:0005622//intracellular;GO:0005623//cell;GO:0005634//nucleus;GO:0005654//nucleoplasm;GO:0005694//chromosome;GO:0031390//Ctf18 RFC-like complex;GO:0031974//membrane-enclosed lumen;GO:0031981//nuclear lumen;GO:0032991//macromolecular complex;GO:0043226//organelle;GO:0043227//membrane-bounded organelle;…	-	GO:0000070//mitotic sister chromatid segregation;GO:0000278//mitotic cell cycle;GO:0000280//nuclear division;GO:0000819//sister chromatid segregation;GO:0006139//nucleobase-containing compound metabolic process;GO:0006259//DNA metabolic process;GO:0006275//regulation of DNA replication;GO:0006725//cellular aromatic compound metabolic process;GO:0006807//nitrogen compound metabolic process;GO:0006…	--	Dcc1	--	cyto 17, cyto_nucl 11.833, cyto_mito 10.833, nucl 5.5
GL_000215-T1	GL_000215-T1	0.000506244	NA	NA	NA	294.84	735.509	509.098	248.459	290.891	232.987	643.834	739.942	278.861	isp4	PIL34003.1 transporter [Ganoderma sinense ZZ0214-1]	-	-	-	-	-	-	-	--	OPT	--	plas 27
GL_000217-T1	GL_000217-T1	0	20.9568	20.3885	14.8838	NA	NA	NA	NA	NA	NA	13.503	6.18733	10.1433	mettl21a	XP_007369047.1 uncharacterized protein DICSQDRAFT_110557 [Dichomitus squalens LYAD-421 SS1]	-	-	-	-	-	GO:0003674//molecular_function;GO:0003824//catalytic activity;GO:0008168//methyltransferase activity;GO:0008757//S-adenosylmethionine-dependent methyltransferase activity;GO:0016740//transferase activity;GO:0016741//transferase activity, transferring one-carbon groups	GO:0006464//cellular protein modification process;GO:0006479//protein methylation;GO:0006807//nitrogen compound metabolic process;GO:0008150//biological_process;GO:0008152//metabolic process;GO:0008213//protein alkylation;GO:0009987//cellular process;GO:0019538//protein metabolic process;GO:0032259//methylation;GO:0036211//protein modification process;GO:0043170//macromolecule metabolic process;G…	--	Methyltransf_16	--	cyto 13, cyto_nucl 12.833, nucl 11.5, cyto_mito 8.333
GL_000218-T1	GL_000218-T1	0	914.789	898.962	905.432	687.851	668.801	674.326	965.635	1011.31	913.592	636.556	637.999	605.613	bos1	PIL34007.1 hypothetical protein GSI_03715 [Ganoderma sinense ZZ0214-1]	Genetic Information Processing	Folding, sorting and degradation	ko04130//SNARE interactions in vesicular transport	K08496	GO:0005575//cellular_component;GO:0005622//intracellular;GO:0005623//cell;GO:0005737//cytoplasm;GO:0005768//endosome;GO:0005770//late endosome;GO:0005783//endoplasmic reticulum;GO:0005789//endoplasmic reticulum membrane;GO:0005794//Golgi apparatus;GO:0005798//Golgi-associated vesicle;GO:0010008//endosome membrane;GO:0012505//endomembrane system;GO:0012506//vesicle membrane;GO:0012507//ER to Golgi…	GO:0000149//SNARE binding;GO:0003674//molecular_function;GO:0005484//SNAP receptor activity;GO:0005488//binding;GO:0005515//protein binding	GO:0006605//protein targeting;GO:0006623//protein targeting to vacuole;GO:0006810//transport;GO:0006886//intracellular protein transport;GO:0006888//ER to Golgi vesicle-mediated transport;GO:0006891//intra-Golgi vesicle-mediated transport;GO:0006892//post-Golgi vesicle-mediated transport;GO:0006896//Golgi to vacuole transport;GO:0006906//vesicle fusion;GO:0006996//organelle organization;GO:000703…	--	V-SNARE_C	--	nucl 13.5, cyto_nucl 9.5, mito 8, cyto 4.5
GL_000219-T1	GL_000219-T1	0	2048.34	2231.47	2182.41	3431.19	3310.26	3355.02	2560.89	2508.96	2420.95	6102.74	6262.56	6184.22	FCK2	PIL25602.1 cytochrome P450 [Ganoderma sinense ZZ0214-1]	Metabolism;Metabolism;Metabolism	Global and overview maps;Global and overview maps;Biosynthesis of other secondary metabolites	ko01100//Metabolic pathways;ko01110//Biosynthesis of secondary metabolites;ko00404//Staurosporine biosynthesis	K17475;K17475;K17475	-	-	-	--	p450	--	mito 11, cyto 7.5, cyto_pero 6.5, pero 4.5, nucl 3
GL_000220-T1	GL_000220-T1	0	45.7523	52.3518	57.0998	78.8105	88.2823	84.875	60.9475	111.024	56.279	92.4557	79.0578	76.6937	--	PIL33992.1 hypothetical protein GSI_03700 [Ganoderma sinense ZZ0214-1]	-	-	-	-	GO:0005575//cellular_component;GO:0005622//intracellular;GO:0005623//cell;GO:0005634//nucleus;GO:0043226//organelle;GO:0043227//membrane-bounded organelle;GO:0043229//intracellular organelle;GO:0043231//intracellular membrane-bounded organelle;GO:0044424//intracellular part;GO:0044464//cell part	GO:0001067//regulatory region nucleic acid binding;GO:0003674//molecular_function;GO:0003676//nucleic acid binding;GO:0003677//DNA binding;GO:0003700//transcription factor activity, sequence-specific DNA binding;GO:0005488//binding;GO:0043565//sequence-specific DNA binding;GO:0044212//transcription regulatory region DNA binding;GO:0097159//organic cyclic compound binding;GO:1901363//heterocyclic …	GO:0006323//DNA packaging;GO:0006325//chromatin organization;GO:0006333//chromatin assembly or disassembly;GO:0006338//chromatin remodeling;GO:0006355//regulation of transcription, DNA-templated;GO:0006357//regulation of transcription from RNA polymerase II promoter;GO:0006808//regulation of nitrogen utilization;GO:0006996//organelle organization;GO:0008150//biological_process;GO:0009889//regulat…	--	--	--	extr 11, mito 6, cyto 6, cyto_mito 6
GL_000222-T1	GL_000222-T1	0.000991899	NA	1.78428	NA	7.48491	12.0288	25.8203	2.48013	11.5234	3.65221	4.57332	8.57605	9.68696	--	PIL33994.1 hypothetical protein GSI_03702 [Ganoderma sinense ZZ0214-1]	-	-	-	-	-	-	-	--	--	--	cyto 10.5, cyto_nucl 6, plas 5, mito 3, extr 3, pero 3
GL_000223-T1	GL_000223-T1	0	148.674	156.115	157.376	161.508	177.897	194.667	188.417	201.553	171.096	185.601	160.06	160.984	GBF1	PIL33995.1 hypothetical protein GSI_03703 [Ganoderma sinense ZZ0214-1]	-	-	-	-	-	-	-	--	Sec7	--	nucl 15.5, cyto_nucl 12.5, cyto 8.5
GL_000224-T1	GL_000224-T1	0	619.511	659.176	598.586	155.415	211.982	191.901	219.39	200.84	211.379	422.247	431.147	408.892	--	PIL34021.1 hypothetical protein GSI_03729 [Ganoderma sinense ZZ0214-1]	-	-	-	-	-	-	-	--	Lactamase_B	--	cyto 11, extr 6, cyto_nucl 6, mito 4, pero 4
GL_000225-T1	GL_000225-T1	0	76.164	77.0447	78.4225	90.1319	112.176	84.1432	84.1391	103.734	100.637	89.2175	98.5864	76.6878	--	PIL34022.1 hypothetical protein GSI_03730 [Ganoderma sinense ZZ0214-1]	-	-	-	-	-	-	-	--	F-box-like	--	cyto 9, cyto_mito 7.333, extr 7, cyto_nucl 5.833, mito 4.5, pero 3
GL_000226-T1	GL_000226-T1;GL_000226-T2	0	NA	NA	26.5177	61.9966	55.2922	60.1491	101.266	95.2488	123.967	48.4827	38.9808	41.7174	--	PIL30605.1 hypothetical protein GSI_07306 [Ganoderma sinense ZZ0214-1]	-	-	-	-	-	-	-	--	zf-MYND	--	plas 12, cyto 5, nucl 4, mito 4, mito_nucl 4
GL_000226-T2	GL_000226-T1;GL_000226-T2	0	NA	NA	26.5177	61.9966	55.2922	60.1491	101.266	95.2488	123.967	48.4827	38.9808	41.7174	--	PIL30605.1 hypothetical protein GSI_07306 [Ganoderma sinense ZZ0214-1]	-	-	-	-	-	-	-	--	--	--	cyto 9, mito 7, cyto_pero 7, pero 5
GL_000230-T1	GL_000230-T1	0	20.9927	NA	NA	66.7568	85.536	94.4894	67.4495	57.1429	58.0186	34.3222	46.1148	28.0911	--	PIL34040.1 hypothetical protein GSI_03749 [Ganoderma sinense ZZ0214-1]	-	-	-	-	-	-	-	--	Methyltransf_23	--	cyto 20, mito 4, extr 2, mito_nucl 2
GL_000231-T1	GL_000231-T1	0	449.009	534.211	510.162	297.491	334.452	241.879	415.796	419.337	432.37	566.032	540.156	564.944	--	PIL34026.1 hypothetical protein GSI_03734 [Ganoderma sinense ZZ0214-1]	-	-	-	-	-	-	-	--	DUF563	--	cyto_mito 8.333, cyto 8, mito 7.5, extr 7, cyto_nucl 5.333, pero 3
GL_000232-T1	GL_000232-T1;GL_000232-T2	0	1621.6	1816.83	1722.1	5146.24	5307.61	5280.48	3210.8	3024.8	3124.32	3180.26	3101.6	3358.61	AAD14	PIL28987.1 transporter [Ganoderma sinense ZZ0214-1]	-	-	-	-	-	GO:0003674//molecular_function;GO:0003824//catalytic activity;GO:0016491//oxidoreductase activity;GO:0016614//oxidoreductase activity, acting on CH-OH group of donors;GO:0016616//oxidoreductase activity, acting on the CH-OH group of donors, NAD or NADP as acceptor;GO:0018456//aryl-alcohol dehydrogenase (NAD+) activity	GO:0006081//cellular aldehyde metabolic process;GO:0008150//biological_process;GO:0008152//metabolic process;GO:0009058//biosynthetic process;GO:0009987//cellular process;GO:0019748//secondary metabolic process;GO:0044237//cellular metabolic process;GO:0044550//secondary metabolite biosynthetic process;GO:0055114//oxidation-reduction process;GO:0071704//organic substance metabolic process;GO:1900…	--	Aldo_ket_red	--	mito 18.5, cyto_mito 12, cyto 4.5, nucl 3
GL_000232-T2	GL_000232-T1;GL_000232-T2	0	1621.6	1816.83	1722.1	5146.24	5307.61	5280.48	3210.8	3024.8	3124.32	3180.26	3101.6	3358.61	AAD14	PIL28987.1 transporter [Ganoderma sinense ZZ0214-1]	-	-	-	-	-	GO:0003674//molecular_function;GO:0003824//catalytic activity;GO:0016491//oxidoreductase activity;GO:0016614//oxidoreductase activity, acting on CH-OH group of donors;GO:0016616//oxidoreductase activity, acting on the CH-OH group of donors, NAD or NADP as acceptor;GO:0018456//aryl-alcohol dehydrogenase (NAD+) activity	GO:0006081//cellular aldehyde metabolic process;GO:0008150//biological_process;GO:0008152//metabolic process;GO:0009058//biosynthetic process;GO:0009987//cellular process;GO:0019748//secondary metabolic process;GO:0044237//cellular metabolic process;GO:0044550//secondary metabolite biosynthetic process;GO:0055114//oxidation-reduction process;GO:0071704//organic substance metabolic process;GO:1900…	--	Aldo_ket_red	--	mito 17.5, cyto_mito 12, cyto 5.5, nucl 3
GL_000233-T1	GL_000233-T1	0	53.4008	80.6547	49.0679	NA	NA	60.5353	52.5437	52.1314	36.9019	65.8748	73.2562	57.1547	--	PIL34027.1 transporter [Ganoderma sinense ZZ0214-1]	-	-	-	-	-	-	-	--	MIP	--	plas 19, vacu 3, extr 2, E.R. 2
GL_000241-T1	GL_000241-T1	0	334.32	362.662	298.205	389.778	342.053	408.165	349.172	367.063	330.223	370.366	344.269	345.681	fech	PIL34031.1 hypothetical protein GSI_03740 [Ganoderma sinense ZZ0214-1]	Metabolism;Metabolism;Metabolism	Global and overview maps;Global and overview maps;Metabolism of cofactors and vitamins	ko01100//Metabolic pathways;ko01110//Biosynthesis of secondary metabolites;ko00860//Porphyrin metabolism	K01772;K01772;K01772	GO:0005575//cellular_component;GO:0005622//intracellular;GO:0005623//cell;GO:0005737//cytoplasm;GO:0005739//mitochondrion;GO:0005740//mitochondrial envelope;GO:0005743//mitochondrial inner membrane;GO:0016020//membrane;GO:0019866//organelle inner membrane;GO:0031090//organelle membrane;GO:0031966//mitochondrial membrane;GO:0031967//organelle envelope;GO:0031975//envelope;GO:0043226//organelle;GO:…	GO:0003674//molecular_function;GO:0003824//catalytic activity;GO:0004325//ferrochelatase activity;GO:0005488//binding;GO:0016829//lyase activity;GO:0048037//cofactor binding;GO:0051536//iron-sulfur cluster binding;GO:0051537//2 iron, 2 sulfur cluster binding;GO:0051540//metal cluster binding	GO:0006725//cellular aromatic compound metabolic process;GO:0006778//porphyrin-containing compound metabolic process;GO:0006779//porphyrin-containing compound biosynthetic process;GO:0006783//heme biosynthetic process;GO:0006807//nitrogen compound metabolic process;GO:0008150//biological_process;GO:0008152//metabolic process;GO:0009058//biosynthetic process;GO:0009987//cellular process;GO:0018130…	--	Ferrochelatase	--	mito 26.5, cyto_mito 14
GL_000243-T1	GL_000243-T1	0	274.355	280.661	277.823	222.251	221.02	175.934	165.007	185.396	154.28	235.938	226.161	216.596	--	PIL34033.1 hypothetical protein GSI_03742 [Ganoderma sinense ZZ0214-1]	-	-	-	-	-	-	-	--	Q_salvage	--	cyto 21.5, cyto_nucl 11.5, mito 3
GL_000244-T1	GL_000244-T1	0	289.22	306.277	297.905	188.839	191.312	216.715	309.983	318.595	298.157	240.982	229.63	237.298	UTR1	RPD63735.1 ATP-NAD kinase [Lentinus tigrinus ALCF2SS1-6]	Metabolism;Metabolism	Global and overview maps;Metabolism of cofactors and vitamins	ko01100//Metabolic pathways;ko00760//Nicotinate and nicotinamide metabolism	K00858;K00858	-	GO:0003674//molecular_function;GO:0003824//catalytic activity;GO:0003951//NAD+ kinase activity;GO:0016301//kinase activity;GO:0016740//transferase activity;GO:0016772//transferase activity, transferring phosphorus-containing groups;GO:0016773//phosphotransferase activity, alcohol group as acceptor;GO:0042736//NADH kinase activity	GO:0006139//nucleobase-containing compound metabolic process;GO:0006725//cellular aromatic compound metabolic process;GO:0006732//coenzyme metabolic process;GO:0006733//oxidoreduction coenzyme metabolic process;GO:0006739//NADP metabolic process;GO:0006741//NADP biosynthetic process;GO:0006753//nucleoside phosphate metabolic process;GO:0006793//phosphorus metabolic process;GO:0006796//phosphate-c…	--	NAD_kinase	--	nucl 22, cyto_nucl 13.5, cyto 3
GL_000245-T1	GL_000245-T1	0	58.7543	71.7452	66.6241	794.358	955.023	817.421	450.653	448.461	440.742	123.522	129.082	129.098	ARB_04618	PIL34035.1 hypothetical protein GSI_03744 [Ganoderma sinense ZZ0214-1]	-	-	-	-	-	-	-	--	--	--	extr 21, plas 3, mito 1, E.R. 1, golg 1
GL_000251-T1	GL_000251-T1	0	68.224	60.9201	56.1823	43.1766	57.0852	45.7414	60.6514	64.7251	66.2138	43.2501	47.8502	48.3185	--	XP_007369006.1 uncharacterized protein DICSQDRAFT_90981 [Dichomitus squalens LYAD-421 SS1]	-	-	-	-	-	-	-	--	--	--	mito 18, nucl 4, cyto 4, cyto_nucl 4
GL_000252-T1	GL_000252-T1	0	644.808	647.54	702.86	1042.45	1056.35	1146.91	826.204	802.29	833.41	892.33	823.241	935.443	AAP1	PIL34052.1 hypothetical protein GSI_03761 [Ganoderma sinense ZZ0214-1]	Metabolism;Metabolism	Global and overview maps;Metabolism of other amino acids	ko01100//Metabolic pathways;ko00480//Glutathione metabolism	K01256;K01256	GO:0000322//storage vacuole;GO:0000323//lytic vacuole;GO:0000324//fungal-type vacuole;GO:0000328//fungal-type vacuole lumen;GO:0005575//cellular_component;GO:0005576//extracellular region;GO:0005618//cell wall;GO:0005622//intracellular;GO:0005623//cell;GO:0005634//nucleus;GO:0005737//cytoplasm;GO:0005739//mitochondrion;GO:0005768//endosome;GO:0005770//late endosome;GO:0005771//multivesicular body…	GO:0003674//molecular_function;GO:0003824//catalytic activity;GO:0004177//aminopeptidase activity;GO:0005488//binding;GO:0008233//peptidase activity;GO:0008235//metalloexopeptidase activity;GO:0008236//serine-type peptidase activity;GO:0008237//metallopeptidase activity;GO:0008238//exopeptidase activity;GO:0008270//zinc ion binding;GO:0016787//hydrolase activity;GO:0017171//serine hydrolase activ…	GO:0005975//carbohydrate metabolic process;GO:0005976//polysaccharide metabolic process;GO:0005977//glycogen metabolic process;GO:0006073//cellular glucan metabolic process;GO:0006091//generation of precursor metabolites and energy;GO:0006112//energy reserve metabolic process;GO:0006508//proteolysis;GO:0006518//peptide metabolic process;GO:0006807//nitrogen compound metabolic process;GO:0008104//…	--	Peptidase_M1_N	--	mito 8.5, cyto_mito 7.833, nucl 7.5, cyto_nucl 7.333, cyto 6, pero 4
GL_000254-T1	GL_000254-T1	0	152.296	147.711	173.401	197.023	129.818	101.771	94.4024	102.9	77.0158	138.742	144.864	119.826	ppt-1	PIL34050.1 hypothetical protein GSI_03759 [Ganoderma sinense ZZ0214-1]	Metabolism;Metabolism;Metabolism	Global and overview maps;Global and overview maps;Lipid metabolism	ko01100//Metabolic pathways;ko01212//Fatty acid metabolism;ko00062//Fatty acid elongation	K01074;K01074;K01074	GO:0005575//cellular_component;GO:0005622//intracellular;GO:0005623//cell;GO:0005737//cytoplasm;GO:0005783//endoplasmic reticulum;GO:0005789//endoplasmic reticulum membrane;GO:0012505//endomembrane system;GO:0016020//membrane;GO:0016021//integral component of membrane;GO:0030176//integral component of endoplasmic reticulum membrane;GO:0031224//intrinsic component of membrane;GO:0031227//intrinsic…	GO:0003674//molecular_function;GO:0003824//catalytic activity;GO:0008474//palmitoyl-(protein) hydrolase activity;GO:0016462//pyrophosphatase activity;GO:0016787//hydrolase activity;GO:0016788//hydrolase activity, acting on ester bonds;GO:0016790//thiolester hydrolase activity;GO:0016817//hydrolase activity, acting on acid anhydrides;GO:0016818//hydrolase activity, acting on acid anhydrides, in ph…	GO:0002084//protein depalmitoylation;GO:0006464//cellular protein modification process;GO:0006486//protein glycosylation;GO:0006487//protein N-linked glycosylation;GO:0006629//lipid metabolic process;GO:0006643//membrane lipid metabolic process;GO:0006665//sphingolipid metabolic process;GO:0006807//nitrogen compound metabolic process;GO:0006873//cellular ion homeostasis;GO:0006885//regulation of …	--	Palm_thioest	--	extr 17, mito 4, cyto 2, pero 2, mito_nucl 2, cyto_pero 2
GL_000256-T1	GL_000256-T1	0	21.2064	NA	NA	212.856	236.978	259.534	41.8098	48.6821	62.6939	15.6228	9.71139	16.0882	Cyp4f5	PIL34047.1 cytochrome P450 [Ganoderma sinense ZZ0214-1]	-	-	-	-	-	-	-	--	p450	--	plas 6, mito 5, extr 4, E.R. 4, cyto_mito 4, cyto 3, golg 3
GL_000258-T1	GL_000258-T1	0	309.569	307.513	332.885	240.812	251.004	247.285	352.004	345.411	339.499	313.112	330.697	329.802	mcm2	TBU53779.1 MCM-domain-containing protein [Dichomitus squalens]	Cellular Processes;Cellular Processes;Genetic Information Processing	Cell growth and death;Cell growth and death;Replication and repair	ko04111//Cell cycle - yeast;ko04113//Meiosis - yeast;ko03030//DNA replication	K02540;K02540;K02540	GO:0000228//nuclear chromosome;GO:0000781//chromosome, telomeric region;GO:0000784//nuclear chromosome, telomeric region;GO:0000785//chromatin;GO:0000790//nuclear chromatin;GO:0005575//cellular_component;GO:0005622//intracellular;GO:0005623//cell;GO:0005634//nucleus;GO:0005654//nucleoplasm;GO:0005656//nuclear pre-replicative complex;GO:0005657//replication fork;GO:0005694//chromosome;GO:0005737//…	GO:0003674//molecular_function;GO:0003676//nucleic acid binding;GO:0003677//DNA binding;GO:0003682//chromatin binding;GO:0003688//DNA replication origin binding;GO:0003690//double-stranded DNA binding;GO:0005488//binding;GO:0043565//sequence-specific DNA binding;GO:0097159//organic cyclic compound binding;GO:1901363//heterocyclic compound binding;GO:1990837//sequence-specific double-stranded DNA …	GO:0000003//reproduction;GO:0000278//mitotic cell cycle;GO:0000724//double-strand break repair via homologous recombination;GO:0000725//recombinational repair;GO:0000727//double-strand break repair via break-induced replication;GO:0006139//nucleobase-containing compound metabolic process;GO:0006259//DNA metabolic process;GO:0006260//DNA replication;GO:0006261//DNA-dependent DNA replication;GO:000…	--	MCM2_N	--	nucl 19.5, cyto_nucl 11.5, mito 5
GL_000259-T1	GL_000259-T1	0	1197.96	1202.39	1148.77	1664.29	1726.04	1577.12	964.924	1088.39	1153.24	1636.88	1735.44	1681.86	Abcb6	TBU30211.1 hypothetical protein BD311DRAFT_691315 [Dichomitus squalens]	Environmental Information Processing	Membrane transport	ko02010//ABC transporters	K05661	GO:0000322//storage vacuole;GO:0000323//lytic vacuole;GO:0000324//fungal-type vacuole;GO:0000329//fungal-type vacuole membrane;GO:0005575//cellular_component;GO:0005622//intracellular;GO:0005623//cell;GO:0005737//cytoplasm;GO:0005773//vacuole;GO:0005774//vacuolar membrane;GO:0016020//membrane;GO:0016021//integral component of membrane;GO:0031090//organelle membrane;GO:0031166//integral component …	GO:0000166//nucleotide binding;GO:0003674//molecular_function;GO:0003824//catalytic activity;GO:0005215//transporter activity;GO:0005488//binding;GO:0005524//ATP binding;GO:0008144//drug binding;GO:0015399//primary active transmembrane transporter activity;GO:0015405//P-P-bond-hydrolysis-driven transmembrane transporter activity;GO:0015440//peptide-transporting ATPase activity;GO:0016462//pyropho…	GO:0000041//transition metal ion transport;GO:0006810//transport;GO:0006811//ion transport;GO:0006812//cation transport;GO:0006820//anion transport;GO:0006857//oligopeptide transport;GO:0006950//response to stress;GO:0007034//vacuolar transport;GO:0008150//biological_process;GO:0009636//response to toxic substance;GO:0009987//cellular process;GO:0010035//response to inorganic substance;GO:0010038…	--	ABC_membrane	--	plas 15, E.R. 6, extr 2, vacu 2
GL_000260-T1	GL_000260-T1;GL_000260-T2	0	1899.92	2021.88	1987.51	2381.68	2469.62	2348.84	2188.02	2002.93	2188.62	2059.02	2078.46	1948.48	RBG4	TBU53777.1 hypothetical protein BD310DRAFT_130822 [Dichomitus squalens]	-	-	-	-	-	-	-	--	RRM_1	--	nucl 19, cyto_nucl 13, cyto 5
GL_000260-T2	GL_000260-T1;GL_000260-T2	0	1899.92	2021.88	1987.51	2381.68	2469.62	2348.84	2188.02	2002.93	2188.62	2059.02	2078.46	1948.48	RBG4	TBU53777.1 hypothetical protein BD310DRAFT_130822 [Dichomitus squalens]	-	-	-	-	-	-	-	--	RRM_1	--	nucl 19, cyto_nucl 12.5, cyto 4, plas 2
GL_000261-T1	GL_000261-T1	0	13223.6	13057.8	13052.4	10317.9	10548.6	10603.8	8409.38	8179.72	8171.17	14798.4	13898.3	14405.8	PCK1	PIL34041.1 hypothetical protein GSI_03750 [Ganoderma sinense ZZ0214-1]	Metabolism;Metabolism;Metabolism;Metabolism;Metabolism;Metabolism	Global and overview maps;Global and overview maps;Global and overview maps;Carbohydrate metabolism;Carbohydrate metabolism;Carbohydrate metabolism	ko01100//Metabolic pathways;ko01110//Biosynthesis of secondary metabolites;ko01200//Carbon metabolism;ko00620//Pyruvate metabolism;ko00010//Glycolysis / Gluconeogenesis;ko00020//Citrate cycle (TCA cycle)	K01610;K01610;K01610;K01610;K01610;K01610	GO:0005575//cellular_component;GO:0005622//intracellular;GO:0005623//cell;GO:0005737//cytoplasm;GO:0005829//cytosol;GO:0044424//intracellular part;GO:0044444//cytoplasmic part;GO:0044464//cell part	GO:0003674//molecular_function;GO:0003824//catalytic activity;GO:0004611//phosphoenolpyruvate carboxykinase activity;GO:0004612//phosphoenolpyruvate carboxykinase (ATP) activity;GO:0016829//lyase activity;GO:0016830//carbon-carbon lyase activity;GO:0016831//carboxy-lyase activity	GO:0005975//carbohydrate metabolic process;GO:0005996//monosaccharide metabolic process;GO:0006006//glucose metabolic process;GO:0006082//organic acid metabolic process;GO:0006083//acetate metabolic process;GO:0006094//gluconeogenesis;GO:0008150//biological_process;GO:0008152//metabolic process;GO:0009058//biosynthetic process;GO:0009987//cellular process;GO:0015976//carbon utilization;GO:0016051…	--	PEPCK_ATP	--	cyto 18, nucl 4, pero 4
GL_000261-T2	GL_000261-T2	0.00277823	117.106	141.933	137.297	80.1585	100.003	68.9256	NA	NA	NA	134.86	124.897	129.393	PCK1	PIL34041.1 hypothetical protein GSI_03750 [Ganoderma sinense ZZ0214-1]	Metabolism;Metabolism;Metabolism;Metabolism;Metabolism;Metabolism	Global and overview maps;Global and overview maps;Global and overview maps;Carbohydrate metabolism;Carbohydrate metabolism;Carbohydrate metabolism	ko01100//Metabolic pathways;ko01110//Biosynthesis of secondary metabolites;ko01200//Carbon metabolism;ko00620//Pyruvate metabolism;ko00010//Glycolysis / Gluconeogenesis;ko00020//Citrate cycle (TCA cycle)	K01610;K01610;K01610;K01610;K01610;K01610	GO:0005575//cellular_component;GO:0005622//intracellular;GO:0005623//cell;GO:0005737//cytoplasm;GO:0005829//cytosol;GO:0044424//intracellular part;GO:0044444//cytoplasmic part;GO:0044464//cell part	GO:0003674//molecular_function;GO:0003824//catalytic activity;GO:0004611//phosphoenolpyruvate carboxykinase activity;GO:0004612//phosphoenolpyruvate carboxykinase (ATP) activity;GO:0016829//lyase activity;GO:0016830//carbon-carbon lyase activity;GO:0016831//carboxy-lyase activity	GO:0005975//carbohydrate metabolic process;GO:0005996//monosaccharide metabolic process;GO:0006006//glucose metabolic process;GO:0006082//organic acid metabolic process;GO:0006083//acetate metabolic process;GO:0006094//gluconeogenesis;GO:0008150//biological_process;GO:0008152//metabolic process;GO:0009058//biosynthetic process;GO:0009987//cellular process;GO:0015976//carbon utilization;GO:0016051…	--	PEPCK_ATP	--	cyto 14.5, cyto_nucl 11, nucl 6.5, mito 3, pero 3
GL_000262-T1	GL_000262-T1;GL_000262-T2	0	1411.68	1387.01	1483.98	966.767	1083.59	1080.56	1111.64	1008.92	955.996	1238.33	1289.18	1214.16	Scyl1	PIL34056.1 hypothetical protein GSI_03765 [Ganoderma sinense ZZ0214-1]	-	-	-	-	GO:0005575//cellular_component;GO:0005622//intracellular;GO:0005623//cell;GO:0005737//cytoplasm;GO:0044424//intracellular part;GO:0044464//cell part	GO:0000049//tRNA binding;GO:0003674//molecular_function;GO:0003676//nucleic acid binding;GO:0003723//RNA binding;GO:0005488//binding;GO:0097159//organic cyclic compound binding;GO:1901363//heterocyclic compound binding	GO:0006403//RNA localization;GO:0006405//RNA export from nucleus;GO:0006409//tRNA export from nucleus;GO:0006611//protein export from nucleus;GO:0006810//transport;GO:0006886//intracellular protein transport;GO:0006913//nucleocytoplasmic transport;GO:0008104//protein localization;GO:0008150//biological_process;GO:0015031//protein transport;GO:0015833//peptide transport;GO:0015931//nucleobase-cont…	--	--	--	nucl 11, cyto 8, mito_nucl 8
GL_000262-T2	GL_000262-T1;GL_000262-T2	0	1411.68	1387.01	1483.98	966.767	1083.59	1080.56	1111.64	1008.92	955.996	1238.33	1289.18	1214.16	Scyl1	PIL34056.1 hypothetical protein GSI_03765 [Ganoderma sinense ZZ0214-1]	-	-	-	-	GO:0005575//cellular_component;GO:0005622//intracellular;GO:0005623//cell;GO:0005737//cytoplasm;GO:0044424//intracellular part;GO:0044464//cell part	GO:0000049//tRNA binding;GO:0003674//molecular_function;GO:0003676//nucleic acid binding;GO:0003723//RNA binding;GO:0005488//binding;GO:0097159//organic cyclic compound binding;GO:1901363//heterocyclic compound binding	GO:0006403//RNA localization;GO:0006405//RNA export from nucleus;GO:0006409//tRNA export from nucleus;GO:0006611//protein export from nucleus;GO:0006810//transport;GO:0006886//intracellular protein transport;GO:0006913//nucleocytoplasmic transport;GO:0008104//protein localization;GO:0008150//biological_process;GO:0015031//protein transport;GO:0015833//peptide transport;GO:0015931//nucleobase-cont…	--	--	--	cyto 11, nucl 8, cyto_mito 8
GL_000265-T1	GL_000265-T1	0	126.901	135.07	119.572	128.023	117.664	124.236	153.582	162.441	159.567	126.133	144.259	132.016	SNF8	PIL34059.1 hypothetical protein GSI_03768 [Ganoderma sinense ZZ0214-1]	Cellular Processes	Transport and catabolism	ko04144//Endocytosis	K12188	GO:0000814//ESCRT II complex;GO:0005575//cellular_component;GO:0005622//intracellular;GO:0005623//cell;GO:0005634//nucleus;GO:0005654//nucleoplasm;GO:0005737//cytoplasm;GO:0005768//endosome;GO:0010008//endosome membrane;GO:0012505//endomembrane system;GO:0016020//membrane;GO:0016604//nuclear body;GO:0031090//organelle membrane;GO:0031410//cytoplasmic vesicle;GO:0031974//membrane-enclosed lumen;GO…	-	GO:0000003//reproduction;GO:0000429//carbon catabolite regulation of transcription from RNA polymerase II promoter;GO:0000430//regulation of transcription from RNA polymerase II promoter by glucose;GO:0000433//negative regulation of transcription from RNA polymerase II promoter by glucose;GO:0000741//karyogamy;GO:0000742//karyogamy involved in conjugation with cellular fusion;GO:0000746//conjugat…	--	EAP30	--	mito 15, cyto 6, nucl 2, extr 2, pero 2
GL_000267-T2	GL_000267-T2	0	60.707	127.687	128.86	627.751	492.105	564.452	826.568	742.702	825.061	302.181	275.533	277.713	Cyp4f6	PIL34065.1 cytochrome P450 [Ganoderma sinense ZZ0214-1]	-	-	-	-	-	-	-	--	p450	--	cyto 9, extr 5, E.R. 4, nucl 3, plas 3, mito 2
GL_000269-T1	GL_000269-T1	0	296.172	283.521	305.141	743.839	754.254	766.676	386.91	358.343	338.222	311.447	337.952	331.957	mpaDE	PIL34061.1 hypothetical protein GSI_03771 [Ganoderma sinense ZZ0214-1]	-	-	-	-	-	-	-	--	Lactamase_B	--	pero 9, cyto 6.5, cyto_nucl 5.5, mito 5, nucl 3.5
GL_000272-T1	GL_000272-T1	0	180.948	192.616	167.076	228.39	253.132	256.165	529.457	484.757	491.721	302.979	315.323	283.121	--	PIL34064.1 hypothetical protein GSI_03775 [Ganoderma sinense ZZ0214-1]	-	-	-	-	-	-	-	--	--	--	cyto 13.5, cyto_nucl 13, nucl 9.5, mito 2
GL_000276-T1	GL_000276-T1	0	62.6295	83.7861	68.7887	31.7003	27.914	36.3618	55.0795	35.8285	46.0407	52.5124	56.9664	57.4807	MMT1	TBU38263.1 cation efflux family-domain-containing protein [Dichomitus squalens]	-	-	-	-	GO:0005575//cellular_component;GO:0005622//intracellular;GO:0005623//cell;GO:0005737//cytoplasm;GO:0005739//mitochondrion;GO:0016020//membrane;GO:0016021//integral component of membrane;GO:0031224//intrinsic component of membrane;GO:0043226//organelle;GO:0043227//membrane-bounded organelle;GO:0043229//intracellular organelle;GO:0043231//intracellular membrane-bounded organelle;GO:0044424//intrace…	GO:0003674//molecular_function;GO:0005215//transporter activity;GO:0005381//iron ion transmembrane transporter activity;GO:0008324//cation transmembrane transporter activity;GO:0015075//ion transmembrane transporter activity;GO:0015318//inorganic solute uptake transmembrane transporter activity;GO:0022857//transmembrane transporter activity;GO:0022890//inorganic cation transmembrane transporter a…	GO:0000041//transition metal ion transport;GO:0006810//transport;GO:0006811//ion transport;GO:0006812//cation transport;GO:0006826//iron ion transport;GO:0006839//mitochondrial transport;GO:0006873//cellular ion homeostasis;GO:0006875//cellular metal ion homeostasis;GO:0006879//cellular iron ion homeostasis;GO:0008150//biological_process;GO:0009987//cellular process;GO:0019725//cellular homeostas…	--	Cation_efflux	--	mito 24, cyto 2
GL_000279-T1	GL_000279-T1	0	NA	NA	25.0248	52.509	18.4233	56.5425	76.0328	76.169	60.2539	14.4094	30.3474	NA	exgD	PIL34072.1 hypothetical protein GSI_03783 [Ganoderma sinense ZZ0214-1]	Metabolism;Metabolism	Global and overview maps;Carbohydrate metabolism	ko01100//Metabolic pathways;ko00500//Starch and sucrose metabolism	K01210;K01210	GO:0000935//barrier septum;GO:0005575//cellular_component;GO:0005576//extracellular region;GO:0005622//intracellular;GO:0005623//cell;GO:0005856//cytoskeleton;GO:0005886//plasma membrane;GO:0005937//mating projection;GO:0009986//cell surface;GO:0015629//actin cytoskeleton;GO:0016020//membrane;GO:0016021//integral component of membrane;GO:0030427//site of polarized growth;GO:0030428//cell septum;G…	GO:0003674//molecular_function;GO:0003824//catalytic activity;GO:0004338//glucan exo-1,3-beta-glucosidase activity;GO:0004553//hydrolase activity, hydrolyzing O-glycosyl compounds;GO:0008422//beta-glucosidase activity;GO:0015926//glucosidase activity;GO:0016787//hydrolase activity;GO:0016798//hydrolase activity, acting on glycosyl bonds	GO:0000003//reproduction;GO:0000272//polysaccharide catabolic process;GO:0000746//conjugation;GO:0000747//conjugation with cellular fusion;GO:0005975//carbohydrate metabolic process;GO:0005976//polysaccharide metabolic process;GO:0006073//cellular glucan metabolic process;GO:0008150//biological_process;GO:0008152//metabolic process;GO:0009056//catabolic process;GO:0009057//macromolecule catabolic…	--	Cellulase	--	extr 17, plas 5, mito 4
GL_000281-T1	GL_000281-T1	0.000991899	27.2766	20.1882	22.6897	14.0342	NA	19.3773	9.19776	15.4489	22.9594	24.4493	17.3866	15.587	--	TBU22962.1 hypothetical protein BD311DRAFT_869097 [Dichomitus squalens]	-	-	-	-	-	-	-	--	zf-C2H2	--	nucl 21, cyto 5
GL_000288-T1	GL_000288-T1	0	85.802	NA	12.5311	1774.25	1737.38	1632.36	197.811	209.435	228.221	40.6688	NA	86.8363	HSA32	PIL34080.1 hypothetical protein GSI_03791 [Ganoderma sinense ZZ0214-1]	-	-	-	-	-	-	-	--	ComA	--	mito 24, cyto 1.5, cyto_nucl 1.5
GL_000290-T1	GL_000290-T1	0	3708.38	3541.94	3591.43	4355.85	3769.51	3803.7	2851.88	2975.17	2905.57	4795.5	4853.38	5014.71	sed3	PIL34082.1 hypothetical protein GSI_03793 [Ganoderma sinense ZZ0214-1]	-	-	-	-	-	-	-	--	Pro-kuma_activ	--	extr 26
GL_000291-T1	GL_000291-T1	0	47.5215	48.3146	47.8574	76.0943	54.6843	59.7182	38.2427	52.9365	39.1563	51.7502	43.6989	45.4084	--	PIL34083.1 hypothetical protein GSI_03794 [Ganoderma sinense ZZ0214-1]	-	-	-	-	-	-	-	--	IlvN	--	mito 11, cyto 8.5, cyto_nucl 5.5, extr 5
GL_000292-T1	GL_000292-T1	0	61.8064	52.0849	55.5621	34.226	28.4622	58.7317	26.5715	17.2035	28.5298	52.9513	52.317	62.3867	--	PIL34084.1 hypothetical protein GSI_03795 [Ganoderma sinense ZZ0214-1]	-	-	-	-	-	-	-	--	--	--	cyto 12, nucl 6, mito 6, mito_nucl 6
GL_000294-T1	GL_000294-T1	0	195.084	189.697	189.511	142.284	141.814	127.8	174.81	164.177	169.068	120.043	110.412	86.0856	GPA4	PIL34086.1 hypothetical protein GSI_03797 [Ganoderma sinense ZZ0214-1]	-	-	-	-	-	-	-	--	G-alpha	--	nucl 10, mito 10, mito_nucl 10
GL_000295-T1	GL_000295-T1	0	63.6438	70.9491	65.1491	29.4299	28.5832	22.6459	25.2764	51.0817	31.8274	50.2853	43.8363	44.6864	ARHGAP39	PIL34087.1 transporter [Ganoderma sinense ZZ0214-1]	-	-	-	-	-	-	-	--	WW	--	mito 7, cyto_nucl 6, nucl 5.5, cyto 5.5, extr 4, plas 2, pero 2
GL_000297-T1	GL_000297-T1	0	200.938	187.927	195.392	492.836	527.026	547.393	623.307	644.698	562.204	364.953	363.302	338.532	fdhC	PIL34089.1 transporter [Ganoderma sinense ZZ0214-1]	-	-	-	-	-	-	-	--	Form_Nir_trans	--	plas 18, mito 3, E.R. 3, vacu 3
GL_000299-T1	GL_000299-T1	0	628.386	641.818	593.249	157.36	137.716	175.128	245.446	239.557	216.349	546.674	552.639	524.088	cnsN	PIL34090.1 hypothetical protein GSI_03801 [Ganoderma sinense ZZ0214-1]	Metabolism;Metabolism;Metabolism	Global and overview maps;Amino acid metabolism;Carbohydrate metabolism	ko01100//Metabolic pathways;ko00330//Arginine and proline metabolism;ko00630//Glyoxylate and dicarboxylate metabolism	K18123;K18123;K18123	-	-	-	--	DHDPS	--	cyto 18.5, cyto_nucl 10, mito 4, pero 4
GL_000300-T1	GL_000300-T1	0	82.3885	82.3542	83.1247	123.004	93.9612	123.525	123.688	98.766	117.743	61.1483	68.9322	60.32	--	PIL34091.1 hypothetical protein GSI_03802 [Ganoderma sinense ZZ0214-1]	-	-	-	-	-	-	-	--	--	--	nucl 13, mito_nucl 11.166, cyto_nucl 9.666, mito 8, cyto_mito 7.166, cyto 5
GL_000301-T1	GL_000301-T1	0	80.4294	65.6631	65.0829	33.3323	29.9294	39.9465	30.8599	35.6661	41.5857	71.5334	65.6464	65.7427	CHS1	AZQ26802.1 putative chitin synthase 5 [Ganoderma lucidum]	Metabolism;Metabolism	Global and overview maps;Carbohydrate metabolism	ko01100//Metabolic pathways;ko00520//Amino sugar and nucleotide sugar metabolism	K00698;K00698	-	-	-	--	Chitin_synth_2	--	plas 24, E.R. 2
GL_000303-T1	GL_000303-T1	0	341.862	360.155	363.34	241.872	263.086	188.641	233.21	227.723	221.668	207.923	223.765	226.969	--	PIL34094.1 hypothetical protein GSI_03805 [Ganoderma sinense ZZ0214-1]	-	-	-	-	-	-	-	--	--	--	extr 11, cyto 8, mito 6
GL_000306-T1	GL_000306-T1	0	497.33	472.537	443.265	491.462	502.879	496.757	525.165	501.174	527.792	504.816	496.036	513.268	Dock3	PIL34097.1 hypothetical protein GSI_03808 [Ganoderma sinense ZZ0214-1]	-	-	-	-	GO:0005575//cellular_component;GO:0005622//intracellular;GO:0005623//cell;GO:0005737//cytoplasm;GO:0005739//mitochondrion;GO:0005886//plasma membrane;GO:0016020//membrane;GO:0043226//organelle;GO:0043227//membrane-bounded organelle;GO:0043229//intracellular organelle;GO:0043231//intracellular membrane-bounded organelle;GO:0044424//intracellular part;GO:0044444//cytoplasmic part;GO:0044464//cell p…	-	GO:0000422//mitophagy;GO:0006914//autophagy;GO:0006996//organelle organization;GO:0007005//mitochondrion organization;GO:0007154//cell communication;GO:0007165//signal transduction;GO:0008150//biological_process;GO:0008152//metabolic process;GO:0009056//catabolic process;GO:0009987//cellular process;GO:0016043//cellular component organization;GO:0022411//cellular component disassembly;GO:0023052/…	--	DOCK_N	--	cyto 8, mito 7, cyto_nucl 7, nucl 6
GL_000307-T1	GL_000307-T1	0	276.523	304.75	296.777	310.456	291.786	327.276	290.415	274.999	294.812	258.116	257.93	251.73	ski3	PIL34098.1 hypothetical protein GSI_03809 [Ganoderma sinense ZZ0214-1]	Genetic Information Processing	Folding, sorting and degradation	ko03018//RNA degradation	K12600	GO:0005575//cellular_component;GO:0005622//intracellular;GO:0005623//cell;GO:0005737//cytoplasm;GO:0032991//macromolecular complex;GO:0044424//intracellular part;GO:0044444//cytoplasmic part;GO:0044464//cell part;GO:0055087//Ski complex	-	GO:0000184//nuclear-transcribed mRNA catabolic process, nonsense-mediated decay;GO:0000288//nuclear-transcribed mRNA catabolic process, deadenylation-dependent decay;GO:0000291//nuclear-transcribed mRNA catabolic process, exonucleolytic;GO:0000956//nuclear-transcribed mRNA catabolic process;GO:0006139//nucleobase-containing compound metabolic process;GO:0006401//RNA catabolic process;GO:0006402//…	--	TPR_16	--	mito 14, cyto 6, pero 4, nucl 3
GL_000308-T1	GL_000308-T1	0	178.359	167.787	172.119	81.0851	53.8565	48.4174	97.3448	87.2353	72.2674	108.095	111.182	110.081	--	TBU40920.1 hypothetical protein BD309DRAFT_966378 [Dichomitus squalens]	Cellular Processes	Transport and catabolism	ko04139//Mitophagy - yeast	K17800	-	-	-	--	LETM1	--	mito 17, cyto 4.5, cyto_nucl 4.5, nucl 3.5
GL_000314-T1	GL_000314-T1	0	72.6321	81.3534	80.3179	66.8694	66.597	60.428	68.7057	82.1386	72.4012	70.8103	74.3676	62.3663	srb8	PIL34102.1 hypothetical protein GSI_03813 [Ganoderma sinense ZZ0214-1]	-	-	-	-	GO:0000118//histone deacetylase complex;GO:0000228//nuclear chromosome;GO:0000785//chromatin;GO:0000790//nuclear chromatin;GO:0005575//cellular_component;GO:0005622//intracellular;GO:0005623//cell;GO:0005634//nucleus;GO:0005654//nucleoplasm;GO:0005694//chromosome;GO:0016592//mediator complex;GO:0031974//membrane-enclosed lumen;GO:0031981//nuclear lumen;GO:0032991//macromolecular complex;GO:003496…	GO:0003674//molecular_function;GO:0003712//transcription cofactor activity;GO:0003713//transcription coactivator activity	GO:0000122//negative regulation of transcription from RNA polymerase II promoter;GO:0000409//regulation of transcription by galactose;GO:0000411//positive regulation of transcription by galactose;GO:0006325//chromatin organization;GO:0006355//regulation of transcription, DNA-templated;GO:0006357//regulation of transcription from RNA polymerase II promoter;GO:0006464//cellular protein modification…	--	Med12	--	nucl 11.5, cyto_nucl 9.5, cyto 6.5, mito 5, plas 3
GL_000318-T1	GL_000318-T1	0	16241.4	16238.3	16408.1	8607.8	9427.11	9581.07	9738.97	9667.21	9843.06	12576.8	11992.9	12127.2	rps-5	XP_007369577.1 40S ribosomal protein S5-1 [Dichomitus squalens LYAD-421 SS1]	Genetic Information Processing	Translation	ko03010//Ribosome	K02989	GO:0005575//cellular_component;GO:0005622//intracellular;GO:0005623//cell;GO:0005737//cytoplasm;GO:0005829//cytosol;GO:0005840//ribosome;GO:0015935//small ribosomal subunit;GO:0022626//cytosolic ribosome;GO:0022627//cytosolic small ribosomal subunit;GO:0030684//preribosome;GO:0030686//90S preribosome;GO:0032991//macromolecular complex;GO:0043226//organelle;GO:0043228//non-membrane-bounded organel…	GO:0003674//molecular_function;GO:0003676//nucleic acid binding;GO:0003723//RNA binding;GO:0003729//mRNA binding;GO:0003735//structural constituent of ribosome;GO:0005198//structural molecule activity;GO:0005488//binding;GO:0019843//rRNA binding;GO:0097159//organic cyclic compound binding;GO:1901363//heterocyclic compound binding	GO:0000028//ribosomal small subunit assembly;GO:0002181//cytoplasmic translation;GO:0006403//RNA localization;GO:0006405//RNA export from nucleus;GO:0006407//rRNA export from nucleus;GO:0006412//translation;GO:0006450//regulation of translational fidelity;GO:0006518//peptide metabolic process;GO:0006611//protein export from nucleus;GO:0006807//nitrogen compound metabolic process;GO:0006810//trans…	--	Ribosomal_S7	--	cyto 17, cyto_nucl 13.5, nucl 8
GL_000321-T1	GL_000321-T1	0.000991899	48.7557	48.2172	57.1461	133.419	97.329	114.219	97.0531	90.0115	88.322	34.2933	67.0808	39.6332	--	XP_007369581.1 aldo/keto reductase [Dichomitus squalens LYAD-421 SS1]	-	-	-	-	-	-	-	--	Aldo_ket_red	--	cyto 11, cyto_pero 9.333, cyto_nucl 7.833, pero 6.5, nucl 3.5, mito 3, cysk 3
GL_000323-T1	GL_000323-T1	0.0053329	NA	NA	NA	152.04	189.713	140.879	NA	109.331	110.748	NA	NA	NA	--	PIL34108.1 hypothetical protein GSI_03819 [Ganoderma sinense ZZ0214-1]	-	-	-	-	-	-	-	--	--	--	cyto 15, cysk 6, mito 4
GL_000325-T1	GL_000325-T1	0	118.616	112.896	123.821	590.12	568.276	565.721	118.715	118.952	133.909	61.149	58.3633	44.6816	EAPA	PIL34118.1 transporter [Ganoderma sinense ZZ0214-1]	Cellular Processes	Transport and catabolism	ko04138//Autophagy - yeast	K01381	-	-	-	--	Asp	--	extr 27
GL_000326-T1	GL_000326-T1	0	NA	NA	NA	37.1831	79.5209	47.1024	13.2977	33.0689	42.881	26.2141	31.9605	35.4434	--	PIL34110.1 hypothetical protein GSI_03821 [Ganoderma sinense ZZ0214-1]	-	-	-	-	-	-	-	--	--	--	extr 25
GL_000327-T1	GL_000327-T1	0	21353.3	23838.4	22449.5	9941.92	9237.8	6894.49	6735.45	7362.91	6238.74	14842.4	14131.9	12211.2	--	PIL34111.1 hypothetical protein GSI_03822 [Ganoderma sinense ZZ0214-1]	-	-	-	-	-	-	-	--	--	--	extr 26
GL_000328-T1	GL_000328-T1	0	90.0696	83.8509	91.2994	146.067	132.868	117.678	198.83	181.559	182.321	90.8424	104.557	93.3941	--	XP_007369585.1 uncharacterized protein DICSQDRAFT_91878 [Dichomitus squalens LYAD-421 SS1]	-	-	-	-	-	-	-	--	--	--	nucl 17, cyto_nucl 12.5, cyto 6, mito 2, pero 2
GL_000329-T1	GL_000329-T1	0.000835143	85.9776	62.9241	21.0866	14.8874	7.66818	27.8147	NA	NA	11.4565	30.9253	25.3706	21.9853	--	TBU41681.1 hypothetical protein BD309DRAFT_964723 [Dichomitus squalens]	-	-	-	-	-	-	-	--	--	--	nucl 16.5, cyto_nucl 11, mito 6, cyto 4.5
GL_000330-T1	GL_000330-T1	0.000991899	156.29	144.345	157.529	48.3478	58.7489	75.2229	49.1458	33.5443	40.4685	96.1067	85.5421	100.237	SPBC21B10.07	PIL34113.1 hypothetical protein GSI_03824 [Ganoderma sinense ZZ0214-1]	-	-	-	-	-	-	-	--	--	--	extr 26
GL_000333-T1	GL_000333-T1	0	62.1109	72.9962	54.3039	4450.75	4706.02	4495.17	4200.74	4344.33	4623.2	156.095	151.555	132.199	--	PIL34120.1 hypothetical protein GSI_03831 [Ganoderma sinense ZZ0214-1]	-	-	-	-	-	-	-	--	--	--	mito 24.5, cyto_mito 13
GL_000338-T1	GL_000338-T1	0	8547.27	8616.22	8284.22	8931.04	9389.93	9029.35	8515.76	8616.35	8216.41	7474.22	6952.37	6801.66	osm1	PIL34125.1 transporter [Ganoderma sinense ZZ0214-1]	-	-	-	-	GO:0005575//cellular_component;GO:0005622//intracellular;GO:0005623//cell;GO:0005737//cytoplasm;GO:0005739//mitochondrion;GO:0005783//endoplasmic reticulum;GO:0005829//cytosol;GO:0005886//plasma membrane;GO:0012505//endomembrane system;GO:0016020//membrane;GO:0043226//organelle;GO:0043227//membrane-bounded organelle;GO:0043229//intracellular organelle;GO:0043231//intracellular membrane-bounded or…	GO:0003674//molecular_function;GO:0003824//catalytic activity;GO:0016156//fumarate reductase (NADH) activity;GO:0016491//oxidoreductase activity;GO:0016627//oxidoreductase activity, acting on the CH-CH group of donors;GO:0016628//oxidoreductase activity, acting on the CH-CH group of donors, NAD or NADP as acceptor	GO:0006082//organic acid metabolic process;GO:0006091//generation of precursor metabolites and energy;GO:0006099//tricarboxylic acid cycle;GO:0006101//citrate metabolic process;GO:0006106//fumarate metabolic process;GO:0006139//nucleobase-containing compound metabolic process;GO:0006457//protein folding;GO:0006725//cellular aromatic compound metabolic process;GO:0006732//coenzyme metabolic proces…	--	FAD_binding_2	--	cyto 25.5, cyto_nucl 15
GL_000339-T1	GL_000339-T1	0	648.274	677.811	657.706	322.692	279.785	338.623	268.359	295.316	339.663	525.186	570.597	558.955	nrk1	TBU31738.1 P-loop containing nucleoside triphosphate hydrolase protein [Dichomitus squalens]	Metabolism;Metabolism	Global and overview maps;Metabolism of cofactors and vitamins	ko01100//Metabolic pathways;ko00760//Nicotinate and nicotinamide metabolism	K10524;K10524	GO:0000322//storage vacuole;GO:0000323//lytic vacuole;GO:0000324//fungal-type vacuole;GO:0005575//cellular_component;GO:0005622//intracellular;GO:0005623//cell;GO:0005737//cytoplasm;GO:0005773//vacuole;GO:0043226//organelle;GO:0043227//membrane-bounded organelle;GO:0043229//intracellular organelle;GO:0043231//intracellular membrane-bounded organelle;GO:0044424//intracellular part;GO:0044444//cyto…	GO:0000166//nucleotide binding;GO:0003674//molecular_function;GO:0003824//catalytic activity;GO:0005488//binding;GO:0005524//ATP binding;GO:0008144//drug binding;GO:0016301//kinase activity;GO:0016740//transferase activity;GO:0016772//transferase activity, transferring phosphorus-containing groups;GO:0016773//phosphotransferase activity, alcohol group as acceptor;GO:0017076//purine nucleotide bin…	GO:0006139//nucleobase-containing compound metabolic process;GO:0006725//cellular aromatic compound metabolic process;GO:0006732//coenzyme metabolic process;GO:0006733//oxidoreduction coenzyme metabolic process;GO:0006753//nucleoside phosphate metabolic process;GO:0006793//phosphorus metabolic process;GO:0006796//phosphate-containing compound metabolic process;GO:0006807//nitrogen compound metabo…	--	--	--	mito 18, cyto 4, extr 3
GL_000340-T1	GL_000340-T1	0	52.1684	47.9428	52.7048	122.932	93.1197	111.186	101.763	111.34	160.045	59.4059	81.5608	71.9836	--	VWO97067.1 Squalene epoxidase [Ganoderma boninense]	-	-	-	-	-	-	-	--	--	--	nucl 16.5, cyto_nucl 12.833, cyto 8, cyto_mito 4.833
GL_000341-T1	GL_000341-T1	0	206.383	208.388	219.778	183.375	176.781	166.129	114.794	109.517	180.814	204.999	218.546	222.275	chqB	PIL34129.1 hypothetical protein GSI_03840 [Ganoderma sinense ZZ0214-1]	-	-	-	-	-	-	-	--	Dioxygenase_N	--	cyto 16, cyto_nucl 11, nucl 4, mito 3, cysk 3
GL_000344-T1	GL_000344-T1	0	1191.45	1316.05	1264.7	721.061	726.194	745.591	775.133	840.947	776.109	1143.58	1142.06	1058.47	yvgN	PIL34131.1 hypothetical protein GSI_03842 [Ganoderma sinense ZZ0214-1]	-	-	-	-	-	GO:0003674//molecular_function;GO:0003824//catalytic activity;GO:0004032//alditol:NADP+ 1-oxidoreductase activity;GO:0004033//aldo-keto reductase (NADP) activity;GO:0008106//alcohol dehydrogenase (NADP+) activity;GO:0016491//oxidoreductase activity;GO:0016614//oxidoreductase activity, acting on CH-OH group of donors;GO:0016616//oxidoreductase activity, acting on the CH-OH group of donors, NAD or …	GO:0005975//carbohydrate metabolic process;GO:0005996//monosaccharide metabolic process;GO:0008150//biological_process;GO:0008152//metabolic process;GO:0009056//catabolic process;GO:0016052//carbohydrate catabolic process;GO:0019321//pentose metabolic process;GO:0019323//pentose catabolic process;GO:0019566//arabinose metabolic process;GO:0019568//arabinose catabolic process;GO:0044238//primary m…	--	Aldo_ket_red	--	mito 19, cyto 5, cyto_nucl 4
GL_000345-T1	GL_000345-T1	0	2539.94	2610.5	2643.92	2540	2522.66	2503.39	3254.92	3041.65	3308.7	1648.84	1700.14	1782.62	UCHL5	XP_007369599.1 uncharacterized protein DICSQDRAFT_163297 [Dichomitus squalens LYAD-421 SS1]	-	-	-	-	GO:0005575//cellular_component;GO:0005622//intracellular;GO:0005623//cell;GO:0005737//cytoplasm;GO:0044424//intracellular part;GO:0044464//cell part	GO:0003674//molecular_function;GO:0003824//catalytic activity;GO:0004843//thiol-dependent ubiquitin-specific protease activity;GO:0008233//peptidase activity;GO:0008234//cysteine-type peptidase activity;GO:0016787//hydrolase activity;GO:0019783//ubiquitin-like protein-specific protease activity;GO:0019784//NEDD8-specific protease activity;GO:0036459//thiol-dependent ubiquitinyl hydrolase activity…	GO:0000338//protein deneddylation;GO:0006464//cellular protein modification process;GO:0006508//proteolysis;GO:0006511//ubiquitin-dependent protein catabolic process;GO:0006515//misfolded or incompletely synthesized protein catabolic process;GO:0006807//nitrogen compound metabolic process;GO:0006950//response to stress;GO:0008150//biological_process;GO:0008152//metabolic process;GO:0009056//catab…	--	Peptidase_C12	--	nucl 18, cyto 6, mito 2
GL_000347-T1	GL_000347-T1	0	37.2018	39.651	38.8334	8.14166	3.95849	NA	NA	5.85793	NA	21.99	16.7497	31.6193	SPAC22E12.01	XP_007369601.1 TPT-domain-containing protein [Dichomitus squalens LYAD-421 SS1]	-	-	-	-	GO:0000139//Golgi membrane;GO:0005575//cellular_component;GO:0005622//intracellular;GO:0005623//cell;GO:0005737//cytoplasm;GO:0005793//endoplasmic reticulum-Golgi intermediate compartment;GO:0005794//Golgi apparatus;GO:0012505//endomembrane system;GO:0016020//membrane;GO:0016021//integral component of membrane;GO:0031090//organelle membrane;GO:0031224//intrinsic component of membrane;GO:0031984//…	GO:0003674//molecular_function;GO:0005215//transporter activity;GO:0005338//nucleotide-sugar transmembrane transporter activity;GO:0015932//nucleobase-containing compound transmembrane transporter activity;GO:0022857//transmembrane transporter activity;GO:0071917//triose-phosphate transmembrane transporter activity;GO:1901505//carbohydrate derivative transporter activity	GO:0006810//transport;GO:0006811//ion transport;GO:0006820//anion transport;GO:0008150//biological_process;GO:0015711//organic anion transport;GO:0015717//triose phosphate transport;GO:0015748//organophosphate ester transport;GO:0015780//nucleotide-sugar transport;GO:0015786//UDP-glucose transport;GO:0015931//nucleobase-containing compound transport;GO:0034220//ion transmembrane transport;GO:0035…	--	TPT	--	plas 27
GL_000349-T1	GL_000349-T1	0.000991899	NA	NA	NA	77.8359	101.019	97.1281	67.8221	63.4053	62.3273	NA	NA	NA	plr1	PIL34136.1 hypothetical protein GSI_03847 [Ganoderma sinense ZZ0214-1]	Metabolism;Metabolism	Global and overview maps;Metabolism of cofactors and vitamins	ko01100//Metabolic pathways;ko00750//Vitamin B6 metabolism	K05275;K05275	GO:0005575//cellular_component;GO:0005622//intracellular;GO:0005623//cell;GO:0005634//nucleus;GO:0043226//organelle;GO:0043227//membrane-bounded organelle;GO:0043229//intracellular organelle;GO:0043231//intracellular membrane-bounded organelle;GO:0044424//intracellular part;GO:0044464//cell part	GO:0003674//molecular_function;GO:0003824//catalytic activity;GO:0004033//aldo-keto reductase (NADP) activity;GO:0016491//oxidoreductase activity;GO:0016614//oxidoreductase activity, acting on CH-OH group of donors;GO:0016616//oxidoreductase activity, acting on the CH-OH group of donors, NAD or NADP as acceptor;GO:0050236//pyridoxine:NADP 4-dehydrogenase activity	GO:0006081//cellular aldehyde metabolic process;GO:0006725//cellular aromatic compound metabolic process;GO:0006766//vitamin metabolic process;GO:0006767//water-soluble vitamin metabolic process;GO:0006807//nitrogen compound metabolic process;GO:0008150//biological_process;GO:0008152//metabolic process;GO:0009058//biosynthetic process;GO:0009110//vitamin biosynthetic process;GO:0009987//cellular …	--	Aldo_ket_red	--	mito 22.5, cyto_mito 13.5, cyto 3.5
GL_000350-T1	GL_000350-T1	0	167.377	195.113	171.82	154.907	178.167	190.34	201.676	210.422	175.657	193.327	197.667	197.289	--	PIL34137.1 hypothetical protein GSI_03848 [Ganoderma sinense ZZ0214-1]	-	-	-	-	-	-	-	--	--	--	nucl 13, mito 13, mito_nucl 13
GL_000351-T1	GL_000351-T1	0	185.173	182.801	169.555	178.073	171.532	161.91	186.885	190.799	203.038	161.9	161.734	151.791	--	PIL34138.1 hypothetical protein GSI_03849 [Ganoderma sinense ZZ0214-1]	-	-	-	-	-	-	-	--	COG5	--	nucl 17, cyto 9
GL_000352-T1	GL_000352-T1	0	542.608	651.372	604.597	363.202	377.81	352.499	510.89	452.776	501.77	506.22	610.68	537.996	ILV6	PIL34139.1 hypothetical protein GSI_03850 [Ganoderma sinense ZZ0214-1]	Metabolism;Metabolism;Metabolism;Metabolism;Metabolism;Metabolism;Metabolism;Metabolism	Global and overview maps;Global and overview maps;Global and overview maps;Global and overview maps;Metabolism of cofactors and vitamins;Carbohydrate metabolism;Amino acid metabolism;Carbohydrate metabolism	ko01100//Metabolic pathways;ko01110//Biosynthesis of secondary metabolites;ko01230//Biosynthesis of amino acids;ko01210//2-Oxocarboxylic acid metabolism;ko00770//Pantothenate and CoA biosynthesis;ko00650//Butanoate metabolism;ko00290//Valine, leucine and isoleucine biosynthesis;ko00660//C5-Branched dibasic acid metabolism	K01653;K01653;K01653;K01653;K01653;K01653;K01653;K01653	GO:0005575//cellular_component;GO:0005622//intracellular;GO:0005623//cell;GO:0005737//cytoplasm;GO:0005739//mitochondrion;GO:0005759//mitochondrial matrix;GO:0005948//acetolactate synthase complex;GO:0009295//nucleoid;GO:0031974//membrane-enclosed lumen;GO:0032991//macromolecular complex;GO:0042645//mitochondrial nucleoid;GO:0043226//organelle;GO:0043227//membrane-bounded organelle;GO:0043228//no…	GO:0003674//molecular_function;GO:0030234//enzyme regulator activity;GO:0098772//molecular function regulator;GO:1990610//acetolactate synthase regulator activity	GO:0006082//organic acid metabolic process;GO:0006520//cellular amino acid metabolic process;GO:0006549//isoleucine metabolic process;GO:0006551//leucine metabolic process;GO:0006573//valine metabolic process;GO:0006807//nitrogen compound metabolic process;GO:0008150//biological_process;GO:0008152//metabolic process;GO:0008652//cellular amino acid biosynthetic process;GO:0009058//biosynthetic pro…	--	ACT	--	mito 25
GL_000353-T1	GL_000353-T1;GL_000353-T2	0	47.9169	51.4241	48.9484	56.3209	22.1501	24.3349	43.7843	44.9776	49.8833	46.2098	39.8962	28.8366	PDPK2P	PIL34140.1 transporter [Ganoderma sinense ZZ0214-1]	Environmental Information Processing	Signal transduction	ko04011//MAPK signaling pathway - yeast	K06276	GO:0005575//cellular_component;GO:0005622//intracellular;GO:0005623//cell;GO:0005634//nucleus;GO:0005737//cytoplasm;GO:0005829//cytosol;GO:0005938//cell cortex;GO:0043226//organelle;GO:0043227//membrane-bounded organelle;GO:0043229//intracellular organelle;GO:0043231//intracellular membrane-bounded organelle;GO:0044424//intracellular part;GO:0044444//cytoplasmic part;GO:0044464//cell part;GO:0071…	GO:0000166//nucleotide binding;GO:0003674//molecular_function;GO:0003824//catalytic activity;GO:0004672//protein kinase activity;GO:0004674//protein serine/threonine kinase activity;GO:0004676//3-phosphoinositide-dependent protein kinase activity;GO:0005488//binding;GO:0005524//ATP binding;GO:0005543//phospholipid binding;GO:0005547//phosphatidylinositol-3,4,5-trisphosphate binding;GO:0008144//dr…	GO:0000165//MAPK cascade;GO:0000196//MAPK cascade involved in cell wall organization or biogenesis;GO:0001932//regulation of protein phosphorylation;GO:0001934//positive regulation of protein phosphorylation;GO:0006464//cellular protein modification process;GO:0006468//protein phosphorylation;GO:0006793//phosphorus metabolic process;GO:0006796//phosphate-containing compound metabolic process;GO:0…	--	Pkinase	--	nucl 19, cyto 4, mito 2
GL_000353-T2	GL_000353-T1;GL_000353-T2	0	47.9169	51.4241	48.9484	56.3209	22.1501	24.3349	43.7843	44.9776	49.8833	46.2098	39.8962	28.8366	PDPK2P	PIL34140.1 transporter [Ganoderma sinense ZZ0214-1]	Environmental Information Processing	Signal transduction	ko04011//MAPK signaling pathway - yeast	K06276	GO:0005575//cellular_component;GO:0005622//intracellular;GO:0005623//cell;GO:0005634//nucleus;GO:0005737//cytoplasm;GO:0005829//cytosol;GO:0005938//cell cortex;GO:0043226//organelle;GO:0043227//membrane-bounded organelle;GO:0043229//intracellular organelle;GO:0043231//intracellular membrane-bounded organelle;GO:0044424//intracellular part;GO:0044444//cytoplasmic part;GO:0044464//cell part;GO:0071…	GO:0000166//nucleotide binding;GO:0003674//molecular_function;GO:0003824//catalytic activity;GO:0004672//protein kinase activity;GO:0004674//protein serine/threonine kinase activity;GO:0004676//3-phosphoinositide-dependent protein kinase activity;GO:0005488//binding;GO:0005524//ATP binding;GO:0005543//phospholipid binding;GO:0005547//phosphatidylinositol-3,4,5-trisphosphate binding;GO:0008144//dr…	GO:0000165//MAPK cascade;GO:0000196//MAPK cascade involved in cell wall organization or biogenesis;GO:0001932//regulation of protein phosphorylation;GO:0001934//positive regulation of protein phosphorylation;GO:0006464//cellular protein modification process;GO:0006468//protein phosphorylation;GO:0006793//phosphorus metabolic process;GO:0006796//phosphate-containing compound metabolic process;GO:0…	--	Pkinase	--	nucl 9.5, cyto_nucl 8.5, cyto 6.5, mito 6, plas 1, pero 1, E.R. 1, golg 1, vacu 1
GL_000358-T1	GL_000358-T1	0	NA	NA	NA	2637.48	2838.42	2851.05	938.453	946.029	820.399	76.0207	58.6309	53.4197	sed3	PIL34144.1 hypothetical protein GSI_03855 [Ganoderma sinense ZZ0214-1]	-	-	-	-	-	-	-	--	Pro-kuma_activ	--	extr 27
GL_000360-T1	GL_000360-T1	0.00148246	78.5575	88.426	89.2732	NA	NA	NA	NA	NA	NA	49.8666	NA	NA	--	PIL34146.1 hypothetical protein GSI_03857 [Ganoderma sinense ZZ0214-1]	-	-	-	-	-	-	-	--	zf-MYND	--	cyto 8.5, cyto_nucl 7.5, nucl 5.5, pero 5, cysk 5
GL_000361-T1	GL_000361-T1	0	160.673	160.99	107.889	140.184	165.258	214.351	177.284	186.612	201.932	132.929	121.323	99.4032	--	PIL34147.1 hypothetical protein GSI_03858 [Ganoderma sinense ZZ0214-1]	-	-	-	-	-	-	-	--	--	--	extr 26
GL_000364-T1	GL_000364-T1	0	2025.48	2122.44	2115.61	1395.02	1356.38	1411	1216.94	1210.16	1195.54	1626.1	1506.36	1549.85	PMK	PIL34150.1 phosphomevalonate kinase [Ganoderma sinense ZZ0214-1]	Metabolism;Metabolism;Metabolism	Global and overview maps;Global and overview maps;Metabolism of terpenoids and polyketides	ko01100//Metabolic pathways;ko01110//Biosynthesis of secondary metabolites;ko00900//Terpenoid backbone biosynthesis	K00938;K00938;K00938	GO:0005575//cellular_component;GO:0005622//intracellular;GO:0005623//cell;GO:0005634//nucleus;GO:0005737//cytoplasm;GO:0043226//organelle;GO:0043227//membrane-bounded organelle;GO:0043229//intracellular organelle;GO:0043231//intracellular membrane-bounded organelle;GO:0044424//intracellular part;GO:0044464//cell part	GO:0003674//molecular_function;GO:0003824//catalytic activity;GO:0004631//phosphomevalonate kinase activity;GO:0016301//kinase activity;GO:0016740//transferase activity;GO:0016772//transferase activity, transferring phosphorus-containing groups;GO:0016776//phosphotransferase activity, phosphate group as acceptor	GO:0006066//alcohol metabolic process;GO:0006082//organic acid metabolic process;GO:0006084//acetyl-CoA metabolic process;GO:0006139//nucleobase-containing compound metabolic process;GO:0006163//purine nucleotide metabolic process;GO:0006629//lipid metabolic process;GO:0006637//acyl-CoA metabolic process;GO:0006644//phospholipid metabolic process;GO:0006694//steroid biosynthetic process;GO:000669…	--	GHMP_kinases_N	--	extr 11, plas 6, cyto_mito 4, mito 3.5, cyto 3.5
GL_000368-T1	GL_000368-T1	0	64.2812	59.1293	64.3063	54.5496	50.5807	59.4421	62.6617	52.0433	53.2411	55.6605	52.51	50.4647	NAR1	XP_007361701.1 iron hydrogenase [Dichomitus squalens LYAD-421 SS1]	-	-	-	-	GO:0005575//cellular_component;GO:0005622//intracellular;GO:0005623//cell;GO:0005737//cytoplasm;GO:0005829//cytosol;GO:0016020//membrane;GO:0044424//intracellular part;GO:0044444//cytoplasmic part;GO:0044464//cell part	GO:0003674//molecular_function;GO:0003824//catalytic activity;GO:0003954//NADH dehydrogenase activity;GO:0005488//binding;GO:0008901//ferredoxin hydrogenase activity;GO:0016491//oxidoreductase activity;GO:0016651//oxidoreductase activity, acting on NAD(P)H;GO:0016695//oxidoreductase activity, acting on hydrogen as donor;GO:0016699//oxidoreductase activity, acting on hydrogen as donor, iron-sulfur…	GO:0006790//sulfur compound metabolic process;GO:0006807//nitrogen compound metabolic process;GO:0008150//biological_process;GO:0008152//metabolic process;GO:0009987//cellular process;GO:0010467//gene expression;GO:0016043//cellular component organization;GO:0016226//iron-sulfur cluster assembly;GO:0019538//protein metabolic process;GO:0022607//cellular component assembly;GO:0031163//metallo-sulf…	--	Fe_hyd_lg_C	--	cyto 18.5, cyto_mito 12, mito 4.5, nucl 2, pero 2
GL_000369-T1	GL_000369-T1	0	109.443	101.409	99.7462	40.5424	67.8946	73.3191	49.9019	66.6985	92.1986	83.833	76.4069	82.176	tlg2	PIL34155.1 transporter [Ganoderma sinense ZZ0214-1]	Genetic Information Processing	Folding, sorting and degradation	ko04130//SNARE interactions in vesicular transport	K08489	GO:0005575//cellular_component;GO:0005622//intracellular;GO:0005623//cell;GO:0005737//cytoplasm;GO:0005768//endosome;GO:0005794//Golgi apparatus;GO:0005802//trans-Golgi network;GO:0010008//endosome membrane;GO:0012505//endomembrane system;GO:0016020//membrane;GO:0016021//integral component of membrane;GO:0031090//organelle membrane;GO:0031201//SNARE complex;GO:0031224//intrinsic component of memb…	GO:0000149//SNARE binding;GO:0003674//molecular_function;GO:0005484//SNAP receptor activity;GO:0005488//binding;GO:0005515//protein binding	GO:0002790//peptide secretion;GO:0006629//lipid metabolic process;GO:0006643//membrane lipid metabolic process;GO:0006644//phospholipid metabolic process;GO:0006664//glycolipid metabolic process;GO:0006665//sphingolipid metabolic process;GO:0006673//inositolphosphoceramide metabolic process;GO:0006675//mannosyl-inositol phosphorylceramide metabolic process;GO:0006687//glycosphingolipid metabolic …	--	SNARE	--	nucl 9, mito 7, cyto 7, cyto_mito 7
GL_000370-T1	GL_000370-T1	0	73.4275	61.1915	83.9475	93.4563	103.869	93.2916	99.7373	80.8196	91.6433	108.597	103.302	72.5782	msy2	PIL34156.1 hypothetical protein GSI_03867 [Ganoderma sinense ZZ0214-1]	-	-	-	-	GO:0005575//cellular_component;GO:0005622//intracellular;GO:0005623//cell;GO:0005737//cytoplasm;GO:0005783//endoplasmic reticulum;GO:0012505//endomembrane system;GO:0016020//membrane;GO:0016021//integral component of membrane;GO:0031224//intrinsic component of membrane;GO:0043226//organelle;GO:0043227//membrane-bounded organelle;GO:0043229//intracellular organelle;GO:0043231//intracellular membra…	GO:0003674//molecular_function;GO:0005215//transporter activity;GO:0005216//ion channel activity;GO:0005261//cation channel activity;GO:0005262//calcium channel activity;GO:0005488//binding;GO:0005509//calcium ion binding;GO:0008324//cation transmembrane transporter activity;GO:0008381//mechanically-gated ion channel activity;GO:0015075//ion transmembrane transporter activity;GO:0015085//calcium …	GO:0006810//transport;GO:0006811//ion transport;GO:0006812//cation transport;GO:0006816//calcium ion transport;GO:0006873//cellular ion homeostasis;GO:0006874//cellular calcium ion homeostasis;GO:0006875//cellular metal ion homeostasis;GO:0006884//cell volume homeostasis;GO:0008150//biological_process;GO:0008361//regulation of cell size;GO:0009987//cellular process;GO:0016043//cellular component …	--	MS_channel	--	plas 22, E.R. 2, vacu 2
GL_000371-T1	GL_000371-T1	0	80.2016	86.9478	67.1258	99.7903	64.1327	82.0892	105.381	89.7606	83.2037	81.3108	80.1884	69.6286	rpb3	PIL34157.1 hypothetical protein GSI_03868 [Ganoderma sinense ZZ0214-1]	Genetic Information Processing	Transcription	ko03020//RNA polymerase	K03011	GO:0000228//nuclear chromosome;GO:0000428//DNA-directed RNA polymerase complex;GO:0000785//chromatin;GO:0000790//nuclear chromatin;GO:0005575//cellular_component;GO:0005622//intracellular;GO:0005623//cell;GO:0005634//nucleus;GO:0005654//nucleoplasm;GO:0005665//DNA-directed RNA polymerase II, core complex;GO:0005694//chromosome;GO:0016591//DNA-directed RNA polymerase II, holoenzyme;GO:0030880//RNA…	-	GO:0006139//nucleobase-containing compound metabolic process;GO:0006351//transcription, DNA-templated;GO:0006353//DNA-templated transcription, termination;GO:0006366//transcription from RNA polymerase II promoter;GO:0006369//termination of RNA polymerase II transcription;GO:0006725//cellular aromatic compound metabolic process;GO:0006807//nitrogen compound metabolic process;GO:0008150//biological…	--	RNA_pol_L	--	cyto 13.5, cyto_mito 10.666, cyto_nucl 9.833, mito 6.5, nucl 4
GL_000374-T1	GL_000374-T1;GL_000374-T2	0	74.4603	102.323	68.7385	13.3033	28.1604	40.4616	23.753	50.9219	9.14797	45.6458	40.9487	41.0317	--	TBU29616.1 hypothetical protein BD311DRAFT_864722 [Dichomitus squalens]	-	-	-	-	-	-	-	--	--	--	nucl 17, cyto 4, mito 3, cyto_pero 3
GL_000374-T2	GL_000374-T1;GL_000374-T2	0	74.4603	102.323	68.7385	13.3033	28.1604	40.4616	23.753	50.9219	9.14797	45.6458	40.9487	41.0317	--	PIL34160.1 hypothetical protein GSI_03871 [Ganoderma sinense ZZ0214-1]	-	-	-	-	-	-	-	--	--	--	nucl 17, cyto 4, mito 3, cyto_pero 3
GL_000375-T1	GL_000375-T1	0	76.365	62.4751	78.4192	82.8333	90.9121	107.595	101.335	100.325	98.2699	86.5865	89.8425	92.8221	SPAC11H11.03c	PIL34161.1 hypothetical protein GSI_03872 [Ganoderma sinense ZZ0214-1]	-	-	-	-	GO:0005575//cellular_component;GO:0005622//intracellular;GO:0005623//cell;GO:0005737//cytoplasm;GO:0044424//intracellular part;GO:0044464//cell part;GO:0071944//cell periphery	GO:0003674//molecular_function;GO:0003824//catalytic activity;GO:0004518//nuclease activity;GO:0004519//endonuclease activity;GO:0016301//kinase activity;GO:0016740//transferase activity;GO:0016772//transferase activity, transferring phosphorus-containing groups;GO:0016773//phosphotransferase activity, alcohol group as acceptor;GO:0016787//hydrolase activity;GO:0016788//hydrolase activity, acting…	GO:0006139//nucleobase-containing compound metabolic process;GO:0006259//DNA metabolic process;GO:0006281//DNA repair;GO:0006725//cellular aromatic compound metabolic process;GO:0006793//phosphorus metabolic process;GO:0006796//phosphate-containing compound metabolic process;GO:0006807//nitrogen compound metabolic process;GO:0006950//response to stress;GO:0006974//cellular response to DNA damage …	--	DUF1771	--	cyto 10.5, cyto_nucl 8, cysk 5, nucl 4.5, mito 4
GL_000376-T1	GL_000376-T1	0	29.1735	23.4144	33.4331	NA	NA	NA	NA	NA	NA	19.2897	29.0451	25.3742	--	QBB85972.1 ornithine decarboxylase antizyme [Ganoderma lucidum]	-	-	-	-	-	-	-	--	ODC_AZ	--	mito 13, cyto 11.5, cyto_nucl 7
GL_000378-T1	GL_000378-T1	0	3823.28	3833.68	3841.88	1978.41	1979.54	2099.53	1603.94	1650	1601.72	2721.46	2751.8	2674	snd1	PIL34165.1 hypothetical protein GSI_03876 [Ganoderma sinense ZZ0214-1]	-	-	-	-	GO:0005575//cellular_component;GO:0005622//intracellular;GO:0005623//cell;GO:0005634//nucleus;GO:0005737//cytoplasm;GO:0016442//RISC complex;GO:0031332//RNAi effector complex;GO:0032991//macromolecular complex;GO:0043226//organelle;GO:0043227//membrane-bounded organelle;GO:0043229//intracellular organelle;GO:0043231//intracellular membrane-bounded organelle;GO:0044424//intracellular part;GO:00444…	GO:0003674//molecular_function;GO:0003676//nucleic acid binding;GO:0003723//RNA binding;GO:0003824//catalytic activity;GO:0004518//nuclease activity;GO:0005488//binding;GO:0016787//hydrolase activity;GO:0016788//hydrolase activity, acting on ester bonds;GO:0097159//organic cyclic compound binding;GO:1901363//heterocyclic compound binding	GO:0006139//nucleobase-containing compound metabolic process;GO:0006325//chromatin organization;GO:0006342//chromatin silencing;GO:0006355//regulation of transcription, DNA-templated;GO:0006401//RNA catabolic process;GO:0006725//cellular aromatic compound metabolic process;GO:0006807//nitrogen compound metabolic process;GO:0006996//organelle organization;GO:0008150//biological_process;GO:0008152/…	--	SNase	--	cyto 11.5, cyto_mito 10.5, mito 8.5, nucl 5
GL_000379-T1	GL_000379-T1	0	131.216	117.889	116.992	52.5313	47.3122	31.6629	30.7727	32.2997	48.9221	115.369	85.9877	91.6023	--	XP_007361719.1 uncharacterized protein DICSQDRAFT_51095 [Dichomitus squalens LYAD-421 SS1]	Genetic Information Processing	Translation	ko03010//Ribosome	K02990	-	-	-	--	Ribosomal_S6	--	nucl 17.5, cyto_nucl 11.833, cyto 5, cyto_pero 3.833, mito 3
GL_000380-T1	GL_000380-T1	0	88.3724	97.3653	82.0685	254.231	260.389	228.791	282.329	279.108	250.833	105.588	117.273	108.79	SPAC7D4.05	PIL34165.1 hypothetical protein GSI_03876 [Ganoderma sinense ZZ0214-1]	-	-	-	-	-	GO:0003674//molecular_function;GO:0003824//catalytic activity;GO:0016787//hydrolase activity;GO:0016788//hydrolase activity, acting on ester bonds;GO:0016791//phosphatase activity;GO:0042578//phosphoric ester hydrolase activity	GO:0006793//phosphorus metabolic process;GO:0006796//phosphate-containing compound metabolic process;GO:0008150//biological_process;GO:0008152//metabolic process;GO:0009987//cellular process;GO:0016311//dephosphorylation;GO:0044237//cellular metabolic process	--	HAD_2	--	cyto 12, mito 11, extr 3
GL_000381-T1	GL_000381-T1	0.000991899	13.1937	NA	25.4082	NA	119.044	NA	31.5951	30.966	NA	20.3096	28.8464	33.5592	--	PIL34166.1 hypothetical protein GSI_03877 [Ganoderma sinense ZZ0214-1]	-	-	-	-	-	-	-	--	Acetyltransf_3	--	cyto 9.5, cyto_nucl 8.5, nucl 4.5, pero 4, cysk 4, mito 3
GL_000382-T2	GL_000382-T2	0	154.497	160.641	149.913	98.6836	121.797	101.007	234.957	235.118	257.451	101.638	108.024	101.755	mei2	PIL34167.1 hypothetical protein GSI_03878 [Ganoderma sinense ZZ0214-1]	-	-	-	-	GO:0000228//nuclear chromosome;GO:0005575//cellular_component;GO:0005622//intracellular;GO:0005623//cell;GO:0005634//nucleus;GO:0005694//chromosome;GO:0005737//cytoplasm;GO:0031974//membrane-enclosed lumen;GO:0031981//nuclear lumen;GO:0032991//macromolecular complex;GO:0033620//Mei2 nuclear dot complex;GO:0034064//Tor2-Mei2-Ste11 complex;GO:0043226//organelle;GO:0043227//membrane-bounded organell…	GO:0003674//molecular_function;GO:0003676//nucleic acid binding;GO:0003723//RNA binding;GO:0005488//binding;GO:0097159//organic cyclic compound binding;GO:1901363//heterocyclic compound binding	GO:0000003//reproduction;GO:0000280//nuclear division;GO:0006275//regulation of DNA replication;GO:0006996//organelle organization;GO:0007049//cell cycle;GO:0007127//meiosis I;GO:0007154//cell communication;GO:0007165//signal transduction;GO:0007346//regulation of mitotic cell cycle;GO:0008150//biological_process;GO:0009889//regulation of biosynthetic process;GO:0009891//positive regulation of bi…	--	RRM_1	--	nucl 18.5, cyto_nucl 13, cyto 6.5
GL_000385-T1	GL_000385-T1	0	47.0728	45.905	44.2793	36.1723	NA	NA	38.7187	46.2488	48.6649	51.9468	42.0365	47.7006	--	PIL34170.1 hypothetical protein GSI_03881 [Ganoderma sinense ZZ0214-1]	-	-	-	-	-	-	-	--	--	--	mito 17, mito_nucl 11.666, cyto_mito 11.166, cyto_nucl 5.166, nucl 5
GL_000387-T1	GL_000387-T1	0	74.6264	NA	112.098	346.233	414.474	481.114	143.607	166.447	154.713	174.535	150.497	98.0345	--	PIL34173.1 hypothetical protein GSI_03884 [Ganoderma sinense ZZ0214-1]	-	-	-	-	-	-	-	--	--	--	cyto 10.5, cyto_nucl 10.333, cyto_mito 9.832, mito 7.5, nucl 6
GL_000389-T1	GL_000389-T1	0	3834.78	4099.72	3937.15	2421.62	2568.26	2387.51	2332.62	2192.89	2202.96	3147.46	3233.87	3058.82	ILS1	PIL34175.1 hypothetical protein GSI_03886 [Ganoderma sinense ZZ0214-1]	Genetic Information Processing	Translation	ko00970//Aminoacyl-tRNA biosynthesis	K01870	GO:0005575//cellular_component;GO:0005622//intracellular;GO:0005623//cell;GO:0005737//cytoplasm;GO:0005829//cytosol;GO:0044424//intracellular part;GO:0044444//cytoplasmic part;GO:0044464//cell part	GO:0000166//nucleotide binding;GO:0003674//molecular_function;GO:0003824//catalytic activity;GO:0004812//aminoacyl-tRNA ligase activity;GO:0004822//isoleucine-tRNA ligase activity;GO:0005488//binding;GO:0005524//ATP binding;GO:0008144//drug binding;GO:0016874//ligase activity;GO:0016875//ligase activity, forming carbon-oxygen bonds;GO:0017076//purine nucleotide binding;GO:0030554//adenyl nucleoti…	GO:0002181//cytoplasmic translation;GO:0006082//organic acid metabolic process;GO:0006139//nucleobase-containing compound metabolic process;GO:0006399//tRNA metabolic process;GO:0006412//translation;GO:0006418//tRNA aminoacylation for protein translation;GO:0006428//isoleucyl-tRNA aminoacylation;GO:0006518//peptide metabolic process;GO:0006520//cellular amino acid metabolic process;GO:0006725//ce…	--	tRNA-synt_1	--	cyto 14.5, cyto_nucl 9.5, mito 4, pero 4, nucl 3.5
GL_000390-T1	GL_000390-T1;GL_000390-T2	0	7005.32	6995.54	6882.73	3562.18	3479.14	3603.88	4133.62	5183.67	4161.43	5509.23	5379.69	5520.95	RPL12	PIL34176.1 hypothetical protein GSI_03887 [Ganoderma sinense ZZ0214-1]	Genetic Information Processing	Translation	ko03010//Ribosome	K02870	GO:0005575//cellular_component;GO:0005622//intracellular;GO:0005623//cell;GO:0005737//cytoplasm;GO:0005829//cytosol;GO:0005840//ribosome;GO:0015934//large ribosomal subunit;GO:0022625//cytosolic large ribosomal subunit;GO:0022626//cytosolic ribosome;GO:0030684//preribosome;GO:0030687//preribosome, large subunit precursor;GO:0032991//macromolecular complex;GO:0043226//organelle;GO:0043228//non-mem…	GO:0003674//molecular_function;GO:0003676//nucleic acid binding;GO:0003723//RNA binding;GO:0003735//structural constituent of ribosome;GO:0005198//structural molecule activity;GO:0005488//binding;GO:0019843//rRNA binding;GO:0097159//organic cyclic compound binding;GO:1901363//heterocyclic compound binding	GO:0000027//ribosomal large subunit assembly;GO:0002181//cytoplasmic translation;GO:0006412//translation;GO:0006518//peptide metabolic process;GO:0006807//nitrogen compound metabolic process;GO:0006996//organelle organization;GO:0008150//biological_process;GO:0008152//metabolic process;GO:0009058//biosynthetic process;GO:0009059//macromolecule biosynthetic process;GO:0009987//cellular process;GO:…	--	Ribosomal_L11_N	--	cyto 19.5, cyto_nucl 13.833, nucl 5, mito_nucl 3.999
GL_000390-T2	GL_000390-T1;GL_000390-T2	0	7005.32	6995.54	6882.73	3562.18	3479.14	3603.88	4133.62	5183.67	4161.43	5509.23	5379.69	5520.95	RPL12	PIL34176.1 hypothetical protein GSI_03887 [Ganoderma sinense ZZ0214-1]	Genetic Information Processing	Translation	ko03010//Ribosome	K02870	GO:0005575//cellular_component;GO:0005622//intracellular;GO:0005623//cell;GO:0005737//cytoplasm;GO:0005829//cytosol;GO:0005840//ribosome;GO:0015934//large ribosomal subunit;GO:0022625//cytosolic large ribosomal subunit;GO:0022626//cytosolic ribosome;GO:0030684//preribosome;GO:0030687//preribosome, large subunit precursor;GO:0032991//macromolecular complex;GO:0043226//organelle;GO:0043228//non-mem…	GO:0003674//molecular_function;GO:0003676//nucleic acid binding;GO:0003723//RNA binding;GO:0003735//structural constituent of ribosome;GO:0005198//structural molecule activity;GO:0005488//binding;GO:0019843//rRNA binding;GO:0097159//organic cyclic compound binding;GO:1901363//heterocyclic compound binding	GO:0000027//ribosomal large subunit assembly;GO:0002181//cytoplasmic translation;GO:0006412//translation;GO:0006518//peptide metabolic process;GO:0006807//nitrogen compound metabolic process;GO:0006996//organelle organization;GO:0008150//biological_process;GO:0008152//metabolic process;GO:0009058//biosynthetic process;GO:0009059//macromolecule biosynthetic process;GO:0009987//cellular process;GO:…	--	Ribosomal_L11_N	--	cyto 19.5, cyto_nucl 13.833, nucl 5, mito_nucl 3.999
GL_000392-T1	GL_000392-T1	0	35.858	34.3827	34.2655	NA	19.2334	28.9776	12.7685	18.2696	21.7916	24.4071	21.6047	20.7324	ksp1	PIL34178.1 hypothetical protein GSI_03889 [Ganoderma sinense ZZ0214-1]	-	-	-	-	-	-	-	--	Pkinase	--	nucl 14.5, cyto_nucl 9, mito 8, cyto 2.5
GL_000394-T1	GL_000394-T1	0	32.2384	32.2976	37.1901	38.531	37.5067	41.3516	22.4925	32.3003	46.2813	34.7583	36.8022	29.2163	--	PIL34179.1 hypothetical protein GSI_03890 [Ganoderma sinense ZZ0214-1]	Genetic Information Processing	Translation	ko03008//Ribosome biogenesis in eukaryotes	K14557	GO:0005575//cellular_component;GO:0005622//intracellular;GO:0005623//cell;GO:0005634//nucleus;GO:0005730//nucleolus;GO:0005732//small nucleolar ribonucleoprotein complex;GO:0030684//preribosome;GO:0030686//90S preribosome;GO:0031974//membrane-enclosed lumen;GO:0031981//nuclear lumen;GO:0032040//small-subunit processome;GO:0032991//macromolecular complex;GO:0034388//Pwp2p-containing subcomplex of …	GO:0003674//molecular_function;GO:0003676//nucleic acid binding;GO:0003723//RNA binding;GO:0005488//binding;GO:0030515//snoRNA binding;GO:0097159//organic cyclic compound binding;GO:1901363//heterocyclic compound binding	GO:0000447//endonucleolytic cleavage in ITS1 to separate SSU-rRNA from 5.8S rRNA and LSU-rRNA from tricistronic rRNA transcript (SSU-rRNA, 5.8S rRNA, LSU-rRNA);GO:0000460//maturation of 5.8S rRNA;GO:0000462//maturation of SSU-rRNA from tricistronic rRNA transcript (SSU-rRNA, 5.8S rRNA, LSU-rRNA);GO:0000466//maturation of 5.8S rRNA from tricistronic rRNA transcript (SSU-rRNA, 5.8S rRNA, LSU-rRNA);…	--	U3_assoc_6	--	nucl 10, cyto_nucl 10, cyto 8, mito 5, pero 3
GL_000396-T1	GL_000396-T1;GL_000396-T2	0	15568.1	15425.3	15762.5	13821.1	13128.6	14482.7	11946.7	11340.5	11160	14387.8	14431.5	14301.9	fyu1	AIU80192.1 UDP-glucose pyrophosphorylase [Ganoderma lucidum]	Metabolism;Metabolism;Metabolism;Metabolism;Metabolism;Metabolism	Global and overview maps;Global and overview maps;Carbohydrate metabolism;Carbohydrate metabolism;Carbohydrate metabolism;Carbohydrate metabolism	ko01100//Metabolic pathways;ko01110//Biosynthesis of secondary metabolites;ko00520//Amino sugar and nucleotide sugar metabolism;ko00500//Starch and sucrose metabolism;ko00040//Pentose and glucuronate interconversions;ko00052//Galactose metabolism	K00963;K00963;K00963;K00963;K00963;K00963	GO:0005575//cellular_component;GO:0005618//cell wall;GO:0005622//intracellular;GO:0005623//cell;GO:0005737//cytoplasm;GO:0005886//plasma membrane;GO:0009277//fungal-type cell wall;GO:0009986//cell surface;GO:0010494//cytoplasmic stress granule;GO:0016020//membrane;GO:0030312//external encapsulating structure;GO:0030445//yeast-form cell wall;GO:0032991//macromolecular complex;GO:0035770//ribonucle…	GO:0003674//molecular_function;GO:0003824//catalytic activity;GO:0003983//UTP:glucose-1-phosphate uridylyltransferase activity;GO:0016740//transferase activity;GO:0016772//transferase activity, transferring phosphorus-containing groups;GO:0016779//nucleotidyltransferase activity;GO:0051748//UTP-monosaccharide-1-phosphate uridylyltransferase activity;GO:0070569//uridylyltransferase activity	GO:0000271//polysaccharide biosynthetic process;GO:0005975//carbohydrate metabolic process;GO:0005976//polysaccharide metabolic process;GO:0005977//glycogen metabolic process;GO:0005978//glycogen biosynthetic process;GO:0005984//disaccharide metabolic process;GO:0005991//trehalose metabolic process;GO:0005992//trehalose biosynthetic process;GO:0006011//UDP-glucose metabolic process;GO:0006073//ce…	--	UDPGP	--	cyto_nucl 12.833, nucl 11.5, cyto 11, cyto_pero 7.499
GL_000396-T2	GL_000396-T1;GL_000396-T2	0	15568.1	15425.3	15762.5	13821.1	13128.6	14482.7	11946.7	11340.5	11160	14387.8	14431.5	14301.9	fyu1	AIU80192.1 UDP-glucose pyrophosphorylase [Ganoderma lucidum]	Metabolism;Metabolism;Metabolism;Metabolism;Metabolism;Metabolism	Global and overview maps;Global and overview maps;Carbohydrate metabolism;Carbohydrate metabolism;Carbohydrate metabolism;Carbohydrate metabolism	ko01100//Metabolic pathways;ko01110//Biosynthesis of secondary metabolites;ko00520//Amino sugar and nucleotide sugar metabolism;ko00500//Starch and sucrose metabolism;ko00040//Pentose and glucuronate interconversions;ko00052//Galactose metabolism	K00963;K00963;K00963;K00963;K00963;K00963	GO:0005575//cellular_component;GO:0005618//cell wall;GO:0005622//intracellular;GO:0005623//cell;GO:0005737//cytoplasm;GO:0005886//plasma membrane;GO:0009277//fungal-type cell wall;GO:0009986//cell surface;GO:0010494//cytoplasmic stress granule;GO:0016020//membrane;GO:0030312//external encapsulating structure;GO:0030445//yeast-form cell wall;GO:0032991//macromolecular complex;GO:0035770//ribonucle…	GO:0003674//molecular_function;GO:0003824//catalytic activity;GO:0003983//UTP:glucose-1-phosphate uridylyltransferase activity;GO:0016740//transferase activity;GO:0016772//transferase activity, transferring phosphorus-containing groups;GO:0016779//nucleotidyltransferase activity;GO:0051748//UTP-monosaccharide-1-phosphate uridylyltransferase activity;GO:0070569//uridylyltransferase activity	GO:0000271//polysaccharide biosynthetic process;GO:0005975//carbohydrate metabolic process;GO:0005976//polysaccharide metabolic process;GO:0005977//glycogen metabolic process;GO:0005978//glycogen biosynthetic process;GO:0005984//disaccharide metabolic process;GO:0005991//trehalose metabolic process;GO:0005992//trehalose biosynthetic process;GO:0006011//UDP-glucose metabolic process;GO:0006073//ce…	--	UDPGP	--	cyto_nucl 12.833, nucl 11.5, cyto 11, cyto_pero 7.499
GL_000399-T1	GL_000399-T1	0.00164474	29.3821	32.1372	25.653	32.5046	19.3306	25.8383	28.554	38.9571	20.5863	41.5888	23.0438	34.4451	mppe-1	TBU29573.1 Metallo-dependent phosphatase [Dichomitus squalens]	-	-	-	-	GO:0005575//cellular_component;GO:0005622//intracellular;GO:0005623//cell;GO:0005737//cytoplasm;GO:0005783//endoplasmic reticulum;GO:0012505//endomembrane system;GO:0016020//membrane;GO:0016021//integral component of membrane;GO:0031224//intrinsic component of membrane;GO:0043226//organelle;GO:0043227//membrane-bounded organelle;GO:0043229//intracellular organelle;GO:0043231//intracellular membra…	-	GO:0006139//nucleobase-containing compound metabolic process;GO:0006259//DNA metabolic process;GO:0006281//DNA repair;GO:0006464//cellular protein modification process;GO:0006497//protein lipidation;GO:0006505//GPI anchor metabolic process;GO:0006506//GPI anchor biosynthetic process;GO:0006629//lipid metabolic process;GO:0006643//membrane lipid metabolic process;GO:0006644//phospholipid metabolic…	--	Metallophos	--	extr 13, mito 8, cyto 2, pero 2, cyto_pero 2
GL_000400-T1	GL_000400-T1	0	71.5144	89.5142	78.5434	78.776	82.1392	60.5983	69.6274	87.5891	81.7549	76.2683	85.3188	65.4447	HLTF	PIL34185.1 transcription factor [Ganoderma sinense ZZ0214-1]	-	-	-	-	-	-	-	--	zf-PARP	--	nucl 16.5, cyto_nucl 11, mito 6, cyto 4.5
GL_000402-T1	GL_000402-T1	0	63.0926	54.2875	62.5531	53.0202	35.5542	71.0767	60.4876	55.0341	42.4494	117.049	105.83	94.6032	SPAC630.12	TBU43649.1 hypothetical protein BD309DRAFT_960225 [Dichomitus squalens]	-	-	-	-	GO:0005575//cellular_component;GO:0005622//intracellular;GO:0005623//cell;GO:0005737//cytoplasm;GO:0005783//endoplasmic reticulum;GO:0012505//endomembrane system;GO:0016020//membrane;GO:0016021//integral component of membrane;GO:0031224//intrinsic component of membrane;GO:0043226//organelle;GO:0043227//membrane-bounded organelle;GO:0043229//intracellular organelle;GO:0043231//intracellular membra…	-	GO:0006139//nucleobase-containing compound metabolic process;GO:0006259//DNA metabolic process;GO:0006281//DNA repair;GO:0006464//cellular protein modification process;GO:0006497//protein lipidation;GO:0006505//GPI anchor metabolic process;GO:0006506//GPI anchor biosynthetic process;GO:0006629//lipid metabolic process;GO:0006643//membrane lipid metabolic process;GO:0006644//phospholipid metabolic…	--	Metallophos	--	nucl 13.5, cyto_nucl 9, mito 6, cyto 3.5, extr 2
GL_000405-T1	GL_000405-T1	0	334.326	373.957	326.668	364.084	341.032	367.407	220.961	304.811	262.457	314.493	311.706	334.945	cpa1	PIL34191.1 hypothetical protein GSI_03902 [Ganoderma sinense ZZ0214-1]	Metabolism;Metabolism;Metabolism	Global and overview maps;Nucleotide metabolism;Amino acid metabolism	ko01100//Metabolic pathways;ko00240//Pyrimidine metabolism;ko00250//Alanine, aspartate and glutamate metabolism	K01956;K01956;K01956	GO:0005575//cellular_component;GO:0005622//intracellular;GO:0005623//cell;GO:0005737//cytoplasm;GO:0005739//mitochondrion;GO:0005759//mitochondrial matrix;GO:0005951//carbamoyl-phosphate synthase complex;GO:0010494//cytoplasmic stress granule;GO:0031974//membrane-enclosed lumen;GO:0032991//macromolecular complex;GO:0035770//ribonucleoprotein granule;GO:0036464//cytoplasmic ribonucleoprotein granu…	GO:0003674//molecular_function;GO:0003824//catalytic activity;GO:0004088//carbamoyl-phosphate synthase (glutamine-hydrolyzing) activity;GO:0016874//ligase activity;GO:0016879//ligase activity, forming carbon-nitrogen bonds;GO:0016884//carbon-nitrogen ligase activity, with glutamine as amido-N-donor	GO:0000050//urea cycle;GO:0006082//organic acid metabolic process;GO:0006520//cellular amino acid metabolic process;GO:0006525//arginine metabolic process;GO:0006526//arginine biosynthetic process;GO:0006807//nitrogen compound metabolic process;GO:0008150//biological_process;GO:0008152//metabolic process;GO:0008652//cellular amino acid biosynthetic process;GO:0009058//biosynthetic process;GO:0009…	--	CPSase_sm_chain	--	mito 27
GL_000406-T1	GL_000406-T1	0	324.357	322.136	317.869	267.004	285.468	234.221	408.543	425.061	346.875	238.428	216.46	224.597	BSDC1	PIL34192.1 hypothetical protein GSI_03903 [Ganoderma sinense ZZ0214-1]	-	-	-	-	-	-	-	--	BSD	--	nucl 13.5, cyto_nucl 11.5, cyto 6.5, mito 4
GL_000407-T1	GL_000407-T1	0	66.1453	73.7441	67.4619	66.0074	77.4783	85.7677	81.9343	127.142	101.148	57.4277	61.7237	74.4607	--	PIL34193.1 transcription factor [Ganoderma sinense ZZ0214-1]	-	-	-	-	-	-	-	--	Zn_clus	--	nucl 18, cyto 5, pero 2
GL_000409-T1	GL_000409-T1	0	59.6707	72.0304	47.3894	NA	NA	NA	NA	NA	NA	114.501	7.8117	113.137	--	PIL34195.1 hypothetical protein GSI_03906 [Ganoderma sinense ZZ0214-1]	-	-	-	-	-	-	-	--	--	--	mito 20.5, cyto_mito 13.833, cyto 6
GL_000410-T1	GL_000410-T1;GL_000410-T2	0	658.504	664.593	674.244	359.806	275.96	362.061	315.137	340.642	383.364	950.456	946.334	853.606	GPA4	PIL34196.1 hypothetical protein GSI_03907 [Ganoderma sinense ZZ0214-1]	Cellular Processes	Cell growth and death	ko04113//Meiosis - yeast	K04630	-	-	-	--	G-alpha	--	nucl 16.5, cyto_nucl 11, mito 5, cyto 4.5
GL_000410-T2	GL_000410-T1;GL_000410-T2	0	658.504	664.593	674.244	359.806	275.96	362.061	315.137	340.642	383.364	950.456	946.334	853.606	GPA4	PIL34196.1 hypothetical protein GSI_03907 [Ganoderma sinense ZZ0214-1]	Cellular Processes	Cell growth and death	ko04113//Meiosis - yeast	K04630	-	-	-	--	G-alpha	--	nucl 16.5, cyto_nucl 11.5, cyto 5.5, mito 5
GL_000411-T1	GL_000411-T1	0	29101.8	30804.1	30392.6	17698.4	18491.3	18317.1	19894.7	17949.4	17822.1	23684	24251.5	21799.5	RPS18	PIL34198.1 hypothetical protein GSI_03909 [Ganoderma sinense ZZ0214-1]	Genetic Information Processing	Translation	ko03010//Ribosome	K02964	GO:0005575//cellular_component;GO:0005622//intracellular;GO:0005623//cell;GO:0005737//cytoplasm;GO:0005739//mitochondrion;GO:0005829//cytosol;GO:0005840//ribosome;GO:0015935//small ribosomal subunit;GO:0022626//cytosolic ribosome;GO:0022627//cytosolic small ribosomal subunit;GO:0032991//macromolecular complex;GO:0043226//organelle;GO:0043227//membrane-bounded organelle;GO:0043228//non-membrane-bo…	GO:0003674//molecular_function;GO:0003735//structural constituent of ribosome;GO:0005198//structural molecule activity	GO:0000447//endonucleolytic cleavage in ITS1 to separate SSU-rRNA from 5.8S rRNA and LSU-rRNA from tricistronic rRNA transcript (SSU-rRNA, 5.8S rRNA, LSU-rRNA);GO:0000460//maturation of 5.8S rRNA;GO:0000462//maturation of SSU-rRNA from tricistronic rRNA transcript (SSU-rRNA, 5.8S rRNA, LSU-rRNA);GO:0000466//maturation of 5.8S rRNA from tricistronic rRNA transcript (SSU-rRNA, 5.8S rRNA, LSU-rRNA);…	--	Ribosomal_S13	--	mito 13, nucl 10, cyto 2
GL_000413-T1	GL_000413-T1	0	94.341	117.03	114.309	59.5447	65.9426	76.5415	101.509	129.614	88.9221	49.1644	52.5945	49.8718	--	PIL34200.1 hypothetical protein GSI_03911 [Ganoderma sinense ZZ0214-1]	-	-	-	-	-	-	-	--	--	--	nucl 12, cyto_nucl 10.333, mito_nucl 10.333, mito 7.5, cyto 7.5
GL_000414-T1	GL_000414-T1	0	294.175	275.325	289.868	102.146	97.2382	92.3556	134.448	115.677	109.928	220.105	224.307	223.42	mpl7	PIL34201.1 hypothetical protein GSI_03912 [Ganoderma sinense ZZ0214-1]	-	-	-	-	-	-	-	--	GMC_oxred_N	--	mito 13, cyto_nucl 6.5, cyto 5.5, nucl 4.5, pero 4
GL_000415-T1	GL_000415-T1	0	379.599	391.497	351.935	275.577	341.143	414.686	321.697	214.044	344.512	274.073	341.897	315.346	SPCC550.15c	PIL34202.1 transcription factor [Ganoderma sinense ZZ0214-1]	-	-	-	-	GO:0005575//cellular_component;GO:0005622//intracellular;GO:0005623//cell;GO:0005737//cytoplasm;GO:0005829//cytosol;GO:0005840//ribosome;GO:0015934//large ribosomal subunit;GO:0022625//cytosolic large ribosomal subunit;GO:0022626//cytosolic ribosome;GO:0030684//preribosome;GO:0030687//preribosome, large subunit precursor;GO:0032991//macromolecular complex;GO:0043226//organelle;GO:0043228//non-mem…	GO:0003674//molecular_function;GO:0003676//nucleic acid binding;GO:0003677//DNA binding;GO:0005488//binding;GO:0043565//sequence-specific DNA binding;GO:0097159//organic cyclic compound binding;GO:1901363//heterocyclic compound binding	GO:0000003//reproduction;GO:0000278//mitotic cell cycle;GO:0006810//transport;GO:0006913//nucleocytoplasmic transport;GO:0007049//cell cycle;GO:0007114//cell budding;GO:0007117//budding cell bud growth;GO:0008150//biological_process;GO:0009987//cellular process;GO:0019954//asexual reproduction;GO:0022414//reproductive process;GO:0022613//ribonucleoprotein complex biogenesis;GO:0032505//reproducti…	--	zf-met	--	cyto 13.5, cyto_nucl 12, nucl 9.5, mito 2
GL_000417-T1	GL_000417-T1	0	28.2903	31.2377	18.8711	59.3919	64.4233	70.7955	83.0874	79.927	76.925	40.3463	36.0452	36.5794	L1	PIL34203.1 hypothetical protein GSI_03914 [Ganoderma sinense ZZ0214-1]	-	-	-	-	GO:0005575//cellular_component;GO:0005618//cell wall;GO:0005621//cellular bud scar;GO:0005622//intracellular;GO:0005623//cell;GO:0005737//cytoplasm;GO:0005739//mitochondrion;GO:0005783//endoplasmic reticulum;GO:0005886//plasma membrane;GO:0005933//cellular bud;GO:0005935//cellular bud neck;GO:0009277//fungal-type cell wall;GO:0009898//cytoplasmic side of plasma membrane;GO:0012505//endomembrane s…	-	GO:0000278//mitotic cell cycle;GO:0000281//mitotic cytokinesis;GO:0000282//cellular bud site selection;GO:0000910//cytokinesis;GO:0006996//organelle organization;GO:0007010//cytoskeleton organization;GO:0007015//actin filament organization;GO:0007049//cell cycle;GO:0007163//establishment or maintenance of cell polarity;GO:0008150//biological_process;GO:0008360//regulation of cell shape;GO:0009987…	--	Rax2	--	extr 26
GL_000418-T1	GL_000418-T1	0	902.433	957.637	948.53	126.266	132.526	131.802	279.9	223.156	206.296	726.406	701.567	730.764	chqB	VWO98321.1 Chitin synthase B (EC [Ganoderma boninense]	-	-	-	-	-	-	-	--	Dioxygenase_N	--	cyto 12, pero 8, mito 5
GL_000419-T1	GL_000419-T1	0	925.772	966.068	956.339	1067.39	1152.51	908.296	1325.14	1506.36	1443.08	879.458	901.238	918.407	--	PIL34205.1 hypothetical protein GSI_03916 [Ganoderma sinense ZZ0214-1]	-	-	-	-	-	-	-	--	--	--	mito 23, cyto 4
GL_000421-T1	GL_000421-T1;GL_000421-T2	0	43.2487	40.9133	38.3349	451.385	414.202	442.741	339.164	325.318	347.96	80.4517	96.2173	108.913	--	PIL34207.1 hypothetical protein GSI_03918 [Ganoderma sinense ZZ0214-1]	-	-	-	-	-	-	-	--	--	--	extr 27
GL_000421-T2	GL_000421-T1;GL_000421-T2	0	43.2487	40.9133	38.3349	451.385	414.202	442.741	339.164	325.318	347.96	80.4517	96.2173	108.913	--	PIL34207.1 hypothetical protein GSI_03918 [Ganoderma sinense ZZ0214-1]	-	-	-	-	-	-	-	--	--	--	extr 27
GL_000422-T1	GL_000422-T1	0	54.5968	53.5252	46.8077	61.5745	55.4204	72.2363	95.2792	84.6747	103.636	47.555	48.8994	34.5002	--	TBU29546.1 hypothetical protein BD311DRAFT_756354 [Dichomitus squalens]	-	-	-	-	-	-	-	--	Zn_clus	--	nucl 15.5, cyto_nucl 11.5, cyto 6.5, pero 4
GL_000423-T1	GL_000423-T1	0	39.1073	32.3533	37.8047	NA	NA	NA	NA	NA	NA	15.8059	24.5367	20.8912	--	PIL34209.1 hypothetical protein GSI_03920 [Ganoderma sinense ZZ0214-1]	-	-	-	-	-	-	-	--	PP2C	--	cyto 10, nucl 8, mito 7
GL_000424-T1	GL_000424-T1	0	55.659	54.8924	55.5571	59.8477	39.2285	52.6515	62.5974	55.7648	49.0023	45.9482	58.4551	56.1701	spe2	AHC00623.1 S-adenosyl methionine decarboxylase [Ganoderma lucidum]	Metabolism;Metabolism;Metabolism	Global and overview maps;Amino acid metabolism;Amino acid metabolism	ko01100//Metabolic pathways;ko00330//Arginine and proline metabolism;ko00270//Cysteine and methionine metabolism	K01611;K01611;K01611	GO:0005575//cellular_component;GO:0005622//intracellular;GO:0005623//cell;GO:0005634//nucleus;GO:0005737//cytoplasm;GO:0005829//cytosol;GO:0043226//organelle;GO:0043227//membrane-bounded organelle;GO:0043229//intracellular organelle;GO:0043231//intracellular membrane-bounded organelle;GO:0044424//intracellular part;GO:0044444//cytoplasmic part;GO:0044464//cell part	GO:0003674//molecular_function;GO:0003824//catalytic activity;GO:0004014//adenosylmethionine decarboxylase activity;GO:0016829//lyase activity;GO:0016830//carbon-carbon lyase activity;GO:0016831//carboxy-lyase activity	GO:0006082//organic acid metabolic process;GO:0006575//cellular modified amino acid metabolic process;GO:0006576//cellular biogenic amine metabolic process;GO:0006595//polyamine metabolic process;GO:0006596//polyamine biosynthetic process;GO:0006597//spermine biosynthetic process;GO:0006732//coenzyme metabolic process;GO:0006766//vitamin metabolic process;GO:0006767//water-soluble vitamin metabol…	--	SAM_decarbox	--	cyto_nucl 13, cyto 12.5, nucl 10.5, pero 3
GL_000425-T1	GL_000425-T1	0	135.333	133.241	152.469	46.3297	74.5253	76.0728	42.0793	69.4741	65.1555	76.7492	97.0218	68.0547	--	PIL34211.1 hypothetical protein GSI_03922 [Ganoderma sinense ZZ0214-1]	-	-	-	-	GO:0005575//cellular_component;GO:0005622//intracellular;GO:0005623//cell;GO:0005737//cytoplasm;GO:0005739//mitochondrion;GO:0043226//organelle;GO:0043227//membrane-bounded organelle;GO:0043229//intracellular organelle;GO:0043231//intracellular membrane-bounded organelle;GO:0044424//intracellular part;GO:0044444//cytoplasmic part;GO:0044464//cell part	-	GO:0006464//cellular protein modification process;GO:0006473//protein acetylation;GO:0006474//N-terminal protein amino acid acetylation;GO:0006807//nitrogen compound metabolic process;GO:0008150//biological_process;GO:0008152//metabolic process;GO:0009987//cellular process;GO:0010467//gene expression;GO:0017196//N-terminal peptidyl-methionine acetylation;GO:0018193//peptidyl-amino acid modificati…	--	DUF1279	--	mito 13, extr 8, plas 2, cyto 1, E.R. 1, golg 1, vacu 1
GL_000426-T1	GL_000426-T1	0	55.3413	52.2367	54.8091	47.3329	61.6681	52.741	95.9229	25.9333	88.4243	12.3442	27.2489	12.9438	--	PIL34212.1 hypothetical protein GSI_03923 [Ganoderma sinense ZZ0214-1]	-	-	-	-	-	-	-	--	RPEL	--	nucl 17.5, cyto_nucl 11.833, mito_nucl 11.166, cyto 4, mito 3.5
GL_000427-T1	GL_000427-T1	0.0064433	101.954	94.4043	66.2504	188.52	163.172	174.358	291.493	253.37	351.187	163.764	162.898	187.464	him1	PIL34213.1 hypothetical protein GSI_03924 [Ganoderma sinense ZZ0214-1]	Cellular Processes;Cellular Processes	Cell growth and death;Cell growth and death	ko04111//Cell cycle - yeast;ko04113//Meiosis - yeast	K02309;K02309	GO:0000775//chromosome, centromeric region;GO:0005575//cellular_component;GO:0005622//intracellular;GO:0005623//cell;GO:0005634//nucleus;GO:0005654//nucleoplasm;GO:0005694//chromosome;GO:0005737//cytoplasm;GO:0031431//Dbf4-dependent protein kinase complex;GO:0031974//membrane-enclosed lumen;GO:0031981//nuclear lumen;GO:0032991//macromolecular complex;GO:0043226//organelle;GO:0043227//membrane-bou…	GO:0003674//molecular_function;GO:0003676//nucleic acid binding;GO:0003677//DNA binding;GO:0003688//DNA replication origin binding;GO:0003690//double-stranded DNA binding;GO:0005488//binding;GO:0008047//enzyme activator activity;GO:0019207//kinase regulator activity;GO:0019209//kinase activator activity;GO:0019887//protein kinase regulator activity;GO:0030234//enzyme regulator activity;GO:0030295…	GO:0000003//reproduction;GO:0000075//cell cycle checkpoint;GO:0000076//DNA replication checkpoint;GO:0000278//mitotic cell cycle;GO:0000280//nuclear division;GO:0001100//negative regulation of exit from mitosis;GO:0001932//regulation of protein phosphorylation;GO:0001934//positive regulation of protein phosphorylation;GO:0003006//developmental process involved in reproduction;GO:0006139//nucleoba…	--	Dfp1_Him1_M	--	nucl 19, mito 7
GL_000428-T1	GL_000428-T1	0.000339559	10.288	19.0048	12.2241	NA	NA	NA	NA	32.0527	NA	7.10111	11.9989	20.2606	--	PIL34214.1 hypothetical protein GSI_03925 [Ganoderma sinense ZZ0214-1]	-	-	-	-	-	-	-	--	GCP_N_terminal	--	nucl 13.5, cyto_nucl 13, cyto 9.5, mito 2
GL_000429-T1	GL_000429-T1	0	25.6096	14.428	36.4518	NA	NA	17.6615	NA	NA	NA	32.3194	31.7063	20.5246	CDC6	TBU29542.1 P-loop containing nucleoside triphosphate hydrolase protein [Dichomitus squalens]	Cellular Processes;Cellular Processes	Cell growth and death;Cell growth and death	ko04111//Cell cycle - yeast;ko04113//Meiosis - yeast	K02213;K02213	GO:0000228//nuclear chromosome;GO:0000785//chromatin;GO:0000790//nuclear chromatin;GO:0005575//cellular_component;GO:0005622//intracellular;GO:0005623//cell;GO:0005634//nucleus;GO:0005654//nucleoplasm;GO:0005656//nuclear pre-replicative complex;GO:0005657//replication fork;GO:0005694//chromosome;GO:0005737//cytoplasm;GO:0031261//DNA replication preinitiation complex;GO:0031974//membrane-enclosed …	GO:0000166//nucleotide binding;GO:0001882//nucleoside binding;GO:0001883//purine nucleoside binding;GO:0003674//molecular_function;GO:0003676//nucleic acid binding;GO:0003677//DNA binding;GO:0003682//chromatin binding;GO:0003688//DNA replication origin binding;GO:0003689//DNA clamp loader activity;GO:0003690//double-stranded DNA binding;GO:0003824//catalytic activity;GO:0003924//GTPase activity;G…	GO:0000075//cell cycle checkpoint;GO:0000076//DNA replication checkpoint;GO:0000082//G1/S transition of mitotic cell cycle;GO:0000278//mitotic cell cycle;GO:0001932//regulation of protein phosphorylation;GO:0001934//positive regulation of protein phosphorylation;GO:0006139//nucleobase-containing compound metabolic process;GO:0006259//DNA metabolic process;GO:0006260//DNA replication;GO:0006261//D…	--	AAA_22	--	nucl 12.5, mito 10, cyto_nucl 9, cyto 4.5
GL_000430-T1	GL_000430-T1	0.00977251	27.6309	20.9055	24.3687	NA	NA	NA	NA	NA	NA	3.99547	12.5121	11.1886	--	PIL34216.1 hypothetical protein GSI_03927 [Ganoderma sinense ZZ0214-1]	-	-	-	-	-	-	-	--	--	--	extr 18, mito 4, cyto 2, pero 2, mito_nucl 2, cyto_pero 2
GL_000434-T1	GL_000434-T1	0	2595.99	2736.31	2650.45	2191.65	2193.03	2181.07	2818.53	2970.27	2918.81	2179.78	2167.31	2148.67	--	PIL34219.1 transporter [Ganoderma sinense ZZ0214-1]	-	-	-	-	-	-	-	--	--	--	mito 13, cyto 8, cyto_nucl 7.5, nucl 5
GL_000435-T1	GL_000435-T1	0	165.49	150.089	168.137	212.88	187.172	205.363	193.692	196.522	207.319	167.967	198.762	172.262	YPR011C	PIL34219.1 transporter [Ganoderma sinense ZZ0214-1]	-	-	-	-	GO:0005575//cellular_component;GO:0005622//intracellular;GO:0005623//cell;GO:0005737//cytoplasm;GO:0005739//mitochondrion;GO:0005740//mitochondrial envelope;GO:0005743//mitochondrial inner membrane;GO:0016020//membrane;GO:0016021//integral component of membrane;GO:0019866//organelle inner membrane;GO:0031090//organelle membrane;GO:0031224//intrinsic component of membrane;GO:0031966//mitochondrial…	GO:0000295//adenine nucleotide transmembrane transporter activity;GO:0003674//molecular_function;GO:0005215//transporter activity;GO:0005346//purine ribonucleotide transmembrane transporter activity;GO:0008509//anion transmembrane transporter activity;GO:0008514//organic anion transmembrane transporter activity;GO:0015075//ion transmembrane transporter activity;GO:0015215//nucleotide transmembran…	GO:0006810//transport;GO:0006811//ion transport;GO:0006820//anion transport;GO:0006839//mitochondrial transport;GO:0006862//nucleotide transport;GO:0008150//biological_process;GO:0015711//organic anion transport;GO:0015748//organophosphate ester transport;GO:0015865//purine nucleotide transport;GO:0015868//purine ribonucleotide transport;GO:0015931//nucleobase-containing compound transport;GO:003…	--	Mito_carr	--	mito 13, cyto 7.5, cyto_nucl 7, nucl 5.5
GL_000436-T1	GL_000436-T1	0	78.5611	77.7159	76.2339	40.3651	62.3734	52.5721	69.9569	67.7998	56.054	73.5172	62.135	63.7624	gacZ	PIL34220.1 transporter [Ganoderma sinense ZZ0214-1]	-	-	-	-	-	-	-	--	RhoGAP	--	nucl 13.5, cyto_nucl 9.5, mito 6, cyto 4.5
GL_000437-T1	GL_000437-T1;GL_000437-T2	0	1442.79	1431.86	1407.33	636.679	649.974	696.85	562.811	577.528	492.434	1638.89	1663.37	1562.14	YMR196W	PIL34221.1 hypothetical protein GSI_03932 [Ganoderma sinense ZZ0214-1]	-	-	-	-	GO:0005575//cellular_component;GO:0005622//intracellular;GO:0005623//cell;GO:0005737//cytoplasm;GO:0044424//intracellular part;GO:0044464//cell part	-	-	--	Glyco_hydro_63	--	nucl 14.5, cyto_nucl 10.5, mito 6, cyto 5.5
GL_000437-T2	GL_000437-T1;GL_000437-T2	0	1442.79	1431.86	1407.33	636.679	649.974	696.85	562.811	577.528	492.434	1638.89	1663.37	1562.14	YMR196W	PIL34221.1 hypothetical protein GSI_03932 [Ganoderma sinense ZZ0214-1]	-	-	-	-	GO:0005575//cellular_component;GO:0005622//intracellular;GO:0005623//cell;GO:0005737//cytoplasm;GO:0044424//intracellular part;GO:0044464//cell part	-	-	--	Glyco_hydro_63	--	nucl 12.5, cyto_nucl 9.5, mito 6, cyto 5.5
GL_000438-T1	GL_000438-T1	0	188.259	230.597	247.844	513.115	462.174	466.993	694.463	700.188	606.555	397.675	394.266	382.372	--	PIL34222.1 hypothetical protein GSI_03933 [Ganoderma sinense ZZ0214-1]	-	-	-	-	-	-	-	--	--	--	cyto 12.5, cyto_nucl 12.5, nucl 9.5, extr 3
GL_000439-T1	GL_000439-T1	0	261.149	273.322	286.829	118.888	115.461	126.472	134.148	135.227	122.572	225.103	227.586	199.878	scd1	PIL34223.1 hypothetical protein GSI_03934 [Ganoderma sinense ZZ0214-1]	Environmental Information Processing	Signal transduction	ko04011//MAPK signaling pathway - yeast	K11236	GO:0000131//incipient cellular bud site;GO:0000935//barrier septum;GO:0005575//cellular_component;GO:0005622//intracellular;GO:0005623//cell;GO:0005634//nucleus;GO:0005737//cytoplasm;GO:0005819//spindle;GO:0005856//cytoskeleton;GO:0005886//plasma membrane;GO:0005933//cellular bud;GO:0005934//cellular bud tip;GO:0005935//cellular bud neck;GO:0005937//mating projection;GO:0005938//cell cortex;GO:00…	GO:0003674//molecular_function;GO:0005085//guanyl-nucleotide exchange factor activity;GO:0005088//Ras guanyl-nucleotide exchange factor activity;GO:0005089//Rho guanyl-nucleotide exchange factor activity;GO:0005488//binding;GO:0005515//protein binding;GO:0017016//Ras GTPase binding;GO:0017048//Rho GTPase binding;GO:0019899//enzyme binding;GO:0031267//small GTPase binding;GO:0051020//GTPase bindin…	GO:0000003//reproduction;GO:0000278//mitotic cell cycle;GO:0000281//mitotic cytokinesis;GO:0000282//cellular bud site selection;GO:0000746//conjugation;GO:0000747//conjugation with cellular fusion;GO:0000753//cell morphogenesis involved in conjugation with cellular fusion;GO:0000767//cell morphogenesis involved in conjugation;GO:0000902//cell morphogenesis;GO:0000910//cytokinesis;GO:0003006//deve…	--	CDC24	--	mito 9, cyto 8, nucl 4, extr 3, plas 1, pero 1, golg 1
GL_000441-T1	GL_000441-T1	0	424.394	393.783	400.443	374.603	422.16	381.201	206.51	232.396	194.595	364.063	396.26	330.651	phyhd1	XP_007361778.1 phytanoyl-CoA dioxygenase [Dichomitus squalens LYAD-421 SS1]	-	-	-	-	-	-	-	--	PhyH	--	cyto 13, cyto_nucl 12, nucl 9, pero 2
GL_000442-T1	GL_000442-T1	0	244.763	272.207	235.579	294.133	289.405	331.898	161.252	155.496	149.346	258.202	262.746	252.708	thi4	PIL34226.1 hypothetical protein GSI_03937 [Ganoderma sinense ZZ0214-1]	Metabolism;Metabolism	Global and overview maps;Metabolism of cofactors and vitamins	ko01100//Metabolic pathways;ko00730//Thiamine metabolism	K14154;K14154	GO:0005575//cellular_component;GO:0005622//intracellular;GO:0005623//cell;GO:0005737//cytoplasm;GO:0005829//cytosol;GO:0044424//intracellular part;GO:0044444//cytoplasmic part;GO:0044464//cell part	GO:0003674//molecular_function;GO:0003824//catalytic activity;GO:0004417//hydroxyethylthiazole kinase activity;GO:0004789//thiamine-phosphate diphosphorylase activity;GO:0016301//kinase activity;GO:0016740//transferase activity;GO:0016765//transferase activity, transferring alkyl or aryl (other than methyl) groups;GO:0016772//transferase activity, transferring phosphorus-containing groups;GO:0016…	GO:0006725//cellular aromatic compound metabolic process;GO:0006766//vitamin metabolic process;GO:0006767//water-soluble vitamin metabolic process;GO:0006772//thiamine metabolic process;GO:0006790//sulfur compound metabolic process;GO:0006793//phosphorus metabolic process;GO:0006796//phosphate-containing compound metabolic process;GO:0006807//nitrogen compound metabolic process;GO:0008150//biolog…	--	TMP-TENI	--	cyto 18.5, cyto_nucl 10, extr 5
GL_000443-T1	GL_000443-T1	0	49.2417	51.3732	49.9702	13.4475	NA	NA	NA	NA	NA	26.036	22.6375	16.167	CLU5d	PIL34227.1 hypothetical protein GSI_03938 [Ganoderma sinense ZZ0214-1]	-	-	-	-	-	-	-	--	--	--	extr 25
GL_000444-T1	GL_000444-T1	0	308.25	305.805	329.367	221.927	239.489	226.05	368.415	395.362	372.873	284.206	316.587	296.336	bipA	PIL34228.1 transporter [Ganoderma sinense ZZ0214-1]	Genetic Information Processing;Genetic Information Processing	Folding, sorting and degradation;Folding, sorting and degradation	ko04141//Protein processing in endoplasmic reticulum;ko03060//Protein export	K09490;K09490	GO:0005575//cellular_component;GO:0005622//intracellular;GO:0005623//cell;GO:0005634//nucleus;GO:0005635//nuclear envelope;GO:0005737//cytoplasm;GO:0005783//endoplasmic reticulum;GO:0005788//endoplasmic reticulum lumen;GO:0005938//cell cortex;GO:0012505//endomembrane system;GO:0016020//membrane;GO:0031090//organelle membrane;GO:0031965//nuclear membrane;GO:0031967//organelle envelope;GO:0031974//…	GO:0000166//nucleotide binding;GO:0003674//molecular_function;GO:0003824//catalytic activity;GO:0005488//binding;GO:0005515//protein binding;GO:0005524//ATP binding;GO:0008144//drug binding;GO:0016462//pyrophosphatase activity;GO:0016787//hydrolase activity;GO:0016817//hydrolase activity, acting on acid anhydrides;GO:0016818//hydrolase activity, acting on acid anhydrides, in phosphorus-containing…	GO:0000003//reproduction;GO:0000271//polysaccharide biosynthetic process;GO:0000741//karyogamy;GO:0000742//karyogamy involved in conjugation with cellular fusion;GO:0000746//conjugation;GO:0000747//conjugation with cellular fusion;GO:0005975//carbohydrate metabolic process;GO:0005976//polysaccharide metabolic process;GO:0006073//cellular glucan metabolic process;GO:0006508//proteolysis;GO:0006511…	--	HSP70	--	mito 12.5, cyto_mito 9, E.R. 5, cyto 4.5, plas 2, vacu 2
GL_000447-T1	GL_000447-T1	0	40.4056	46.2184	34.3547	49.9	37.4065	61.1229	33.5547	63.5777	40.5453	32.0566	44.0164	34.1258	SPBC13G1.05	PIL34231.1 hypothetical protein GSI_03942 [Ganoderma sinense ZZ0214-1]	-	-	-	-	GO:0005575//cellular_component;GO:0005622//intracellular;GO:0005623//cell;GO:0005737//cytoplasm;GO:0005739//mitochondrion;GO:0005783//endoplasmic reticulum;GO:0005789//endoplasmic reticulum membrane;GO:0012505//endomembrane system;GO:0016020//membrane;GO:0016021//integral component of membrane;GO:0030176//integral component of endoplasmic reticulum membrane;GO:0031224//intrinsic component of memb…	-	GO:0006457//protein folding;GO:0008150//biological_process;GO:0009987//cellular process;GO:0034975//protein folding in endoplasmic reticulum	--	DUF747	--	plas 24, mito 1, cyto 1, E.R. 1, cyto_mito 1
GL_000451-T1	GL_000451-T1	0	194.896	191.826	189.78	450.407	398.209	432.235	442.676	465.122	450.158	231.587	235.991	228.699	psm3	PIL34236.1 hypothetical protein GSI_03947 [Ganoderma sinense ZZ0214-1]	Cellular Processes;Cellular Processes	Cell growth and death;Cell growth and death	ko04111//Cell cycle - yeast;ko04113//Meiosis - yeast	K06669;K06669	GO:0000228//nuclear chromosome;GO:0000775//chromosome, centromeric region;GO:0000779//condensed chromosome, centromeric region;GO:0000780//condensed nuclear chromosome, centromeric region;GO:0000793//condensed chromosome;GO:0000794//condensed nuclear chromosome;GO:0000798//nuclear cohesin complex;GO:0005575//cellular_component;GO:0005622//intracellular;GO:0005623//cell;GO:0005634//nucleus;GO:0005…	GO:0003674//molecular_function;GO:0003676//nucleic acid binding;GO:0003677//DNA binding;GO:0003824//catalytic activity;GO:0005488//binding;GO:0005515//protein binding;GO:0008094//DNA-dependent ATPase activity;GO:0016462//pyrophosphatase activity;GO:0016787//hydrolase activity;GO:0016817//hydrolase activity, acting on acid anhydrides;GO:0016818//hydrolase activity, acting on acid anhydrides, in ph…	GO:0000003//reproduction;GO:0000070//mitotic sister chromatid segregation;GO:0000278//mitotic cell cycle;GO:0000280//nuclear division;GO:0000724//double-strand break repair via homologous recombination;GO:0000725//recombinational repair;GO:0000819//sister chromatid segregation;GO:0003006//developmental process involved in reproduction;GO:0006139//nucleobase-containing compound metabolic process;G…	--	SMC_N	--	nucl 14.5, cyto_nucl 12.333, mito_nucl 10.166, cyto 8
GL_000452-T1	GL_000452-T1	0	74.5974	56.9464	61.0584	134.144	164.57	134.326	177.82	146.453	133.831	57.9985	60.9512	51.725	hpm2	RDX40995.1 glutathione S-transferase C-terminal-like protein [Polyporus brumalis]	Metabolism;Metabolism	Global and overview maps;Metabolism of other amino acids	ko01100//Metabolic pathways;ko00480//Glutathione metabolism	K00799;K00799	-	-	-	--	GST_N	--	mito 14, cyto 7.5, cyto_nucl 6, nucl 3.5
GL_000453-T1	GL_000453-T1	0	2411.18	2398.79	2486.77	2415.27	2210.25	2316.16	2093.67	2102.62	2089.47	2318.21	2305.23	2288.28	kap123	PIL34237.1 hypothetical protein GSI_03948 [Ganoderma sinense ZZ0214-1]	Genetic Information Processing	Translation	ko03013//Nucleocytoplasmic transport	K20221	GO:0005575//cellular_component;GO:0005622//intracellular;GO:0005623//cell;GO:0005634//nucleus;GO:0005635//nuclear envelope;GO:0005737//cytoplasm;GO:0010494//cytoplasmic stress granule;GO:0012505//endomembrane system;GO:0016020//membrane;GO:0016021//integral component of membrane;GO:0031090//organelle membrane;GO:0031224//intrinsic component of membrane;GO:0031965//nuclear membrane;GO:0031967//org…	GO:0003674//molecular_function;GO:0005048//signal sequence binding;GO:0005215//transporter activity;GO:0005488//binding;GO:0008139//nuclear localization sequence binding;GO:0008565//protein transporter activity;GO:0033218//amide binding;GO:0042277//peptide binding;GO:0061608//nuclear import signal receptor activity	GO:0000060//protein import into nucleus, translocation;GO:0001558//regulation of cell growth;GO:0006606//protein import into nucleus;GO:0006607//NLS-bearing protein import into nucleus;GO:0006610//ribosomal protein import into nucleus;GO:0006810//transport;GO:0006886//intracellular protein transport;GO:0006913//nucleocytoplasmic transport;GO:0008104//protein localization;GO:0008150//biological_pr…	--	IBN_N	--	cyto 15, cyto_nucl 13.5, nucl 6, mito 3
GL_000454-T1	GL_000454-T1	0	488.247	438.316	460.363	634.794	531.171	539.103	532.917	506.704	524.051	413.598	406.277	374.789	tfbm-1	PIL34238.1 hypothetical protein GSI_03949 [Ganoderma sinense ZZ0214-1]	-	-	-	-	-	-	-	--	RrnaAD	--	mito 22, cyto 2, nucl 1, plas 1, pero 1
GL_000455-T1	GL_000455-T1	0	189.852	208.832	193.876	116.111	114.622	121.277	196.692	199.026	215.914	154.762	165.407	157.918	mcl1	PIL34239.1 hypothetical protein GSI_03950 [Ganoderma sinense ZZ0214-1]	-	-	-	-	GO:0000228//nuclear chromosome;GO:0000785//chromatin;GO:0000790//nuclear chromatin;GO:0005575//cellular_component;GO:0005622//intracellular;GO:0005623//cell;GO:0005634//nucleus;GO:0005654//nucleoplasm;GO:0005657//replication fork;GO:0005694//chromosome;GO:0031298//replication fork protection complex;GO:0031974//membrane-enclosed lumen;GO:0031981//nuclear lumen;GO:0032991//macromolecular complex;G…	GO:0003674//molecular_function;GO:0003676//nucleic acid binding;GO:0003677//DNA binding;GO:0003682//chromatin binding;GO:0005488//binding;GO:0097159//organic cyclic compound binding;GO:1901363//heterocyclic compound binding	GO:0000070//mitotic sister chromatid segregation;GO:0000278//mitotic cell cycle;GO:0000280//nuclear division;GO:0000724//double-strand break repair via homologous recombination;GO:0000725//recombinational repair;GO:0000727//double-strand break repair via break-induced replication;GO:0000819//sister chromatid segregation;GO:0001302//replicative cell aging;GO:0006139//nucleobase-containing compound…	--	WD40	--	cyto_nucl 9, nucl 8.5, cyto 8.5, mito 8
GL_000458-T1	GL_000458-T1	0	224.91	219.333	213.159	121.685	153.748	126.798	164.272	167.697	187.145	161.659	188.943	160.972	TATDN2	XP_007361799.1 uncharacterized protein DICSQDRAFT_132695 [Dichomitus squalens LYAD-421 SS1]	-	-	-	-	-	-	-	--	TatD_DNase	--	cyto 9.5, mito 8, cyto_pero 7, nucl 5, pero 3.5
GL_000460-T1	GL_000460-T1	0	190.312	210.463	205.386	162.964	185.647	181.549	209.472	190.429	198.885	211.702	212.742	201.403	YSH1	XP_007361790.1 Metallo-hydrolase/oxidoreductase [Dichomitus squalens LYAD-421 SS1]	Genetic Information Processing	Translation	ko03015//mRNA surveillance pathway	K14403	GO:0005575//cellular_component;GO:0005622//intracellular;GO:0005623//cell;GO:0005634//nucleus;GO:0005654//nucleoplasm;GO:0005847//mRNA cleavage and polyadenylation specificity factor complex;GO:0005849//mRNA cleavage factor complex;GO:0031974//membrane-enclosed lumen;GO:0031981//nuclear lumen;GO:0032991//macromolecular complex;GO:0043226//organelle;GO:0043227//membrane-bounded organelle;GO:004322…	GO:0003674//molecular_function;GO:0003824//catalytic activity;GO:0004518//nuclease activity;GO:0004519//endonuclease activity;GO:0004521//endoribonuclease activity;GO:0004540//ribonuclease activity;GO:0016787//hydrolase activity;GO:0016788//hydrolase activity, acting on ester bonds	GO:0006139//nucleobase-containing compound metabolic process;GO:0006351//transcription, DNA-templated;GO:0006353//DNA-templated transcription, termination;GO:0006366//transcription from RNA polymerase II promoter;GO:0006369//termination of RNA polymerase II transcription;GO:0006378//mRNA polyadenylation;GO:0006379//mRNA cleavage;GO:0006396//RNA processing;GO:0006397//mRNA processing;GO:0006725//c…	--	Lactamase_B_6	--	cyto 13, cyto_nucl 9, mito 7, nucl 3, E.R. 2
GL_000461-T1	GL_000461-T1	0	1622.3	1744.05	1667.51	1246.32	1258.27	1212.89	956.084	956.192	971.547	1438.79	1408.94	1446.92	--	TBU29515.1 hypothetical protein BD311DRAFT_720228 [Dichomitus squalens]	-	-	-	-	-	-	-	--	DUF2264	--	mito 10, cyto 7.5, cyto_nucl 6, nucl 3.5, extr 3
GL_000462-T1	GL_000462-T1	0.000171585	19.4132	14.3886	11.2761	NA	NA	3.95819	NA	NA	NA	9.33986	5.06083	NA	Traf3	PIL34243.1 hypothetical protein GSI_03954 [Ganoderma sinense ZZ0214-1]	-	-	-	-	-	-	-	--	--	--	nucl 15, extr 8, cyto_nucl 8
GL_000464-T1	GL_000464-T1	0	36.9159	53.443	41.8466	16.1139	25.9321	30.5787	33.8581	19.2162	18.1866	24.6799	26.2108	33.1423	wee1	VWO98310.1 Map kinase [Ganoderma boninense]	Cellular Processes;Environmental Information Processing;Cellular Processes	Cell growth and death;Signal transduction;Cell growth and death	ko04111//Cell cycle - yeast;ko04011//MAPK signaling pathway - yeast;ko04113//Meiosis - yeast	K03114;K03114;K03114	GO:0005575//cellular_component;GO:0005622//intracellular;GO:0005623//cell;GO:0005634//nucleus;GO:0005654//nucleoplasm;GO:0005737//cytoplasm;GO:0005815//microtubule organizing center;GO:0005816//spindle pole body;GO:0005856//cytoskeleton;GO:0005933//cellular bud;GO:0005935//cellular bud neck;GO:0005938//cell cortex;GO:0015630//microtubule cytoskeleton;GO:0030427//site of polarized growth;GO:003109…	GO:0000166//nucleotide binding;GO:0003674//molecular_function;GO:0003824//catalytic activity;GO:0004672//protein kinase activity;GO:0004674//protein serine/threonine kinase activity;GO:0004713//protein tyrosine kinase activity;GO:0005488//binding;GO:0005524//ATP binding;GO:0008144//drug binding;GO:0016301//kinase activity;GO:0016740//transferase activity;GO:0016772//transferase activity, transfer…	GO:0000075//cell cycle checkpoint;GO:0000076//DNA replication checkpoint;GO:0000077//DNA damage checkpoint;GO:0000079//regulation of cyclin-dependent protein serine/threonine kinase activity;GO:0000086//G2/M transition of mitotic cell cycle;GO:0000278//mitotic cell cycle;GO:0000320//re-entry into mitotic cell cycle;GO:0000902//cell morphogenesis;GO:0001932//regulation of protein phosphorylation;G…	--	Pkinase	--	nucl 12, cyto 9, mito 3, extr 2
GL_000465-T1	GL_000465-T1	0	104.918	112.726	106.464	73.8791	104.194	82.0852	102.84	97.3848	87.8058	135.891	93.9386	143.328	GOLT1B	XP_007361794.1 Got1-domain-containing protein [Dichomitus squalens LYAD-421 SS1]	-	-	-	-	GO:0000137//Golgi cis cisterna;GO:0000139//Golgi membrane;GO:0005575//cellular_component;GO:0005622//intracellular;GO:0005623//cell;GO:0005737//cytoplasm;GO:0005783//endoplasmic reticulum;GO:0005794//Golgi apparatus;GO:0005795//Golgi stack;GO:0005798//Golgi-associated vesicle;GO:0012505//endomembrane system;GO:0016020//membrane;GO:0016021//integral component of membrane;GO:0030134//ER to Golgi tr…	-	GO:0006810//transport;GO:0006886//intracellular protein transport;GO:0006888//ER to Golgi vesicle-mediated transport;GO:0006892//post-Golgi vesicle-mediated transport;GO:0006895//Golgi to endosome transport;GO:0008104//protein localization;GO:0008150//biological_process;GO:0015031//protein transport;GO:0015833//peptide transport;GO:0016192//vesicle-mediated transport;GO:0016197//endosomal transpo…	--	Got1	--	plas 17, mito 4, vacu 4
GL_000466-T1	GL_000466-T1	0	343.758	364.263	366.203	491.986	553.383	633.738	395.613	371.625	374.611	306.692	283.31	295.479	wis1	PIL34248.1 transporter [Ganoderma sinense ZZ0214-1]	Environmental Information Processing;Cellular Processes	Signal transduction;Transport and catabolism	ko04011//MAPK signaling pathway - yeast;ko04139//Mitophagy - yeast	K11227;K11227	GO:0005575//cellular_component;GO:0005622//intracellular;GO:0005623//cell;GO:0005634//nucleus;GO:0005737//cytoplasm;GO:0005933//cellular bud;GO:0005934//cellular bud tip;GO:0005935//cellular bud neck;GO:0010494//cytoplasmic stress granule;GO:0030427//site of polarized growth;GO:0032991//macromolecular complex;GO:0035770//ribonucleoprotein granule;GO:0036464//cytoplasmic ribonucleoprotein granule;…	GO:0000166//nucleotide binding;GO:0003674//molecular_function;GO:0003824//catalytic activity;GO:0004672//protein kinase activity;GO:0004674//protein serine/threonine kinase activity;GO:0004708//MAP kinase kinase activity;GO:0004712//protein serine/threonine/tyrosine kinase activity;GO:0005078//MAP-kinase scaffold activity;GO:0005198//structural molecule activity;GO:0005488//binding;GO:0005515//pr…	GO:0000165//MAPK cascade;GO:0000169//activation of MAPK activity involved in osmosensory signaling pathway;GO:0000187//activation of MAPK activity;GO:0001932//regulation of protein phosphorylation;GO:0001934//positive regulation of protein phosphorylation;GO:0006464//cellular protein modification process;GO:0006468//protein phosphorylation;GO:0006793//phosphorus metabolic process;GO:0006796//phos…	--	Pkinase	--	mito 20.5, cyto_mito 11.833, nucl 3.5, cyto_nucl 3.333
GL_000467-T1	GL_000467-T1	0	254.959	260.96	251.059	273.81	310.559	261.416	318.351	309.169	274.638	248.89	224.401	245.694	--	PIL34249.1 hypothetical protein GSI_03960 [Ganoderma sinense ZZ0214-1]	-	-	-	-	-	-	-	--	ubiquitin	--	mito 17.5, cyto_mito 11.666, cyto_nucl 5.333, cyto 4.5, nucl 4
GL_000474-T1	GL_000474-T1	0	2507.4	2427.11	2432.5	1672.28	1688.56	1608.54	1545.81	1516.67	1490.74	2161.5	2140.11	2193.26	ALAD	PIL34252.1 hypothetical protein GSI_03963 [Ganoderma sinense ZZ0214-1]	Metabolism;Metabolism;Metabolism	Global and overview maps;Global and overview maps;Metabolism of cofactors and vitamins	ko01100//Metabolic pathways;ko01110//Biosynthesis of secondary metabolites;ko00860//Porphyrin metabolism	K01698;K01698;K01698	GO:0005575//cellular_component;GO:0005622//intracellular;GO:0005623//cell;GO:0005634//nucleus;GO:0005737//cytoplasm;GO:0005829//cytosol;GO:0043226//organelle;GO:0043227//membrane-bounded organelle;GO:0043229//intracellular organelle;GO:0043231//intracellular membrane-bounded organelle;GO:0044424//intracellular part;GO:0044444//cytoplasmic part;GO:0044464//cell part	GO:0003674//molecular_function;GO:0003824//catalytic activity;GO:0004655//porphobilinogen synthase activity;GO:0005488//binding;GO:0008270//zinc ion binding;GO:0016829//lyase activity;GO:0016835//carbon-oxygen lyase activity;GO:0016836//hydro-lyase activity;GO:0043167//ion binding;GO:0043169//cation binding;GO:0046872//metal ion binding;GO:0046914//transition metal ion binding	GO:0006725//cellular aromatic compound metabolic process;GO:0006778//porphyrin-containing compound metabolic process;GO:0006779//porphyrin-containing compound biosynthetic process;GO:0006783//heme biosynthetic process;GO:0006807//nitrogen compound metabolic process;GO:0008150//biological_process;GO:0008152//metabolic process;GO:0009058//biosynthetic process;GO:0009987//cellular process;GO:0018130…	--	ALAD	--	cysk 12, cyto 8.5, cyto_nucl 7, nucl 4.5
GL_000476-T1	GL_000476-T1	0	1635.02	1484.66	1502.97	1221.49	1155.9	1220.18	1182.38	835.749	985.355	1327.56	1303.85	1201.38	ARPC4	TFK85346.1 actin-like protein ARPC3 [Polyporus arcularius HHB13444]	Cellular Processes;Cellular Processes	Transport and catabolism;Transport and catabolism	ko04138//Autophagy - yeast;ko04144//Endocytosis	K05755;K05755	GO:0005575//cellular_component;GO:0005622//intracellular;GO:0005623//cell;GO:0005737//cytoplasm;GO:0005856//cytoskeleton;GO:0005885//Arp2/3 protein complex;GO:0005938//cell cortex;GO:0015629//actin cytoskeleton;GO:0030479//actin cortical patch;GO:0030863//cortical cytoskeleton;GO:0030864//cortical actin cytoskeleton;GO:0032991//macromolecular complex;GO:0043226//organelle;GO:0043228//non-membrane…	GO:0003674//molecular_function;GO:0005198//structural molecule activity	GO:0000001//mitochondrion inheritance;GO:0000147//actin cortical patch assembly;GO:0006810//transport;GO:0006897//endocytosis;GO:0006996//organelle organization;GO:0007005//mitochondrion organization;GO:0007010//cytoskeleton organization;GO:0007015//actin filament organization;GO:0008064//regulation of actin polymerization or depolymerization;GO:0008150//biological_process;GO:0009987//cellular pr…	--	ARPC4	--	mito 14, nucl 9.5, cyto_nucl 6.5, cyto 2.5
GL_000477-T1	GL_000477-T1	0	366.801	378.957	369.151	996.554	1001.14	894.976	1172.3	1185.69	1270.34	473.381	480.644	427.414	FPR4	VWO98353.1 Zn(2)-C6 fungal-type domain-containing protein [Ganoderma boninense]	-	-	-	-	GO:0005575//cellular_component;GO:0005622//intracellular;GO:0005623//cell;GO:0005634//nucleus;GO:0005730//nucleolus;GO:0005737//cytoplasm;GO:0031974//membrane-enclosed lumen;GO:0031981//nuclear lumen;GO:0043226//organelle;GO:0043227//membrane-bounded organelle;GO:0043228//non-membrane-bounded organelle;GO:0043229//intracellular organelle;GO:0043231//intracellular membrane-bounded organelle;GO:004…	GO:0003674//molecular_function;GO:0003755//peptidyl-prolyl cis-trans isomerase activity;GO:0003824//catalytic activity;GO:0005488//binding;GO:0005527//macrolide binding;GO:0005528//FK506 binding;GO:0008144//drug binding;GO:0016853//isomerase activity;GO:0016859//cis-trans isomerase activity;GO:0097159//organic cyclic compound binding;GO:1901363//heterocyclic compound binding	GO:0000003//reproduction;GO:0000075//cell cycle checkpoint;GO:0000412//histone peptidyl-prolyl isomerization;GO:0000413//protein peptidyl-prolyl isomerization;GO:0000414//regulation of histone H3-K36 methylation;GO:0000415//negative regulation of histone H3-K36 methylation;GO:0006323//DNA packaging;GO:0006325//chromatin organization;GO:0006333//chromatin assembly or disassembly;GO:0006334//nucleo…	--	NPL	--	cyto 16, cyto_nucl 13.833, nucl 7.5, mito_nucl 5.332
GL_000480-T1	GL_000480-T1	0	16295.5	15947.4	15257.5	8903.23	9181.08	9462.57	10491.8	8659.18	9429.49	12774.2	13167.3	12949	rps802	XP_007361817.1 ribosomal protein S8e [Dichomitus squalens LYAD-421 SS1]	Genetic Information Processing	Translation	ko03010//Ribosome	K02995	GO:0005575//cellular_component;GO:0005622//intracellular;GO:0005623//cell;GO:0005737//cytoplasm;GO:0005829//cytosol;GO:0005840//ribosome;GO:0015935//small ribosomal subunit;GO:0022626//cytosolic ribosome;GO:0022627//cytosolic small ribosomal subunit;GO:0030684//preribosome;GO:0030686//90S preribosome;GO:0032991//macromolecular complex;GO:0043226//organelle;GO:0043228//non-membrane-bounded organel…	GO:0003674//molecular_function;GO:0003735//structural constituent of ribosome;GO:0005198//structural molecule activity	GO:0000462//maturation of SSU-rRNA from tricistronic rRNA transcript (SSU-rRNA, 5.8S rRNA, LSU-rRNA);GO:0002181//cytoplasmic translation;GO:0002182//cytoplasmic translational elongation;GO:0006139//nucleobase-containing compound metabolic process;GO:0006364//rRNA processing;GO:0006396//RNA processing;GO:0006412//translation;GO:0006414//translational elongation;GO:0006518//peptide metabolic proces…	--	Ribosomal_S8e	--	nucl 14, cyto 7, mito 6
GL_000481-T1	GL_000481-T1;GL_000481-T2	0	525.25	179.539	127.606	96.7692	56.0363	65.7459	159.578	88.6852	113.096	154.328	94.0959	76.6221	SET9	PIL34262.1 transcription factor [Ganoderma sinense ZZ0214-1]	Metabolism;Metabolism	Global and overview maps;Amino acid metabolism	ko01100//Metabolic pathways;ko00310//Lysine degradation	K11429;K11429	GO:0000228//nuclear chromosome;GO:0000785//chromatin;GO:0000790//nuclear chromatin;GO:0005575//cellular_component;GO:0005622//intracellular;GO:0005623//cell;GO:0005634//nucleus;GO:0005694//chromosome;GO:0031974//membrane-enclosed lumen;GO:0031981//nuclear lumen;GO:0043226//organelle;GO:0043227//membrane-bounded organelle;GO:0043228//non-membrane-bounded organelle;GO:0043229//intracellular organel…	GO:0003674//molecular_function;GO:0003682//chromatin binding;GO:0003824//catalytic activity;GO:0005488//binding;GO:0008168//methyltransferase activity;GO:0008170//N-methyltransferase activity;GO:0008276//protein methyltransferase activity;GO:0008757//S-adenosylmethionine-dependent methyltransferase activity;GO:0016278//lysine N-methyltransferase activity;GO:0016279//protein-lysine N-methyltransfe…	GO:0000075//cell cycle checkpoint;GO:0000077//DNA damage checkpoint;GO:0000278//mitotic cell cycle;GO:0006325//chromatin organization;GO:0006342//chromatin silencing;GO:0006355//regulation of transcription, DNA-templated;GO:0006464//cellular protein modification process;GO:0006479//protein methylation;GO:0006807//nitrogen compound metabolic process;GO:0006950//response to stress;GO:0006974//cellu…	--	SET	--	extr 9, mito 4, cyto 3.5, cyto_nucl 3.5, golg 3, nucl 2.5, vacu 2
GL_000481-T2	GL_000481-T1;GL_000481-T2	0	525.25	179.539	127.606	96.7692	56.0363	65.7459	159.578	88.6852	113.096	154.328	94.0959	76.6221	SET9	PIL34262.1 transcription factor [Ganoderma sinense ZZ0214-1]	Metabolism;Metabolism	Global and overview maps;Amino acid metabolism	ko01100//Metabolic pathways;ko00310//Lysine degradation	K11429;K11429	GO:0000228//nuclear chromosome;GO:0000785//chromatin;GO:0000790//nuclear chromatin;GO:0005575//cellular_component;GO:0005622//intracellular;GO:0005623//cell;GO:0005634//nucleus;GO:0005694//chromosome;GO:0031974//membrane-enclosed lumen;GO:0031981//nuclear lumen;GO:0043226//organelle;GO:0043227//membrane-bounded organelle;GO:0043228//non-membrane-bounded organelle;GO:0043229//intracellular organel…	GO:0003674//molecular_function;GO:0003682//chromatin binding;GO:0003824//catalytic activity;GO:0005488//binding;GO:0008168//methyltransferase activity;GO:0008170//N-methyltransferase activity;GO:0008276//protein methyltransferase activity;GO:0008757//S-adenosylmethionine-dependent methyltransferase activity;GO:0016278//lysine N-methyltransferase activity;GO:0016279//protein-lysine N-methyltransfe…	GO:0000075//cell cycle checkpoint;GO:0000077//DNA damage checkpoint;GO:0000278//mitotic cell cycle;GO:0006325//chromatin organization;GO:0006342//chromatin silencing;GO:0006355//regulation of transcription, DNA-templated;GO:0006464//cellular protein modification process;GO:0006479//protein methylation;GO:0006807//nitrogen compound metabolic process;GO:0006950//response to stress;GO:0006974//cellu…	--	SET	--	mito 7, extr 6, cyto 3.5, cyto_nucl 3.5, golg 3, nucl 2.5, vacu 2
GL_000482-T1	GL_000482-T1	0	2695.42	2708.91	2689.49	1990.54	1949.14	1952.36	1768.75	1677.72	1632.36	2037.63	2059.82	2005.16	cct6	PIL34261.1 hypothetical protein GSI_03972 [Ganoderma sinense ZZ0214-1]	-	-	-	-	GO:0005575//cellular_component;GO:0005622//intracellular;GO:0005623//cell;GO:0005737//cytoplasm;GO:0005829//cytosol;GO:0005832//chaperonin-containing T-complex;GO:0005856//cytoskeleton;GO:0032991//macromolecular complex;GO:0043226//organelle;GO:0043228//non-membrane-bounded organelle;GO:0043229//intracellular organelle;GO:0043232//intracellular non-membrane-bounded organelle;GO:0044424//intracell…	GO:0003674//molecular_function;GO:0005488//binding;GO:0005515//protein binding;GO:0044183//protein binding involved in protein folding;GO:0051082//unfolded protein binding	GO:0006457//protein folding;GO:0006458//'de novo' protein folding;GO:0008150//biological_process;GO:0009987//cellular process;GO:0061077//chaperone-mediated protein folding	--	Cpn60_TCP1	--	cyto 18, cyto_nucl 12, mito 5, nucl 4
GL_000483-T1	GL_000483-T1	0	163.791	96.6167	156.443	44.1572	NA	31.0872	84.5013	130.733	63.1339	162.232	148.115	138.937	--	TBU29488.1 hypothetical protein BD311DRAFT_787707 [Dichomitus squalens]	-	-	-	-	-	-	-	--	EthD	--	nucl 11, cyto_nucl 10.333, cyto 7.5, cyto_mito 7.166, mito 5.5
GL_000484-T1	GL_000484-T1	0	101.141	105.794	96.0235	112.198	106.196	87.8838	120.717	124.74	123.016	93.2774	97.0674	96.5472	ANAPC1	PIL34259.1 hypothetical protein GSI_03970 [Ganoderma sinense ZZ0214-1]	Cellular Processes;Cellular Processes;Genetic Information Processing	Cell growth and death;Cell growth and death;Folding, sorting and degradation	ko04111//Cell cycle - yeast;ko04113//Meiosis - yeast;ko04120//Ubiquitin mediated proteolysis	K03348;K03348;K03348	GO:0000151//ubiquitin ligase complex;GO:0000152//nuclear ubiquitin ligase complex;GO:0000228//nuclear chromosome;GO:0000775//chromosome, centromeric region;GO:0000785//chromatin;GO:0000790//nuclear chromatin;GO:0000792//heterochromatin;GO:0005575//cellular_component;GO:0005622//intracellular;GO:0005623//cell;GO:0005634//nucleus;GO:0005680//anaphase-promoting complex;GO:0005694//chromosome;GO:0005…	GO:0003674//molecular_function;GO:0005488//binding;GO:0044877//macromolecular complex binding;GO:0070628//proteasome binding	GO:0000278//mitotic cell cycle;GO:0000280//nuclear division;GO:0006464//cellular protein modification process;GO:0006508//proteolysis;GO:0006511//ubiquitin-dependent protein catabolic process;GO:0006807//nitrogen compound metabolic process;GO:0006996//organelle organization;GO:0007049//cell cycle;GO:0007088//regulation of mitotic nuclear division;GO:0007091//metaphase/anaphase transition of mitot…	--	ANAPC1	--	mito 9, cyto 6, plas 5, mito_nucl 5
GL_000485-T1	GL_000485-T1	0	286.332	274.219	259.892	513.063	497.687	457.813	507.817	424.304	464.093	333.323	311.499	342.753	fabG	TBU29490.1 NAD(P)-binding protein [Dichomitus squalens]	-	-	-	-	-	-	-	--	adh_short_C2	--	cyto_nucl 11.333, cyto 10, nucl 9.5, cyto_mito 8.999, mito 6.5
GL_000486-T3	GL_000486-T3	0	99.051	93.3135	103.091	56.8672	68.0951	69.993	59.1256	44.9242	53.3307	98.1984	110.964	100.557	--	TBU24668.1 hypothetical protein BD311DRAFT_553776 [Dichomitus squalens]	-	-	-	-	-	-	-	--	Zn_clus	--	nucl 24, cyto 2
GL_000487-T1	GL_000487-T1	0	NA	NA	NA	148.333	176.297	166.508	80.242	68.196	79.4391	38.0652	32.9017	26.0126	Chia	PIL36302.1 hypothetical protein GSI_01965 [Ganoderma sinense ZZ0214-1]	Metabolism;Metabolism	Global and overview maps;Carbohydrate metabolism	ko01100//Metabolic pathways;ko00520//Amino sugar and nucleotide sugar metabolism	K01183;K01183	-	-	-	--	Glyco_hydro_18	--	extr 25
GL_000488-T1	GL_000488-T1;GL_000488-T2	0	65.506	102.339	86.9351	95.409	94.6192	97.7467	115.839	90.8878	100.767	88.8383	104.56	94.0657	--	TBU59726.1 Fusaric acid resistance protein-like-domain-containing protein [Dichomitus squalens]	-	-	-	-	-	-	-	--	FUSC_2	--	plas 21, E.R. 3, nucl 1, mito 1, vacu 1, mito_nucl 1
GL_000488-T2	GL_000488-T1;GL_000488-T2	0	65.506	102.339	86.9351	95.409	94.6192	97.7467	115.839	90.8878	100.767	88.8383	104.56	94.0657	--	TBU59726.1 Fusaric acid resistance protein-like-domain-containing protein [Dichomitus squalens]	-	-	-	-	-	-	-	--	FUSC_2	--	plas 23, E.R. 2
GL_000489-T1	GL_000489-T1	0	135.942	116.081	115.671	108.604	127.803	122.643	158.562	177.21	131.489	114.933	113.715	145.017	api5-b	PIL36299.1 hypothetical protein GSI_01962 [Ganoderma sinense ZZ0214-1]	-	-	-	-	-	-	-	--	API5	--	nucl 20, cyto_nucl 15, cyto 6
GL_000490-T1	GL_000490-T1	0	1041.48	1024.57	975.818	321.72	346.637	315.531	441.302	557.411	472.605	687.429	714.022	708.975	MP3	PIL36298.1 hypothetical protein GSI_01961 [Ganoderma sinense ZZ0214-1]	-	-	-	-	-	-	-	--	Cyt-b5	--	cyto 9.5, cyto_nucl 8, nucl 5.5, extr 5, mito 3, plas 1, pero 1, E.R. 1, cysk 1
GL_000491-T1	GL_000491-T1	0	245.574	292.724	263.002	105.528	106.885	103.527	118.618	92.6529	116.582	173.954	175.892	157.024	bcs1l	PIL36297.1 transporter [Ganoderma sinense ZZ0214-1]	-	-	-	-	-	-	-	--	BCS1_N	--	cyto 13, nucl 5, mito 4, pero 3
GL_000492-T1	GL_000492-T1	0	1387.32	1311.37	1363.95	1078.49	1033.74	1114.69	1110.57	1133.22	1225.97	1047.32	1150.11	1136.26	CGP1	RDX55256.1 heterotrimeric G protein alpha subunit B [Polyporus brumalis]	Cellular Processes	Cell growth and death	ko04113//Meiosis - yeast	K04630	GO:0005575//cellular_component;GO:0005622//intracellular;GO:0005623//cell;GO:0005737//cytoplasm;GO:0005768//endosome;GO:0005829//cytosol;GO:0005834//heterotrimeric G-protein complex;GO:0005886//plasma membrane;GO:0009898//cytoplasmic side of plasma membrane;GO:0012505//endomembrane system;GO:0016020//membrane;GO:0019897//extrinsic component of plasma membrane;GO:0019898//extrinsic component of me…	GO:0001664//G-protein coupled receptor binding;GO:0003674//molecular_function;GO:0003824//catalytic activity;GO:0003924//GTPase activity;GO:0005102//receptor binding;GO:0005159//insulin-like growth factor receptor binding;GO:0005488//binding;GO:0005515//protein binding;GO:0016462//pyrophosphatase activity;GO:0016787//hydrolase activity;GO:0016817//hydrolase activity, acting on acid anhydrides;GO:…	GO:0000003//reproduction;GO:0000741//karyogamy;GO:0000742//karyogamy involved in conjugation with cellular fusion;GO:0000743//nuclear migration involved in conjugation with cellular fusion;GO:0000746//conjugation;GO:0000747//conjugation with cellular fusion;GO:0000749//response to pheromone involved in conjugation with cellular fusion;GO:0000750//pheromone-dependent signal transduction involved i…	--	G-alpha	--	nucl 16.5, cyto_nucl 11, cyto 4.5, pero 4
GL_000494-T1	GL_000494-T1	0	809.402	767.87	776.237	1063.71	1018.72	1133.87	824.53	818.683	791.635	738.611	727.206	771.624	TRPC	PIL36295.1 hypothetical protein GSI_01958 [Ganoderma sinense ZZ0214-1]	Metabolism;Metabolism;Metabolism;Metabolism	Global and overview maps;Global and overview maps;Global and overview maps;Amino acid metabolism	ko01100//Metabolic pathways;ko01110//Biosynthesis of secondary metabolites;ko01230//Biosynthesis of amino acids;ko00400//Phenylalanine, tyrosine and tryptophan biosynthesis	K01656;K01656;K01656;K01656	GO:0005575//cellular_component;GO:0005622//intracellular;GO:0005623//cell;GO:0005737//cytoplasm;GO:0005950//anthranilate synthase complex;GO:0032991//macromolecular complex;GO:0044424//intracellular part;GO:0044444//cytoplasmic part;GO:0044464//cell part;GO:1902494//catalytic complex	GO:0003674//molecular_function;GO:0003824//catalytic activity;GO:0004049//anthranilate synthase activity;GO:0004425//indole-3-glycerol-phosphate synthase activity;GO:0004640//phosphoribosylanthranilate isomerase activity;GO:0016829//lyase activity;GO:0016830//carbon-carbon lyase activity;GO:0016831//carboxy-lyase activity;GO:0016832//aldehyde-lyase activity;GO:0016833//oxo-acid-lyase activity;GO:…	GO:0000162//tryptophan biosynthetic process;GO:0006082//organic acid metabolic process;GO:0006520//cellular amino acid metabolic process;GO:0006568//tryptophan metabolic process;GO:0006576//cellular biogenic amine metabolic process;GO:0006586//indolalkylamine metabolic process;GO:0006725//cellular aromatic compound metabolic process;GO:0006807//nitrogen compound metabolic process;GO:0008150//biol…	--	GATase	--	cyto 13, mito 11, pero 2
GL_000495-T1	GL_000495-T1	0	448.692	363.945	280.208	617.643	522.244	532.97	239.029	560.352	423.445	526.013	383.997	358.831	TRPC	PIL36295.1 hypothetical protein GSI_01958 [Ganoderma sinense ZZ0214-1]	Metabolism;Metabolism;Metabolism;Metabolism	Global and overview maps;Global and overview maps;Global and overview maps;Amino acid metabolism	ko01100//Metabolic pathways;ko01110//Biosynthesis of secondary metabolites;ko01230//Biosynthesis of amino acids;ko00400//Phenylalanine, tyrosine and tryptophan biosynthesis	K01656;K01656;K01656;K01656	GO:0005575//cellular_component;GO:0005622//intracellular;GO:0005623//cell;GO:0005737//cytoplasm;GO:0005950//anthranilate synthase complex;GO:0032991//macromolecular complex;GO:0044424//intracellular part;GO:0044444//cytoplasmic part;GO:0044464//cell part;GO:1902494//catalytic complex	GO:0003674//molecular_function;GO:0003824//catalytic activity;GO:0004049//anthranilate synthase activity;GO:0004425//indole-3-glycerol-phosphate synthase activity;GO:0004640//phosphoribosylanthranilate isomerase activity;GO:0016829//lyase activity;GO:0016830//carbon-carbon lyase activity;GO:0016831//carboxy-lyase activity;GO:0016832//aldehyde-lyase activity;GO:0016833//oxo-acid-lyase activity;GO:…	GO:0000162//tryptophan biosynthetic process;GO:0006082//organic acid metabolic process;GO:0006520//cellular amino acid metabolic process;GO:0006568//tryptophan metabolic process;GO:0006576//cellular biogenic amine metabolic process;GO:0006586//indolalkylamine metabolic process;GO:0006725//cellular aromatic compound metabolic process;GO:0006807//nitrogen compound metabolic process;GO:0008150//biol…	--	GATase	--	extr 13, cyto 7.5, cyto_nucl 7, nucl 3.5
GL_000496-T1	GL_000496-T1	0	26.9293	28.4977	33.8601	45.4178	33.5298	31.5133	20.7144	25.1052	19.5989	21.7688	23.8423	23.5956	--	PIL36294.1 hypothetical protein GSI_01957 [Ganoderma sinense ZZ0214-1]	-	-	-	-	-	-	-	--	--	--	plas 14, nucl 6, E.R. 3, extr 2
GL_000498-T1	GL_000498-T1	0	24.7032	23.461	38.9384	57.971	44.5451	54.2407	92.941	61.3301	99.573	45.4023	46.4905	36.929	plh1	PIL36292.1 hypothetical protein GSI_01955 [Ganoderma sinense ZZ0214-1]	Metabolism;Metabolism	Global and overview maps;Lipid metabolism	ko01100//Metabolic pathways;ko00561//Glycerolipid metabolism	K00679;K00679	GO:0005575//cellular_component;GO:0005622//intracellular;GO:0005623//cell;GO:0005737//cytoplasm;GO:0005783//endoplasmic reticulum;GO:0005789//endoplasmic reticulum membrane;GO:0005811//lipid particle;GO:0012505//endomembrane system;GO:0016020//membrane;GO:0016021//integral component of membrane;GO:0030176//integral component of endoplasmic reticulum membrane;GO:0031224//intrinsic component of mem…	GO:0003674//molecular_function;GO:0003824//catalytic activity;GO:0008080//N-acetyltransferase activity;GO:0016407//acetyltransferase activity;GO:0016410//N-acyltransferase activity;GO:0016740//transferase activity;GO:0016746//transferase activity, transferring acyl groups;GO:0016747//transferase activity, transferring acyl groups other than amino-acyl groups;GO:0046027//phospholipid:diacylglycero…	GO:0006629//lipid metabolic process;GO:0006638//neutral lipid metabolic process;GO:0006639//acylglycerol metabolic process;GO:0006641//triglyceride metabolic process;GO:0006643//membrane lipid metabolic process;GO:0006665//sphingolipid metabolic process;GO:0006672//ceramide metabolic process;GO:0006807//nitrogen compound metabolic process;GO:0006996//organelle organization;GO:0008150//biological_…	--	LCAT	--	plas 19, mito 3, cyto 2, pero 1, golg 1, vacu 1
GL_000499-T1	GL_000499-T1;GL_000499-T2	0	248.002	272.292	273.317	95.019	152.714	178.804	183.949	200.499	154.534	191.28	190.67	237.709	--	VWP02486.1 Glucosamine-6-phosphate isomerase (EC (Glucosamine-6-phosphate deaminase) [Ganoderma boninense]	-	-	-	-	-	-	-	--	--	--	cyto 9, nucl 8, mito 8, mito_nucl 8
GL_000499-T2	GL_000499-T1;GL_000499-T2	0	248.002	272.292	273.317	95.019	152.714	178.804	183.949	200.499	154.534	191.28	190.67	237.709	--	VWP02486.1 Glucosamine-6-phosphate isomerase (EC (Glucosamine-6-phosphate deaminase) [Ganoderma boninense]	-	-	-	-	-	-	-	--	--	--	cyto 9, nucl 8, mito 8, mito_nucl 8
GL_000500-T1	GL_000500-T1	0	54.2494	49.5058	63.4261	45.5157	49.258	49.6977	41.9205	48.2788	46.0927	88.1801	88.1949	84.2391	aco	TBU24650.1 Clavaminate synthase-like protein [Dichomitus squalens]	-	-	-	-	-	-	-	--	DIOX_N	--	cysk 9, cyto_nucl 6.5, cyto 6, nucl 5, pero 4
GL_000501-T1	GL_000501-T1	0	349.519	372.21	355.853	878.274	933.999	921.403	1071.14	1145.12	1236.04	543.969	568.233	503.542	Ndf	PIL36288.1 hypothetical protein GSI_01951 [Ganoderma sinense ZZ0214-1]	-	-	-	-	-	-	-	--	PWWP	--	nucl 17.5, cyto_nucl 13, cyto 7.5
GL_000502-T1	GL_000502-T1	0	56.2515	57.0097	54.7044	32.419	24.4151	17.8538	32.9223	28.1	33.0539	36.3624	48.2955	36.9394	--	PIL36287.1 hypothetical protein GSI_01950 [Ganoderma sinense ZZ0214-1]	-	-	-	-	-	-	-	--	Sec2p	--	nucl 15, cyto_nucl 10.5, mito 8, cyto 4
GL_000503-T1	GL_000503-T1	0	73.6814	79.3906	75.7162	69.671	95.8647	77.2484	67.5373	92.2579	69.9313	79.1281	86.406	78.8309	--	TBU48651.1 hypothetical protein BD309DRAFT_949243 [Dichomitus squalens]	-	-	-	-	-	-	-	--	ELP6	--	cyto 12.5, cyto_nucl 7.5, mito 7, extr 3, pero 2
GL_000504-T1	GL_000504-T1	0	84.6375	86.5279	89.3581	86.2843	76.9851	81.7112	86.4532	79.5095	77.6936	74.447	78.2449	69.0775	COG3	TBU24646.1 Sec34-domain-containing protein [Dichomitus squalens]	-	-	-	-	GO:0005575//cellular_component;GO:0005622//intracellular;GO:0005623//cell;GO:0005737//cytoplasm;GO:0005794//Golgi apparatus;GO:0012505//endomembrane system;GO:0017119//Golgi transport complex;GO:0032991//macromolecular complex;GO:0043226//organelle;GO:0043227//membrane-bounded organelle;GO:0043229//intracellular organelle;GO:0043231//intracellular membrane-bounded organelle;GO:0044422//organelle …	GO:0003674//molecular_function;GO:0005215//transporter activity;GO:0008565//protein transporter activity	GO:0000301//retrograde transport, vesicle recycling within Golgi;GO:0006810//transport;GO:0006886//intracellular protein transport;GO:0006888//ER to Golgi vesicle-mediated transport;GO:0006891//intra-Golgi vesicle-mediated transport;GO:0006914//autophagy;GO:0006996//organelle organization;GO:0007030//Golgi organization;GO:0008104//protein localization;GO:0008150//biological_process;GO:0008152//me…	--	Sec34	--	nucl 10, mito 9, cyto 4, pero 2
GL_000505-T1	GL_000505-T1	0	26.6653	31.9716	31.3675	40.0025	31.5701	32.8675	25.0775	40.9547	56.4531	38.4545	29.212	20.5811	--	PIL36284.1 hypothetical protein GSI_01947 [Ganoderma sinense ZZ0214-1]	-	-	-	-	-	-	-	--	--	--	mito 9, extr 8, cyto_nucl 6, nucl 5, cyto 5
GL_000509-T1	GL_000509-T1	0	70.0273	67.0319	55.6551	27.9421	35.7015	27.267	66.9938	53.645	31.6521	47.7092	39.0925	55.5834	Mmtag2	PIL36282.1 hypothetical protein GSI_01944 [Ganoderma sinense ZZ0214-1]	-	-	-	-	-	-	-	--	MMtag	--	nucl 16.5, cyto_nucl 11.5, cyto 5.5, mito 2, pero 2
GL_000510-T1	GL_000510-T1	0	68.8916	77.2376	71.0205	26.8813	30.4459	29.5479	23.2753	37.7273	56.4213	48.2726	46.0834	44.5322	--	PIL36281.1 hypothetical protein GSI_01943 [Ganoderma sinense ZZ0214-1]	-	-	-	-	-	-	-	--	--	--	cysk 16, nucl 8, cyto 2
GL_000511-T1	GL_000511-T1	0	193.586	148.191	192.613	48.1897	66.5343	88.6944	73.8135	76.5804	72.7632	128.929	118.005	113.919	SPBC30B4.02c	XP_007361852.1 uncharacterized protein DICSQDRAFT_98859 [Dichomitus squalens LYAD-421 SS1]	-	-	-	-	GO:0005575//cellular_component;GO:0005622//intracellular;GO:0005623//cell;GO:0005634//nucleus;GO:0005730//nucleolus;GO:0005737//cytoplasm;GO:0030684//preribosome;GO:0030686//90S preribosome;GO:0030687//preribosome, large subunit precursor;GO:0030688//preribosome, small subunit precursor;GO:0031974//membrane-enclosed lumen;GO:0031981//nuclear lumen;GO:0032991//macromolecular complex;GO:0043226//or…	-	GO:0000375//RNA splicing, via transesterification reactions;GO:0000377//RNA splicing, via transesterification reactions with bulged adenosine as nucleophile;GO:0000398//mRNA splicing, via spliceosome;GO:0006139//nucleobase-containing compound metabolic process;GO:0006364//rRNA processing;GO:0006396//RNA processing;GO:0006397//mRNA processing;GO:0006725//cellular aromatic compound metabolic proces…	--	R3H	--	nucl 19, mito 4, cyto 4, cyto_mito 4
GL_000512-T1	GL_000512-T1	0	96.7373	87.7825	83.2733	47.7732	49.3979	74.5653	62.2915	63.5464	87.7038	53.1493	69.0354	48.7567	--	TBU24638.1 hypothetical protein BD311DRAFT_671327 [Dichomitus squalens]	-	-	-	-	-	-	-	--	Use1	--	nucl 7, cyto 7, cyto_nucl 7, mito 6
GL_000514-T1	GL_000514-T1	0	62.1768	60.5127	57.9214	24.9518	14.4383	25.586	43.4438	12.5736	37.8705	39.3882	49.9461	49.895	HMT-1	PIL36276.1 hypothetical protein GSI_01938 [Ganoderma sinense ZZ0214-1]	Metabolism;Metabolism;Metabolism	Global and overview maps;Global and overview maps;Amino acid metabolism	ko01100//Metabolic pathways;ko01110//Biosynthesis of secondary metabolites;ko00270//Cysteine and methionine metabolism	K00547;K00547;K00547	GO:0005575//cellular_component;GO:0005622//intracellular;GO:0005623//cell;GO:0005634//nucleus;GO:0005737//cytoplasm;GO:0043226//organelle;GO:0043227//membrane-bounded organelle;GO:0043229//intracellular organelle;GO:0043231//intracellular membrane-bounded organelle;GO:0044424//intracellular part;GO:0044464//cell part	GO:0003674//molecular_function;GO:0003824//catalytic activity;GO:0008168//methyltransferase activity;GO:0008172//S-methyltransferase activity;GO:0008757//S-adenosylmethionine-dependent methyltransferase activity;GO:0008898//S-adenosylmethionine-homocysteine S-methyltransferase activity;GO:0016740//transferase activity;GO:0016741//transferase activity, transferring one-carbon groups	GO:0000096//sulfur amino acid metabolic process;GO:0000097//sulfur amino acid biosynthetic process;GO:0006082//organic acid metabolic process;GO:0006139//nucleobase-containing compound metabolic process;GO:0006520//cellular amino acid metabolic process;GO:0006534//cysteine metabolic process;GO:0006555//methionine metabolic process;GO:0006575//cellular modified amino acid metabolic process;GO:0006…	--	S-methyl_trans	--	cyto 12, extr 4, pero 4, cysk 4, nucl 2
GL_000515-T1	GL_000515-T1;GL_000515-T3	0	39290.1	37928.5	35808.3	19905.3	21094.7	21482	23432.7	21815.3	21372	24310.7	23599.6	24730	RPS0	TBU48635.1 40S ribosomal protein S2 [Dichomitus squalens]	Genetic Information Processing	Translation	ko03010//Ribosome	K02998	GO:0005575//cellular_component;GO:0005622//intracellular;GO:0005623//cell;GO:0005737//cytoplasm;GO:0005829//cytosol;GO:0005840//ribosome;GO:0010494//cytoplasmic stress granule;GO:0015935//small ribosomal subunit;GO:0016020//membrane;GO:0022626//cytosolic ribosome;GO:0022627//cytosolic small ribosomal subunit;GO:0030684//preribosome;GO:0030686//90S preribosome;GO:0032991//macromolecular complex;GO…	GO:0003674//molecular_function;GO:0003735//structural constituent of ribosome;GO:0005198//structural molecule activity	GO:0000028//ribosomal small subunit assembly;GO:0000447//endonucleolytic cleavage in ITS1 to separate SSU-rRNA from 5.8S rRNA and LSU-rRNA from tricistronic rRNA transcript (SSU-rRNA, 5.8S rRNA, LSU-rRNA);GO:0000460//maturation of 5.8S rRNA;GO:0000461//endonucleolytic cleavage to generate mature 3'-end of SSU-rRNA from (SSU-rRNA, 5.8S rRNA, LSU-rRNA);GO:0000462//maturation of SSU-rRNA from tricis…	--	Ribosomal_S2	--	cyto 11, cysk 11, cyto_mito 7.333, cyto_nucl 6.833, mito 2.5
GL_000515-T3	GL_000515-T1;GL_000515-T3	0	39290.1	37928.5	35808.3	19905.3	21094.7	21482	23432.7	21815.3	21372	24310.7	23599.6	24730	RPS0	TBU48635.1 40S ribosomal protein S2 [Dichomitus squalens]	Genetic Information Processing	Translation	ko03010//Ribosome	K02998	GO:0005575//cellular_component;GO:0005622//intracellular;GO:0005623//cell;GO:0005737//cytoplasm;GO:0005829//cytosol;GO:0005840//ribosome;GO:0010494//cytoplasmic stress granule;GO:0015935//small ribosomal subunit;GO:0016020//membrane;GO:0022626//cytosolic ribosome;GO:0022627//cytosolic small ribosomal subunit;GO:0030684//preribosome;GO:0030686//90S preribosome;GO:0032991//macromolecular complex;GO…	GO:0003674//molecular_function;GO:0003735//structural constituent of ribosome;GO:0005198//structural molecule activity	GO:0000028//ribosomal small subunit assembly;GO:0000447//endonucleolytic cleavage in ITS1 to separate SSU-rRNA from 5.8S rRNA and LSU-rRNA from tricistronic rRNA transcript (SSU-rRNA, 5.8S rRNA, LSU-rRNA);GO:0000460//maturation of 5.8S rRNA;GO:0000461//endonucleolytic cleavage to generate mature 3'-end of SSU-rRNA from (SSU-rRNA, 5.8S rRNA, LSU-rRNA);GO:0000462//maturation of SSU-rRNA from tricis…	--	Ribosomal_S2	--	cysk 13, cyto 10, cyto_mito 6.333, cyto_nucl 5.833
GL_000516-T1	GL_000516-T1	0	4761.74	4796.92	4819.64	6026.99	5986.13	5644.6	7797.26	7180.24	7385.31	6820.81	6524.99	6842.87	Gnpda1	PIL36274.1 hypothetical protein GSI_01936 [Ganoderma sinense ZZ0214-1]	Metabolism;Metabolism	Global and overview maps;Carbohydrate metabolism	ko01100//Metabolic pathways;ko00520//Amino sugar and nucleotide sugar metabolism	K02564;K02564	-	GO:0003674//molecular_function;GO:0003824//catalytic activity;GO:0004342//glucosamine-6-phosphate deaminase activity;GO:0016787//hydrolase activity;GO:0016853//isomerase activity;GO:0016860//intramolecular oxidoreductase activity;GO:0016861//intramolecular oxidoreductase activity, interconverting aldoses and ketoses;GO:0019239//deaminase activity	GO:0006040//amino sugar metabolic process;GO:0006041//glucosamine metabolic process;GO:0006043//glucosamine catabolic process;GO:0006044//N-acetylglucosamine metabolic process;GO:0006046//N-acetylglucosamine catabolic process;GO:0008150//biological_process;GO:0008152//metabolic process;GO:0009056//catabolic process;GO:0009405//pathogenesis;GO:0009607//response to biotic stimulus;GO:0030447//filam…	--	Glucosamine_iso	--	mito 17, cyto 10
GL_000519-T1	GL_000519-T1	0.00132166	NA	NA	NA	7.3013	NA	4.44433	3.88936	5.25719	3.1336	3.81962	4.46403	2.21702	--	PIL36271.1 hypothetical protein GSI_01933 [Ganoderma sinense ZZ0214-1]	-	-	-	-	-	-	-	--	CDH-cyt	--	plas 17, extr 7, E.R. 2
GL_000520-T1	GL_000520-T1	0	102.195	50.794	32.1694	NA	NA	58.6253	27.0967	52.8784	30.8404	67.1471	53.7911	56.7964	At3g23870	VWP02477.1 Thioredoxin reductase (EC [Ganoderma boninense]	-	-	-	-	-	-	-	--	Mg_trans_NIPA	--	plas 18, E.R. 8
GL_000523-T1	GL_000523-T1	0	1299.07	1361.18	1292.97	1009.24	1037.33	1079.15	1442.77	1379.8	1506.44	1255.26	1322.84	1302.01	spcs-3	PIL36267.1 hypothetical protein GSI_01929 [Ganoderma sinense ZZ0214-1]	Genetic Information Processing	Folding, sorting and degradation	ko03060//Protein export	K12948	GO:0005575//cellular_component;GO:0005622//intracellular;GO:0005623//cell;GO:0005737//cytoplasm;GO:0005783//endoplasmic reticulum;GO:0005787//signal peptidase complex;GO:0005789//endoplasmic reticulum membrane;GO:0012505//endomembrane system;GO:0016020//membrane;GO:0031984//organelle subcompartment;GO:0032991//macromolecular complex;GO:0042175//nuclear outer membrane-endoplasmic reticulum membran…	GO:0003674//molecular_function;GO:0003824//catalytic activity;GO:0008233//peptidase activity;GO:0016787//hydrolase activity	GO:0006465//signal peptide processing;GO:0006508//proteolysis;GO:0006518//peptide metabolic process;GO:0006605//protein targeting;GO:0006807//nitrogen compound metabolic process;GO:0006810//transport;GO:0006886//intracellular protein transport;GO:0008104//protein localization;GO:0008150//biological_process;GO:0008152//metabolic process;GO:0009987//cellular process;GO:0010467//gene expression;GO:0…	--	SPC22	--	mito 9.5, extr 9, cyto_mito 8, cyto 5.5
GL_000524-T1	GL_000524-T1	0	320.851	312.738	320.074	281.571	254.703	290.199	330.538	319.782	305.816	399.533	380.989	373.994	--	XP_007361868.1 glycerol-3-phosphate-acyltransferase [Dichomitus squalens LYAD-421 SS1]	Metabolism;Metabolism;Metabolism;Metabolism	Global and overview maps;Global and overview maps;Lipid metabolism;Lipid metabolism	ko01100//Metabolic pathways;ko01110//Biosynthesis of secondary metabolites;ko00561//Glycerolipid metabolism;ko00564//Glycerophospholipid metabolism	K13507;K13507;K13507;K13507	-	-	-	--	Acyltransferase	--	plas 19, E.R. 3, mito 2, cyto 1, extr 1, vacu 1, mito_nucl 1
GL_000525-T1	GL_000525-T1	0	38.2336	34.6497	36.7582	23.2749	24.1724	23.415	38.0058	34.1766	27.6032	29.7762	27.6237	22.9481	UAC1	PIL36264.1 hypothetical protein GSI_01926 [Ganoderma sinense ZZ0214-1]	Metabolism;Cellular Processes;Metabolism;Organismal Systems	Global and overview maps;Cell growth and death;Nucleotide metabolism;Aging	ko01100//Metabolic pathways;ko04113//Meiosis - yeast;ko00230//Purine metabolism;ko04213//Longevity regulating pathway - multiple species	K01768;K01768;K01768;K01768	GO:0005575//cellular_component;GO:0005622//intracellular;GO:0005623//cell;GO:0005737//cytoplasm;GO:0005739//mitochondrion;GO:0005783//endoplasmic reticulum;GO:0005789//endoplasmic reticulum membrane;GO:0005829//cytosol;GO:0005886//plasma membrane;GO:0012505//endomembrane system;GO:0016020//membrane;GO:0031984//organelle subcompartment;GO:0042175//nuclear outer membrane-endoplasmic reticulum membr…	GO:0003674//molecular_function;GO:0003824//catalytic activity;GO:0004016//adenylate cyclase activity;GO:0005488//binding;GO:0009975//cyclase activity;GO:0016829//lyase activity;GO:0016849//phosphorus-oxygen lyase activity;GO:0030145//manganese ion binding;GO:0043167//ion binding;GO:0043169//cation binding;GO:0046872//metal ion binding;GO:0046914//transition metal ion binding	GO:0000429//carbon catabolite regulation of transcription from RNA polymerase II promoter;GO:0000430//regulation of transcription from RNA polymerase II promoter by glucose;GO:0000433//negative regulation of transcription from RNA polymerase II promoter by glucose;GO:0001678//cellular glucose homeostasis;GO:0006139//nucleobase-containing compound metabolic process;GO:0006163//purine nucleotide me…	--	Ad_cyc_g-alpha	--	nucl 16.5, cyto_nucl 11.5, cyto 5.5, mito 3
GL_000526-T1	GL_000526-T1	0	127.065	135.689	140.444	429.98	473.047	463.678	315.922	344.886	356.287	220.259	209.482	206.332	--	PIL36263.1 hypothetical protein GSI_01925 [Ganoderma sinense ZZ0214-1]	-	-	-	-	-	-	-	--	--	--	plas 21, E.R. 3, vacu 2
GL_000527-T1	GL_000527-T1	0	70.5316	78.6485	78.9691	58.1578	64.2033	59.7457	83.5364	78.9962	110.146	105.703	85.4456	85.9156	--	VWP02481.1 Zn(2)-C6 fungal-type domain-containing protein [Ganoderma boninense]	Metabolism;Metabolism;Metabolism;Metabolism	Global and overview maps;Global and overview maps;Lipid metabolism;Lipid metabolism	ko01100//Metabolic pathways;ko01110//Biosynthesis of secondary metabolites;ko00561//Glycerolipid metabolism;ko00564//Glycerophospholipid metabolism	K13507;K13507;K13507;K13507	-	-	-	--	Acyltransferase	--	plas 18, E.R. 4, mito 3
GL_000528-T1	GL_000528-T1	0	180.477	181.615	174.895	215.846	187.057	241.375	282.438	284.794	214.53	239.029	236.863	220.862	RRP12	PIL36261.1 hypothetical protein GSI_01923 [Ganoderma sinense ZZ0214-1]	-	-	-	-	GO:0005575//cellular_component;GO:0005622//intracellular;GO:0005623//cell;GO:0005634//nucleus;GO:0005730//nucleolus;GO:0005737//cytoplasm;GO:0005840//ribosome;GO:0030684//preribosome;GO:0030686//90S preribosome;GO:0031974//membrane-enclosed lumen;GO:0031981//nuclear lumen;GO:0032991//macromolecular complex;GO:0043226//organelle;GO:0043227//membrane-bounded organelle;GO:0043228//non-membrane-bound…	GO:0003674//molecular_function;GO:0003676//nucleic acid binding;GO:0003723//RNA binding;GO:0003729//mRNA binding;GO:0005488//binding;GO:0097159//organic cyclic compound binding;GO:1901363//heterocyclic compound binding	GO:0000462//maturation of SSU-rRNA from tricistronic rRNA transcript (SSU-rRNA, 5.8S rRNA, LSU-rRNA);GO:0006139//nucleobase-containing compound metabolic process;GO:0006364//rRNA processing;GO:0006396//RNA processing;GO:0006725//cellular aromatic compound metabolic process;GO:0006807//nitrogen compound metabolic process;GO:0008150//biological_process;GO:0008152//metabolic process;GO:0009987//cell…	--	NUC173	--	cyto 13.5, cyto_nucl 10, mito 6, nucl 5.5
GL_000530-T1	GL_000530-T1	0	583.59	578.003	519.261	370.008	465.362	359.573	245.915	273.989	302.934	291.341	288.887	259.92	ETF1	PIL36259.1 hypothetical protein GSI_01921 [Ganoderma sinense ZZ0214-1]	-	-	-	-	GO:0005575//cellular_component;GO:0005622//intracellular;GO:0005623//cell;GO:0005737//cytoplasm;GO:0005739//mitochondrion;GO:0005759//mitochondrial matrix;GO:0031974//membrane-enclosed lumen;GO:0043226//organelle;GO:0043227//membrane-bounded organelle;GO:0043229//intracellular organelle;GO:0043231//intracellular membrane-bounded organelle;GO:0043233//organelle lumen;GO:0044422//organelle part;GO:…	GO:0000166//nucleotide binding;GO:0003674//molecular_function;GO:0003824//catalytic activity;GO:0005488//binding;GO:0009055//electron carrier activity;GO:0016491//oxidoreductase activity;GO:0036094//small molecule binding;GO:0043167//ion binding;GO:0043168//anion binding;GO:0048037//cofactor binding;GO:0050660//flavin adenine dinucleotide binding;GO:0050662//coenzyme binding;GO:0097159//organic c…	GO:0006082//organic acid metabolic process;GO:0006091//generation of precursor metabolites and energy;GO:0006629//lipid metabolic process;GO:0006631//fatty acid metabolic process;GO:0006635//fatty acid beta-oxidation;GO:0008150//biological_process;GO:0008152//metabolic process;GO:0009056//catabolic process;GO:0009062//fatty acid catabolic process;GO:0009987//cellular process;GO:0015980//energy de…	--	ETF	--	mito 24, cyto 2
GL_000531-T1	GL_000531-T1	0	306.785	310.798	314.237	267.631	274.291	213.646	295.079	265.436	269.089	393.293	389.784	354.105	Znfx1	TBU48615.1 P-loop containing nucleoside triphosphate hydrolase protein [Dichomitus squalens]	-	-	-	-	-	-	-	--	AAA_11	--	mito 20, nucl 5
GL_000533-T1	GL_000533-T1	0	426.399	417.44	444.687	793.094	732.768	781.604	688.291	749.298	761.911	462.138	472.797	426.805	prtT	PIL36251.1 transcription factor [Ganoderma sinense ZZ0214-1]	-	-	-	-	-	-	-	--	Zn_clus	--	nucl 19, mito 5, cyto 1, plas 1, pero 1, cyto_pero 1
GL_000534-T1	GL_000534-T1	0	1514.43	1532.69	1428.07	1725.71	1566.83	1596.8	1622.4	1643.81	1615.78	1661.14	1848.4	1546.41	BZW2	PIL36250.1 hypothetical protein GSI_01912 [Ganoderma sinense ZZ0214-1]	-	-	-	-	-	-	-	--	W2	--	mito 13.5, cyto_mito 9.666, cyto_nucl 6.333, nucl 6, cyto 4.5
GL_000537-T1	GL_000537-T1	0	338.902	334.032	353.588	343.791	295.455	308.808	329.476	363.416	320.708	288.907	269.699	278.835	ptc1	XP_007361884.1 protein serine/threonine phosphatase 2C [Dichomitus squalens LYAD-421 SS1]	Environmental Information Processing	Signal transduction	ko04011//MAPK signaling pathway - yeast	K19704	GO:0005575//cellular_component;GO:0005622//intracellular;GO:0005623//cell;GO:0005634//nucleus;GO:0005737//cytoplasm;GO:0043226//organelle;GO:0043227//membrane-bounded organelle;GO:0043229//intracellular organelle;GO:0043231//intracellular membrane-bounded organelle;GO:0044424//intracellular part;GO:0044464//cell part	GO:0003674//molecular_function;GO:0003824//catalytic activity;GO:0004721//phosphoprotein phosphatase activity;GO:0004722//protein serine/threonine phosphatase activity;GO:0004724//magnesium-dependent protein serine/threonine phosphatase activity;GO:0016787//hydrolase activity;GO:0016788//hydrolase activity, acting on ester bonds;GO:0016791//phosphatase activity;GO:0033549//MAP kinase phosphatase …	GO:0000001//mitochondrion inheritance;GO:0000173//inactivation of MAPK activity involved in osmosensory signaling pathway;GO:0000188//inactivation of MAPK activity;GO:0000394//RNA splicing, via endonucleolytic cleavage and ligation;GO:0000749//response to pheromone involved in conjugation with cellular fusion;GO:0000750//pheromone-dependent signal transduction involved in conjugation with cellula…	--	PP2C	--	cyto_nucl 11.833, cyto 11.5, cyto_mito 8.832, nucl 8, mito 4.5
GL_000538-T1	GL_000538-T1	0	99.7347	86.4155	94.2212	59.9194	61.4352	72.4779	110.808	111.711	100.94	102.368	91.9342	76.5972	PNS1	PIL36246.1 transporter [Ganoderma sinense ZZ0214-1]	-	-	-	-	GO:0005575//cellular_component;GO:0005623//cell;GO:0005886//plasma membrane;GO:0005887//integral component of plasma membrane;GO:0016020//membrane;GO:0016021//integral component of membrane;GO:0031224//intrinsic component of membrane;GO:0031226//intrinsic component of plasma membrane;GO:0044425//membrane part;GO:0044459//plasma membrane part;GO:0044464//cell part;GO:0071944//cell periphery	-	-	--	Choline_transpo	--	plas 27
GL_000539-T1	GL_000539-T1	0	108.941	101.768	114.413	70.7641	94.5995	89.9481	79.0092	68.9899	74.8028	102.021	80.838	74.595	--	PIL36245.1 hypothetical protein GSI_01907 [Ganoderma sinense ZZ0214-1]	-	-	-	-	-	-	-	--	--	--	nucl 22, cyto 3
GL_000540-T1	GL_000540-T1	0	1312.08	1275.98	1322.96	1737.24	1709.55	1613.87	1776.4	1703.88	1866.79	1586.25	1566.34	1616.06	NDUFS7	PIL36244.1 transporter [Ganoderma sinense ZZ0214-1]	Metabolism;Metabolism	Global and overview maps;Energy metabolism	ko01100//Metabolic pathways;ko00190//Oxidative phosphorylation	K03940;K03940	-	-	-	--	Oxidored_q6	--	mito 24, cyto 3
GL_000542-T1	GL_000542-T1	0	64.3831	67.3184	57.0593	53.365	46.6626	64.1801	43.028	31.3914	34.2317	58.8853	57.9603	41.3182	mag1	PIL36242.1 hypothetical protein GSI_01904 [Ganoderma sinense ZZ0214-1]	Genetic Information Processing	Replication and repair	ko03410//Base excision repair	K01247	GO:0005575//cellular_component;GO:0032991//macromolecular complex;GO:0032993//protein-DNA complex	GO:0003674//molecular_function;GO:0003676//nucleic acid binding;GO:0003677//DNA binding;GO:0003684//damaged DNA binding;GO:0003824//catalytic activity;GO:0003905//alkylbase DNA N-glycosylase activity;GO:0005488//binding;GO:0008725//DNA-3-methyladenine glycosylase activity;GO:0016787//hydrolase activity;GO:0016798//hydrolase activity, acting on glycosyl bonds;GO:0016799//hydrolase activity, hydrol…	GO:0006139//nucleobase-containing compound metabolic process;GO:0006259//DNA metabolic process;GO:0006281//DNA repair;GO:0006284//base-excision repair;GO:0006285//base-excision repair, AP site formation;GO:0006304//DNA modification;GO:0006307//DNA dealkylation involved in DNA repair;GO:0006725//cellular aromatic compound metabolic process;GO:0006807//nitrogen compound metabolic process;GO:0006950…	--	HhH-GPD	--	mito 13.5, cyto_mito 10.5, cyto 6.5, nucl 6
GL_000543-T1	GL_000543-T1	0	9502.01	10527.6	10241.1	726.059	958.159	2389.99	1402.72	4040.64	1005.36	3175.15	3366.13	3437.4	--	PIL36241.1 hypothetical protein GSI_01903 [Ganoderma sinense ZZ0214-1]	-	-	-	-	GO:0000322//storage vacuole;GO:0000323//lytic vacuole;GO:0000324//fungal-type vacuole;GO:0005575//cellular_component;GO:0005622//intracellular;GO:0005623//cell;GO:0005634//nucleus;GO:0005737//cytoplasm;GO:0005773//vacuole;GO:0005829//cytosol;GO:0043226//organelle;GO:0043227//membrane-bounded organelle;GO:0043229//intracellular organelle;GO:0043231//intracellular membrane-bounded organelle;GO:0044…	GO:0003674//molecular_function;GO:0004857//enzyme inhibitor activity;GO:0004866//endopeptidase inhibitor activity;GO:0030234//enzyme regulator activity;GO:0030414//peptidase inhibitor activity;GO:0061134//peptidase regulator activity;GO:0061135//endopeptidase regulator activity;GO:0098772//molecular function regulator	GO:0006996//organelle organization;GO:0007033//vacuole organization;GO:0008150//biological_process;GO:0009892//negative regulation of metabolic process;GO:0009987//cellular process;GO:0010466//negative regulation of peptidase activity;GO:0010605//negative regulation of macromolecule metabolic process;GO:0010951//negative regulation of endopeptidase activity;GO:0016043//cellular component organiza…	--	--	--	cyto_nucl 13, cyto 11.5, nucl 9.5, cysk 3
GL_000545-T1	GL_000545-T1;GL_000545-T2;GL_000545-T3;GL_000545-T4;GL_000545-T5	0	41.9952	41.7979	43.3188	21.3237	31.3942	39.8444	44.3099	47.075	45.8564	50.3033	36.6233	48.4709	--	PIL36240.1 hypothetical protein GSI_01902 [Ganoderma sinense ZZ0214-1]	-	-	-	-	-	-	-	--	--	--	mito 14.5, cyto_mito 11.833, cyto 8, cyto_nucl 6.833
GL_000545-T2	GL_000545-T1;GL_000545-T2;GL_000545-T3;GL_000545-T4;GL_000545-T5	0	41.9952	41.7979	43.3188	21.3237	31.3942	39.8444	44.3099	47.075	45.8564	50.3033	36.6233	48.4709	--	PIL36240.1 hypothetical protein GSI_01902 [Ganoderma sinense ZZ0214-1]	-	-	-	-	-	-	-	--	--	--	cyto 18, nucl 5, mito 4
GL_000545-T3	GL_000545-T1;GL_000545-T2;GL_000545-T3;GL_000545-T4;GL_000545-T5	0	41.9952	41.7979	43.3188	21.3237	31.3942	39.8444	44.3099	47.075	45.8564	50.3033	36.6233	48.4709	--	PIL36240.1 hypothetical protein GSI_01902 [Ganoderma sinense ZZ0214-1]	-	-	-	-	-	-	-	--	--	--	mito 26
GL_000545-T4	GL_000545-T1;GL_000545-T2;GL_000545-T3;GL_000545-T4;GL_000545-T5	0	41.9952	41.7979	43.3188	21.3237	31.3942	39.8444	44.3099	47.075	45.8564	50.3033	36.6233	48.4709	--	PIL36240.1 hypothetical protein GSI_01902 [Ganoderma sinense ZZ0214-1]	-	-	-	-	-	-	-	--	--	--	cyto 18.5, cyto_mito 12.5, mito 5.5
GL_000545-T5	GL_000545-T1;GL_000545-T2;GL_000545-T3;GL_000545-T4;GL_000545-T5	0	41.9952	41.7979	43.3188	21.3237	31.3942	39.8444	44.3099	47.075	45.8564	50.3033	36.6233	48.4709	--	PIL36240.1 hypothetical protein GSI_01902 [Ganoderma sinense ZZ0214-1]	-	-	-	-	-	-	-	--	--	--	mito 13.5, cyto_mito 11.833, cyto 9, cyto_nucl 7.333
GL_000549-T1	GL_000549-T1	0	203.603	119.596	86.2497	416.389	22.5015	NA	NA	NA	32.8204	93.7361	101.018	67.5252	blh	PIL36237.1 hypothetical protein GSI_01899 [Ganoderma sinense ZZ0214-1]	-	-	-	-	-	-	-	--	Lactamase_B	--	mito 22, extr 3
GL_000552-T1	GL_000552-T1	0	41.5225	31.012	59.0725	279.809	281.786	269.574	276.508	277.203	263.68	137.048	134.126	126.613	ggt1	PIL36235.1 hypothetical protein GSI_01897 [Ganoderma sinense ZZ0214-1]	Metabolism;Metabolism;Metabolism;Metabolism	Global and overview maps;Metabolism of other amino acids;Metabolism of other amino acids;Metabolism of other amino acids	ko01100//Metabolic pathways;ko00480//Glutathione metabolism;ko00460//Cyanoamino acid metabolism;ko00430//Taurine and hypotaurine metabolism	K00681;K00681;K00681;K00681	GO:0000322//storage vacuole;GO:0000323//lytic vacuole;GO:0000324//fungal-type vacuole;GO:0005575//cellular_component;GO:0005622//intracellular;GO:0005623//cell;GO:0005737//cytoplasm;GO:0005773//vacuole;GO:0043226//organelle;GO:0043227//membrane-bounded organelle;GO:0043229//intracellular organelle;GO:0043231//intracellular membrane-bounded organelle;GO:0044424//intracellular part;GO:0044444//cyto…	GO:0003674//molecular_function;GO:0003824//catalytic activity;GO:0008233//peptidase activity;GO:0008238//exopeptidase activity;GO:0008242//omega peptidase activity;GO:0016787//hydrolase activity;GO:0036374//glutathione hydrolase activity;GO:0070011//peptidase activity, acting on L-amino acid peptides	GO:0006508//proteolysis;GO:0006518//peptide metabolic process;GO:0006575//cellular modified amino acid metabolic process;GO:0006749//glutathione metabolic process;GO:0006751//glutathione catabolic process;GO:0006790//sulfur compound metabolic process;GO:0006805//xenobiotic metabolic process;GO:0006807//nitrogen compound metabolic process;GO:0008150//biological_process;GO:0008152//metabolic proces…	--	G_glu_transpept	--	cyto 10.5, mito 9, cyto_pero 8.166, cyto_nucl 7.333, pero 4.5
GL_000555-T1	GL_000555-T1	0	164.903	72.2319	89.2046	18.3199	10.7154	NA	16.6822	NA	NA	46.2265	99.8077	90.8871	--	PIL36233.1 hypothetical protein GSI_01895 [Ganoderma sinense ZZ0214-1]	-	-	-	-	-	-	-	--	--	--	cyto 17, nucl 4, mito 2, extr 1, pero 1, E.R. 1, cysk 1
GL_000556-T1	GL_000556-T1	0	891.079	942.77	814.08	527.276	568.961	518.417	557.332	340.667	459.256	575.068	549.024	526.624	--	PIL36232.1 hypothetical protein GSI_01894 [Ganoderma sinense ZZ0214-1]	-	-	-	-	-	-	-	--	--	--	mito 12, nucl 10, cyto_nucl 8, cyto 4
GL_000557-T1	GL_000557-T1	0	87.4071	98.0472	88.0661	147.12	155.263	152.138	222.697	186.098	177.662	91.3998	100.865	87.6621	uap2	PIL36231.1 hypothetical protein GSI_01893 [Ganoderma sinense ZZ0214-1]	-	-	-	-	GO:0005575//cellular_component;GO:0005622//intracellular;GO:0005623//cell;GO:0005634//nucleus;GO:0005681//spliceosomal complex;GO:0005684//U2-type spliceosomal complex;GO:0005686//U2 snRNP;GO:0030532//small nuclear ribonucleoprotein complex;GO:0032991//macromolecular complex;GO:0043226//organelle;GO:0043227//membrane-bounded organelle;GO:0043229//intracellular organelle;GO:0043231//intracellular …	GO:0003674//molecular_function;GO:0003676//nucleic acid binding;GO:0003723//RNA binding;GO:0005488//binding;GO:0017069//snRNA binding;GO:0030620//U2 snRNA binding;GO:0097159//organic cyclic compound binding;GO:1901363//heterocyclic compound binding	GO:0000375//RNA splicing, via transesterification reactions;GO:0000377//RNA splicing, via transesterification reactions with bulged adenosine as nucleophile;GO:0000398//mRNA splicing, via spliceosome;GO:0006139//nucleobase-containing compound metabolic process;GO:0006396//RNA processing;GO:0006397//mRNA processing;GO:0006725//cellular aromatic compound metabolic process;GO:0006807//nitrogen compo…	--	RRM_1	--	cyto 13, nucl 9, pero 3
GL_000558-T1	GL_000558-T1	0	210.835	207.991	210.641	200.626	196.585	212.623	173.113	179.798	187.028	181.044	213.406	193.889	lsb6	PIL36230.1 hypothetical protein GSI_01892 [Ganoderma sinense ZZ0214-1]	Metabolism;Metabolism;Environmental Information Processing	Global and overview maps;Carbohydrate metabolism;Signal transduction	ko01100//Metabolic pathways;ko00562//Inositol phosphate metabolism;ko04070//Phosphatidylinositol signaling system	K13711;K13711;K13711	GO:0000322//storage vacuole;GO:0000323//lytic vacuole;GO:0000324//fungal-type vacuole;GO:0000329//fungal-type vacuole membrane;GO:0005575//cellular_component;GO:0005622//intracellular;GO:0005623//cell;GO:0005737//cytoplasm;GO:0005764//lysosome;GO:0005765//lysosomal membrane;GO:0005768//endosome;GO:0005773//vacuole;GO:0005774//vacuolar membrane;GO:0005794//Golgi apparatus;GO:0005802//trans-Golgi n…	GO:0003674//molecular_function;GO:0003824//catalytic activity;GO:0004430//1-phosphatidylinositol 4-kinase activity;GO:0016301//kinase activity;GO:0016740//transferase activity;GO:0016772//transferase activity, transferring phosphorus-containing groups;GO:0016773//phosphotransferase activity, alcohol group as acceptor;GO:0052742//phosphatidylinositol kinase activity	GO:0006629//lipid metabolic process;GO:0006644//phospholipid metabolic process;GO:0006650//glycerophospholipid metabolic process;GO:0006793//phosphorus metabolic process;GO:0006796//phosphate-containing compound metabolic process;GO:0006996//organelle organization;GO:0007030//Golgi organization;GO:0007032//endosome organization;GO:0008150//biological_process;GO:0008152//metabolic process;GO:00099…	--	PI3_PI4_kinase	--	nucl 20, cyto_nucl 14.5, cyto 7
GL_000562-T1	GL_000562-T1	0	151.067	148.734	141.208	86.9984	78.5382	91.2979	123.587	109.265	127.613	116.81	126.442	125.089	Hm13	PIL36227.1 hypothetical protein GSI_01889 [Ganoderma sinense ZZ0214-1]	-	-	-	-	GO:0000323//lytic vacuole;GO:0005575//cellular_component;GO:0005622//intracellular;GO:0005623//cell;GO:0005737//cytoplasm;GO:0005764//lysosome;GO:0005765//lysosomal membrane;GO:0005773//vacuole;GO:0005774//vacuolar membrane;GO:0005783//endoplasmic reticulum;GO:0005789//endoplasmic reticulum membrane;GO:0005798//Golgi-associated vesicle;GO:0012505//endomembrane system;GO:0016020//membrane;GO:00160…	GO:0003674//molecular_function;GO:0003824//catalytic activity;GO:0004175//endopeptidase activity;GO:0004190//aspartic-type endopeptidase activity;GO:0008233//peptidase activity;GO:0016787//hydrolase activity;GO:0042500//aspartic endopeptidase activity, intramembrane cleaving;GO:0070001//aspartic-type peptidase activity;GO:0070011//peptidase activity, acting on L-amino acid peptides	GO:0006508//proteolysis;GO:0006511//ubiquitin-dependent protein catabolic process;GO:0006807//nitrogen compound metabolic process;GO:0006950//response to stress;GO:0007154//cell communication;GO:0008150//biological_process;GO:0008152//metabolic process;GO:0009056//catabolic process;GO:0009057//macromolecule catabolic process;GO:0009267//cellular response to starvation;GO:0009605//response to exte…	--	Peptidase_A22B	--	plas 23, mito 1, extr 1, E.R. 1, vacu 1
GL_000565-T1	GL_000565-T1	0.000991899	13.8569	6.25551	9.6439	16.6975	13.1099	13.3037	13.2661	12.949	21.1627	12.8257	8.83853	9.06761	AREA	QBI90393.1 AreA, partial [Ganoderma lucidum]	-	-	-	-	GO:0005575//cellular_component;GO:0005622//intracellular;GO:0005623//cell;GO:0005634//nucleus;GO:0005667//transcription factor complex;GO:0005737//cytoplasm;GO:0005829//cytosol;GO:0032991//macromolecular complex;GO:0043226//organelle;GO:0043227//membrane-bounded organelle;GO:0043229//intracellular organelle;GO:0043231//intracellular membrane-bounded organelle;GO:0044424//intracellular part;GO:004…	GO:0000976//transcription regulatory region sequence-specific DNA binding;GO:0000977//RNA polymerase II regulatory region sequence-specific DNA binding;GO:0000978//RNA polymerase II core promoter proximal region sequence-specific DNA binding;GO:0000981//RNA polymerase II transcription factor activity, sequence-specific DNA binding;GO:0000982//transcription factor activity, RNA polymerase II core …	GO:0000122//negative regulation of transcription from RNA polymerase II promoter;GO:0000820//regulation of glutamine family amino acid metabolic process;GO:0000821//regulation of arginine metabolic process;GO:0001079//nitrogen catabolite regulation of transcription from RNA polymerase II promoter;GO:0001080//nitrogen catabolite activation of transcription from RNA polymerase II promoter;GO:000613…	--	DUF1752	--	nucl 24, mito 2
GL_000566-T1	GL_000566-T1	0	47.9551	54.1961	50.18	30.4534	29.5343	25.4297	26.7582	23.9753	19.0834	36.9496	35.332	36.7561	SPAC11E3.11c	VWO96271.1 Pheromone receptor CPRa1p [Ganoderma boninense]	Cellular Processes	Transport and catabolism	ko04144//Endocytosis	K12494	GO:0005575//cellular_component;GO:0005622//intracellular;GO:0005623//cell;GO:0005737//cytoplasm;GO:0005938//cell cortex;GO:0032153//cell division site;GO:0044424//intracellular part;GO:0044444//cytoplasmic part;GO:0044448//cell cortex part;GO:0044464//cell part;GO:0051285//cell cortex of cell tip;GO:0051286//cell tip;GO:0071944//cell periphery;GO:0099568//cytoplasmic region;GO:0099738//cell corte…	GO:0003674//molecular_function;GO:0005488//binding;GO:0005543//phospholipid binding;GO:0005547//phosphatidylinositol-3,4,5-trisphosphate binding;GO:0008289//lipid binding;GO:0035091//phosphatidylinositol binding;GO:0043167//ion binding;GO:0043168//anion binding;GO:1901981//phosphatidylinositol phosphate binding	GO:0001558//regulation of cell growth;GO:0006810//transport;GO:0006886//intracellular protein transport;GO:0007163//establishment or maintenance of cell polarity;GO:0008104//protein localization;GO:0008150//biological_process;GO:0008360//regulation of cell shape;GO:0009987//cellular process;GO:0015031//protein transport;GO:0015833//peptide transport;GO:0016192//vesicle-mediated transport;GO:00226…	--	Sec7	--	nucl 19, cyto 5, pero 2
GL_000567-T1	GL_000567-T1	0	NA	NA	NA	70.0749	63.9619	63.1334	115.586	129.008	131.872	NA	NA	NA	--	PIL36223.1 hypothetical protein GSI_01884 [Ganoderma sinense ZZ0214-1]	-	-	-	-	-	-	-	--	--	--	extr 22, golg 2, vacu 2
GL_000568-T1	GL_000568-T1;GL_000568-T2	0	210.934	212.734	207.821	287.447	239.408	254.579	288.536	314.582	289.096	213.433	227.959	226.993	--	PIL36222.1 hypothetical protein GSI_01883 [Ganoderma sinense ZZ0214-1]	-	-	-	-	-	-	-	--	--	--	mito 13, nucl 9, cyto 4
GL_000568-T2	GL_000568-T1;GL_000568-T2	0	210.934	212.734	207.821	287.447	239.408	254.579	288.536	314.582	289.096	213.433	227.959	226.993	--	PIL36222.1 hypothetical protein GSI_01883 [Ganoderma sinense ZZ0214-1]	-	-	-	-	-	-	-	--	--	--	nucl 16, mito 7, cyto 3
GL_000570-T1	GL_000570-T1	0.000506244	13.8903	22.0109	19.0326	NA	NA	NA	NA	NA	NA	14.7987	20.138	14.9672	UGT88B1	OJT07393.1 UDP-glycosyltransferase 87A1 [Trametes pubescens]	-	-	-	-	-	-	-	--	UDPGT	--	cyto 10.5, cyto_nucl 6, mito 5, E.R. 5, extr 4
GL_000571-T1	GL_000571-T1	0	83.2389	82.3592	86.6847	155.294	173.336	130.728	139.027	137.966	128.762	80.1004	90.3736	86.2947	--	TBU56471.1 MFS general substrate transporter [Dichomitus squalens]	-	-	-	-	-	-	-	--	--	--	plas 11, mito 8, golg 3, nucl 2, pero 1, E.R. 1, cysk 1
GL_000572-T1	GL_000572-T1	0.000506244	22.5957	31.8367	32.7359	28.3207	41.8232	25.3106	33.161	30.7587	12.3436	26.6352	31.0017	34.9196	--	VWO96428.1 Benomyl/methotrexate resistance protein [Ganoderma boninense]	-	-	-	-	-	-	-	--	MFS_1	--	plas 21, mito 3, E.R. 2
GL_000573-T1	GL_000573-T1;GL_006838-T1	0	61.2948	26.474	22.4004	193.04	225.647	226.505	483.512	501.303	440.313	48.2148	62.9789	37.601	AO090005000447	PIL36217.1 hypothetical protein GSI_01878 [Ganoderma sinense ZZ0214-1]	-	-	-	-	-	-	-	--	Amidohydro_2	--	extr 25
GL_006838-T1	GL_000573-T1;GL_006838-T1	0	61.2948	26.474	22.4004	193.04	225.647	226.505	483.512	501.303	440.313	48.2148	62.9789	37.601	sdc	XP_007392793.1 uncharacterized protein PHACADRAFT_251100 [Phanerochaete carnosa HHB-10118-sp]	-	-	-	-	-	-	-	--	Amidohydro_2	--	extr 15, cyto 3.5, cyto_nucl 3.5, mito 3, pero 3
GL_000575-T1	GL_000575-T1	0	595.001	740.804	658.262	589.31	582.089	571.95	410.441	324.132	336.953	829.024	718.453	829.029	LAP3	PIL36215.1 hypothetical protein GSI_01876 [Ganoderma sinense ZZ0214-1]	-	-	-	-	GO:0005575//cellular_component;GO:0005622//intracellular;GO:0005623//cell;GO:0005737//cytoplasm;GO:0005739//mitochondrion;GO:0043226//organelle;GO:0043227//membrane-bounded organelle;GO:0043229//intracellular organelle;GO:0043231//intracellular membrane-bounded organelle;GO:0044424//intracellular part;GO:0044444//cytoplasmic part;GO:0044464//cell part	GO:0000976//transcription regulatory region sequence-specific DNA binding;GO:0000977//RNA polymerase II regulatory region sequence-specific DNA binding;GO:0000978//RNA polymerase II core promoter proximal region sequence-specific DNA binding;GO:0000987//core promoter proximal region sequence-specific DNA binding;GO:0001012//RNA polymerase II regulatory region DNA binding;GO:0001067//regulatory re…	GO:0000096//sulfur amino acid metabolic process;GO:0000098//sulfur amino acid catabolic process;GO:0000122//negative regulation of transcription from RNA polymerase II promoter;GO:0006082//organic acid metabolic process;GO:0006355//regulation of transcription, DNA-templated;GO:0006357//regulation of transcription from RNA polymerase II promoter;GO:0006508//proteolysis;GO:0006520//cellular amino a…	--	Peptidase_C1_2	--	cyto_nucl 9, nucl 7.5, cyto 7.5, pero 7, mito 5
GL_000580-T1	GL_000580-T1	0	194.412	198.526	193.192	140.921	148.214	157.547	145.653	143.747	180.4	158.224	148.275	145.319	Gtpbp1	PIL36211.1 hypothetical protein GSI_01872 [Ganoderma sinense ZZ0214-1]	-	-	-	-	-	-	-	--	GTP_EFTU	--	cyto 11.5, cyto_nucl 8.5, mito 7, nucl 4.5, pero 2
GL_000581-T1	GL_000581-T1	0.000339559	49.1806	50.7925	41.1209	NA	37.4782	57.3913	52.6913	29.3147	NA	27.4145	31.5711	30.3124	--	TBU33779.1 hypothetical protein BD311DRAFT_735987 [Dichomitus squalens]	-	-	-	-	-	-	-	--	--	--	nucl 16, mito 7, cyto 4
GL_000583-T1	GL_000583-T1	0	858.817	850.528	860.744	1692.45	1796.52	1691.36	1879.28	1812.85	1770.78	852.416	944.985	907.247	chiB	TBU33781.1 glycoside hydrolase [Dichomitus squalens]	Metabolism;Metabolism	Global and overview maps;Carbohydrate metabolism	ko01100//Metabolic pathways;ko00520//Amino sugar and nucleotide sugar metabolism	K01183;K01183	GO:0005575//cellular_component;GO:0005576//extracellular region;GO:0005622//intracellular;GO:0005623//cell;GO:0005737//cytoplasm;GO:0044424//intracellular part;GO:0044464//cell part	GO:0003674//molecular_function;GO:0003824//catalytic activity;GO:0004553//hydrolase activity, hydrolyzing O-glycosyl compounds;GO:0004568//chitinase activity;GO:0005488//binding;GO:0008061//chitin binding;GO:0008144//drug binding;GO:0016740//transferase activity;GO:0016757//transferase activity, transferring glycosyl groups;GO:0016787//hydrolase activity;GO:0016798//hydrolase activity, acting on …	GO:0006022//aminoglycan metabolic process;GO:0006026//aminoglycan catabolic process;GO:0006030//chitin metabolic process;GO:0006032//chitin catabolic process;GO:0006040//amino sugar metabolic process;GO:0006807//nitrogen compound metabolic process;GO:0008150//biological_process;GO:0008152//metabolic process;GO:0009056//catabolic process;GO:0009057//macromolecule catabolic process;GO:0009653//anat…	--	Glyco_hydro_18	--	plas 9, extr 7, golg 3, cyto 2, vacu 2, nucl 1, mito 1, pero 1, E.R. 1, mito_nucl 1
GL_000584-T1	GL_000584-T1	0	436.541	392.124	412.966	256.395	263.916	272.657	239.152	234.133	258.807	306.377	305.568	291.025	CBK1	PIL36207.1 hypothetical protein GSI_01868 [Ganoderma sinense ZZ0214-1]	-	-	-	-	GO:0005575//cellular_component;GO:0005622//intracellular;GO:0005623//cell;GO:0044464//cell part	GO:0003674//molecular_function;GO:0003824//catalytic activity;GO:0004672//protein kinase activity;GO:0004674//protein serine/threonine kinase activity;GO:0016301//kinase activity;GO:0016740//transferase activity;GO:0016772//transferase activity, transferring phosphorus-containing groups;GO:0016773//phosphotransferase activity, alcohol group as acceptor	GO:0000082//G1/S transition of mitotic cell cycle;GO:0000278//mitotic cell cycle;GO:0006464//cellular protein modification process;GO:0006468//protein phosphorylation;GO:0006793//phosphorus metabolic process;GO:0006796//phosphate-containing compound metabolic process;GO:0006807//nitrogen compound metabolic process;GO:0007049//cell cycle;GO:0007154//cell communication;GO:0007165//signal transducti…	--	Pkinase	--	nucl 12.5, cyto_nucl 10, cyto 6.5, mito 3, pero 3
GL_000586-T1	GL_000586-T1	0	6.54414	11.8221	NA	36.5892	36.8535	12.9164	38.2395	50.1255	17.7381	23.7711	32.7118	30.8757	cel61a	PIL36205.1 hypothetical protein GSI_01866 [Ganoderma sinense ZZ0214-1]	-	-	-	-	-	-	-	--	Glyco_hydro_61	--	extr 11, plas 8, nucl 2.5, cyto_nucl 2.5, E.R. 2, cyto 1.5
GL_000589-T1	GL_000589-T1	0	1813.58	1847.17	1879.05	782.228	751.436	763.077	975.772	996.583	955.297	1474.35	1387.68	1388.21	elf1	PIL36202.1 ATP-binding cassette transporter [Ganoderma sinense ZZ0214-1]	-	-	-	-	GO:0005575//cellular_component;GO:0005622//intracellular;GO:0005623//cell;GO:0005737//cytoplasm;GO:0005739//mitochondrion;GO:0005844//polysome;GO:0030684//preribosome;GO:0030687//preribosome, large subunit precursor;GO:0032991//macromolecular complex;GO:0043226//organelle;GO:0043227//membrane-bounded organelle;GO:0043229//intracellular organelle;GO:0043231//intracellular membrane-bounded organell…	GO:0000166//nucleotide binding;GO:0003674//molecular_function;GO:0003676//nucleic acid binding;GO:0003723//RNA binding;GO:0003729//mRNA binding;GO:0003824//catalytic activity;GO:0005488//binding;GO:0005524//ATP binding;GO:0008144//drug binding;GO:0016462//pyrophosphatase activity;GO:0016787//hydrolase activity;GO:0016817//hydrolase activity, acting on acid anhydrides;GO:0016818//hydrolase activit…	GO:0006403//RNA localization;GO:0006405//RNA export from nucleus;GO:0006406//mRNA export from nucleus;GO:0006611//protein export from nucleus;GO:0006810//transport;GO:0006886//intracellular protein transport;GO:0006913//nucleocytoplasmic transport;GO:0008104//protein localization;GO:0008150//biological_process;GO:0008152//metabolic process;GO:0010467//gene expression;GO:0015031//protein transport…	--	ABC_tran	--	plas 10, cyto 6.5, cyto_nucl 5, pero 3, nucl 2.5, E.R. 2
GL_000591-T1	GL_000591-T1	0	72.1038	70.5151	81.8701	7.55629	NA	8.17967	39.3131	17.5746	21.7546	33.0667	41.5007	43.0065	SUFE1	PIL36200.1 hypothetical protein GSI_01861 [Ganoderma sinense ZZ0214-1]	-	-	-	-	GO:0005575//cellular_component;GO:0005622//intracellular;GO:0005623//cell;GO:0005737//cytoplasm;GO:0005739//mitochondrion;GO:0005759//mitochondrial matrix;GO:0031974//membrane-enclosed lumen;GO:0043226//organelle;GO:0043227//membrane-bounded organelle;GO:0043229//intracellular organelle;GO:0043231//intracellular membrane-bounded organelle;GO:0043233//organelle lumen;GO:0044422//organelle part;GO:…	-	GO:0006790//sulfur compound metabolic process;GO:0006807//nitrogen compound metabolic process;GO:0008150//biological_process;GO:0008152//metabolic process;GO:0009987//cellular process;GO:0010467//gene expression;GO:0016043//cellular component organization;GO:0016226//iron-sulfur cluster assembly;GO:0019538//protein metabolic process;GO:0022607//cellular component assembly;GO:0031163//metallo-sulf…	--	BolA	--	mito 22.5, cyto_mito 12, nucl 4
GL_000592-T1	GL_000592-T1	0	157.82	99.2559	116.38	38.2184	42.2697	39.6168	32.1709	50.5565	36.3495	71.5254	68.9826	66.1201	--	PIL36199.1 hypothetical protein GSI_01860 [Ganoderma sinense ZZ0214-1]	-	-	-	-	-	-	-	--	Clr2_transil	--	mito 14, cyto 5.5, nucl 5, cyto_pero 4.5
GL_000594-T1	GL_000594-T1	0	51.4135	33.6649	44.6645	165.382	124.519	149.255	195.813	221.116	178.909	149.904	138.714	133.355	--	TBU33795.1 pyridoxamine 5'-phosphate oxidase-domain-containing protein [Dichomitus squalens]	-	-	-	-	-	-	-	--	Pyrid_oxidase_2	--	extr 14, plas 8, E.R. 2, mito 1, pero 1, golg 1
GL_000597-T1	GL_000597-T1	0	997.567	1059.56	1068.28	700.383	818.459	819.287	612.991	767.234	747.565	821.139	814.305	792.981	NAA50	VWO97199.1 Uncharacterized protein [Ganoderma boninense]	-	-	-	-	GO:0005575//cellular_component;GO:0005622//intracellular;GO:0005623//cell;GO:0005737//cytoplasm;GO:0031248//protein acetyltransferase complex;GO:0031414//N-terminal protein acetyltransferase complex;GO:0031415//NatA complex;GO:0032991//macromolecular complex;GO:0044424//intracellular part;GO:0044444//cytoplasmic part;GO:0044464//cell part;GO:1902493//acetyltransferase complex;GO:1902494//catalyti…	GO:0003674//molecular_function;GO:0003824//catalytic activity;GO:0004596//peptide alpha-N-acetyltransferase activity;GO:0008080//N-acetyltransferase activity;GO:0016407//acetyltransferase activity;GO:0016410//N-acyltransferase activity;GO:0016740//transferase activity;GO:0016746//transferase activity, transferring acyl groups;GO:0016747//transferase activity, transferring acyl groups other than a…	GO:0006464//cellular protein modification process;GO:0006473//protein acetylation;GO:0006474//N-terminal protein amino acid acetylation;GO:0006807//nitrogen compound metabolic process;GO:0008150//biological_process;GO:0008152//metabolic process;GO:0009987//cellular process;GO:0010467//gene expression;GO:0019538//protein metabolic process;GO:0031365//N-terminal protein amino acid modification;GO:0…	--	Acetyltransf_1	--	mito 23, cyto 3
GL_000599-T1	GL_000599-T1;GL_000599-T3	0	2399.69	2420.06	2431.73	2529.43	2755.28	2685.83	1836.18	1911.19	1861.58	2060.88	1864.74	1867.59	--	RDX57322.1 hypothetical protein OH76DRAFT_1492582 [Polyporus brumalis]	-	-	-	-	-	-	-	--	--	--	cysk 10, cyto 9.5, cyto_nucl 7.833, cyto_mito 6.166, nucl 4
GL_000599-T3	GL_000599-T1;GL_000599-T3	0	2399.69	2420.06	2431.73	2529.43	2755.28	2685.83	1836.18	1911.19	1861.58	2060.88	1864.74	1867.59	--	RDX57322.1 hypothetical protein OH76DRAFT_1492582 [Polyporus brumalis]	-	-	-	-	-	-	-	--	--	--	cysk 10, cyto 9.5, cyto_nucl 7.833, cyto_mito 6.166, nucl 4
GL_000600-T1	GL_000600-T1;GL_000600-T2	0	6.61907	21.4143	15.2318	19.9263	17.2902	NA	NA	30.7354	22.162	17.2709	14.1205	11.3705	PGA	PIL36191.1 transporter [Ganoderma sinense ZZ0214-1]	-	-	-	-	-	-	-	--	Asp	--	extr 26
GL_000600-T2	GL_000600-T1;GL_000600-T2	0	6.61907	21.4143	15.2318	19.9263	17.2902	NA	NA	30.7354	22.162	17.2709	14.1205	11.3705	PGA	PIL36191.1 transporter [Ganoderma sinense ZZ0214-1]	-	-	-	-	-	-	-	--	Asp	--	extr 26
GL_000604-T1	GL_000604-T1	0	4252.8	4170.08	3968.7	2936.33	2936.54	3020.1	2835.73	2928.45	2889.02	3465.03	3232.93	3397.46	PDH1	PIL36187.1 hypothetical protein GSI_01847 [Ganoderma sinense ZZ0214-1]	Metabolism;Metabolism	Global and overview maps;Carbohydrate metabolism	ko01100//Metabolic pathways;ko00640//Propanoate metabolism	K01720;K01720	GO:0005575//cellular_component;GO:0005622//intracellular;GO:0005623//cell;GO:0005737//cytoplasm;GO:0005739//mitochondrion;GO:0005740//mitochondrial envelope;GO:0005741//mitochondrial outer membrane;GO:0016020//membrane;GO:0019867//outer membrane;GO:0031090//organelle membrane;GO:0031966//mitochondrial membrane;GO:0031967//organelle envelope;GO:0031968//organelle outer membrane;GO:0031975//envelop…	GO:0003674//molecular_function;GO:0003824//catalytic activity;GO:0016829//lyase activity;GO:0016835//carbon-oxygen lyase activity;GO:0016836//hydro-lyase activity;GO:0047547//2-methylcitrate dehydratase activity	GO:0006082//organic acid metabolic process;GO:0006629//lipid metabolic process;GO:0006631//fatty acid metabolic process;GO:0008150//biological_process;GO:0008152//metabolic process;GO:0009987//cellular process;GO:0016999//antibiotic metabolic process;GO:0017144//drug metabolic process;GO:0019541//propionate metabolic process;GO:0019679//propionate metabolic process, methylcitrate cycle;GO:0019752…	--	MmgE_PrpD	--	mito 18, cyto 6, pero 2
GL_000606-T1	GL_000606-T1;GL_000606-T2	0	64.5576	78.3036	93.7556	NA	21.6489	43.9203	83.0594	69.5454	33.842	68.7237	49.3947	53.352	tfb4	XP_007361953.1 transcription factor Tfb4 [Dichomitus squalens LYAD-421 SS1]	Genetic Information Processing;Genetic Information Processing	Replication and repair;Transcription	ko03420//Nucleotide excision repair;ko03022//Basal transcription factors	K03143;K03143	GO:0000109//nucleotide-excision repair complex;GO:0000112//nucleotide-excision repair factor 3 complex;GO:0000428//DNA-directed RNA polymerase complex;GO:0000439//core TFIIH complex;GO:0005575//cellular_component;GO:0005622//intracellular;GO:0005623//cell;GO:0005634//nucleus;GO:0005654//nucleoplasm;GO:0005667//transcription factor complex;GO:0005675//holo TFIIH complex;GO:0016591//DNA-directed RN…	GO:0000988//transcription factor activity, protein binding;GO:0000990//transcription factor activity, core RNA polymerase binding;GO:0000991//transcription factor activity, core RNA polymerase II binding;GO:0003674//molecular_function;GO:0003676//nucleic acid binding;GO:0003677//DNA binding;GO:0003684//damaged DNA binding;GO:0003723//RNA binding;GO:0005488//binding;GO:0008135//translation factor …	GO:0006139//nucleobase-containing compound metabolic process;GO:0006259//DNA metabolic process;GO:0006281//DNA repair;GO:0006289//nucleotide-excision repair;GO:0006351//transcription, DNA-templated;GO:0006352//DNA-templated transcription, initiation;GO:0006355//regulation of transcription, DNA-templated;GO:0006357//regulation of transcription from RNA polymerase II promoter;GO:0006366//transcript…	--	Tfb4	--	mito 8, extr 7, plas 4, E.R. 4, cyto 2
GL_000606-T2	GL_000606-T1;GL_000606-T2	0	64.5576	78.3036	93.7556	NA	21.6489	43.9203	83.0594	69.5454	33.842	68.7237	49.3947	53.352	TFB4	XP_007361953.1 transcription factor Tfb4 [Dichomitus squalens LYAD-421 SS1]	Genetic Information Processing;Genetic Information Processing	Replication and repair;Transcription	ko03420//Nucleotide excision repair;ko03022//Basal transcription factors	K03143;K03143	GO:0000109//nucleotide-excision repair complex;GO:0000112//nucleotide-excision repair factor 3 complex;GO:0000428//DNA-directed RNA polymerase complex;GO:0000439//core TFIIH complex;GO:0005575//cellular_component;GO:0005622//intracellular;GO:0005623//cell;GO:0005634//nucleus;GO:0005654//nucleoplasm;GO:0005667//transcription factor complex;GO:0005675//holo TFIIH complex;GO:0016591//DNA-directed RN…	GO:0000988//transcription factor activity, protein binding;GO:0000990//transcription factor activity, core RNA polymerase binding;GO:0000991//transcription factor activity, core RNA polymerase II binding;GO:0003674//molecular_function;GO:0003676//nucleic acid binding;GO:0003677//DNA binding;GO:0003684//damaged DNA binding;GO:0003723//RNA binding;GO:0005488//binding;GO:0008135//translation factor …	GO:0006139//nucleobase-containing compound metabolic process;GO:0006259//DNA metabolic process;GO:0006281//DNA repair;GO:0006289//nucleotide-excision repair;GO:0006351//transcription, DNA-templated;GO:0006352//DNA-templated transcription, initiation;GO:0006355//regulation of transcription, DNA-templated;GO:0006357//regulation of transcription from RNA polymerase II promoter;GO:0006366//transcript…	--	Tfb4	--	cyto 9, cyto_nucl 8.5, mito 7, nucl 6, extr 4
GL_000608-T1	GL_000608-T1	0.000339559	69.5849	49.4119	42.7662	NA	NA	NA	84.5042	46.7465	68.9463	13.0232	32.4352	54.6898	rnaseh2b	XP_007361955.1 uncharacterized protein DICSQDRAFT_132907 [Dichomitus squalens LYAD-421 SS1]	Genetic Information Processing	Replication and repair	ko03030//DNA replication	K10744	-	-	-	--	Ydr279_N	--	cyto 13, cyto_nucl 10.5, nucl 6, mito 3, E.R. 3
GL_000610-T1	GL_000610-T1	0	805.007	958.467	861.031	428.151	398.835	440.888	415.472	328.605	336.497	686.112	729.975	682.822	skh1	PIL36181.1 transporter [Ganoderma sinense ZZ0214-1]	Environmental Information Processing;Cellular Processes	Signal transduction;Transport and catabolism	ko04011//MAPK signaling pathway - yeast;ko04139//Mitophagy - yeast	K08294;K08294	GO:0000935//barrier septum;GO:0005575//cellular_component;GO:0005622//intracellular;GO:0005623//cell;GO:0005737//cytoplasm;GO:0005829//cytosol;GO:0005933//cellular bud;GO:0005934//cellular bud tip;GO:0005935//cellular bud neck;GO:0005937//mating projection;GO:0030427//site of polarized growth;GO:0030428//cell septum;GO:0032153//cell division site;GO:0032155//cell division site part;GO:0042995//ce…	GO:0003674//molecular_function;GO:0003824//catalytic activity;GO:0004672//protein kinase activity;GO:0004674//protein serine/threonine kinase activity;GO:0004708//MAP kinase kinase activity;GO:0004712//protein serine/threonine/tyrosine kinase activity;GO:0016301//kinase activity;GO:0016740//transferase activity;GO:0016772//transferase activity, transferring phosphorus-containing groups;GO:0016773…	GO:0000165//MAPK cascade;GO:0000187//activation of MAPK activity;GO:0001932//regulation of protein phosphorylation;GO:0001934//positive regulation of protein phosphorylation;GO:0006464//cellular protein modification process;GO:0006468//protein phosphorylation;GO:0006793//phosphorus metabolic process;GO:0006796//phosphate-containing compound metabolic process;GO:0006807//nitrogen compound metaboli…	--	Pkinase	--	nucl 11.5, mito 11, cyto_nucl 8, cyto 3.5
GL_000612-T1	GL_000612-T1	0	33.8983	31.9923	41.1524	58.1459	61.036	59.4525	56.864	56.7701	46.6002	26.2118	22.6017	23.4885	SLU7	PIL36180.1 hypothetical protein GSI_01840 [Ganoderma sinense ZZ0214-1]	Genetic Information Processing	Transcription	ko03040//Spliceosome	K12819	GO:0005575//cellular_component;GO:0005622//intracellular;GO:0005623//cell;GO:0005634//nucleus;GO:0005681//spliceosomal complex;GO:0005684//U2-type spliceosomal complex;GO:0032991//macromolecular complex;GO:0043226//organelle;GO:0043227//membrane-bounded organelle;GO:0043229//intracellular organelle;GO:0043231//intracellular membrane-bounded organelle;GO:0044422//organelle part;GO:0044424//intrace…	-	GO:0000350//generation of catalytic spliceosome for second transesterification step;GO:0000375//RNA splicing, via transesterification reactions;GO:0000377//RNA splicing, via transesterification reactions with bulged adenosine as nucleophile;GO:0000393//spliceosomal conformational changes to generate catalytic conformation;GO:0000398//mRNA splicing, via spliceosome;GO:0006139//nucleobase-containin…	--	Slu7	--	nucl 20, cyto 4, pero 1, cysk 1, vacu 1
GL_000614-T1	GL_000614-T1	0	259.45	275.985	251.142	254.787	246.533	237.391	249.007	257.994	276.559	250.563	229.119	216.697	hrp3	PIL36178.1 hypothetical protein GSI_01838 [Ganoderma sinense ZZ0214-1]	-	-	-	-	GO:0000123//histone acetyltransferase complex;GO:0000124//SAGA complex;GO:0000228//nuclear chromosome;GO:0000775//chromosome, centromeric region;GO:0000779//condensed chromosome, centromeric region;GO:0000780//condensed nuclear chromosome, centromeric region;GO:0000785//chromatin;GO:0000790//nuclear chromatin;GO:0000792//heterochromatin;GO:0000793//condensed chromosome;GO:0000794//condensed nucle…	GO:0000166//nucleotide binding;GO:0000182//rDNA binding;GO:0001067//regulatory region nucleic acid binding;GO:0003674//molecular_function;GO:0003676//nucleic acid binding;GO:0003677//DNA binding;GO:0003678//DNA helicase activity;GO:0003682//chromatin binding;GO:0003690//double-stranded DNA binding;GO:0003824//catalytic activity;GO:0004003//ATP-dependent DNA helicase activity;GO:0004386//helicase …	GO:0001178//regulation of transcriptional start site selection at RNA polymerase II promoter;GO:0006139//nucleobase-containing compound metabolic process;GO:0006275//regulation of DNA replication;GO:0006323//DNA packaging;GO:0006325//chromatin organization;GO:0006333//chromatin assembly or disassembly;GO:0006338//chromatin remodeling;GO:0006342//chromatin silencing;GO:0006351//transcription, DNA-…	--	Chromo	--	nucl 19, mito 7
GL_000615-T1	GL_000615-T1	0	36.8139	33.5032	39.4408	22.4213	20.5788	24.0222	50.161	36.2318	43.6122	53.7474	57.0904	55.1839	--	PIL36177.1 hypothetical protein GSI_01837 [Ganoderma sinense ZZ0214-1]	Cellular Processes	Transport and catabolism	ko04138//Autophagy - yeast	K01381	-	-	-	--	Asp	--	plas 8, mito 7, E.R. 4, cyto 2.5, cyto_nucl 2.5, extr 2, golg 2
GL_000621-T1	GL_000621-T1	0	194.279	211.442	197.452	92.0074	77.4277	88.1692	98.169	78.8063	80.1146	151.478	147.217	145.118	ero-1	PIL36173.1 hypothetical protein GSI_01833 [Ganoderma sinense ZZ0214-1]	-	-	-	-	GO:0005575//cellular_component;GO:0005622//intracellular;GO:0005623//cell;GO:0005737//cytoplasm;GO:0005783//endoplasmic reticulum;GO:0005789//endoplasmic reticulum membrane;GO:0012505//endomembrane system;GO:0016020//membrane;GO:0031984//organelle subcompartment;GO:0042175//nuclear outer membrane-endoplasmic reticulum membrane network;GO:0043226//organelle;GO:0043227//membrane-bounded organelle;G…	GO:0003674//molecular_function;GO:0003756//protein disulfide isomerase activity;GO:0003824//catalytic activity;GO:0015035//protein disulfide oxidoreductase activity;GO:0015036//disulfide oxidoreductase activity;GO:0016491//oxidoreductase activity;GO:0016667//oxidoreductase activity, acting on a sulfur group of donors;GO:0016670//oxidoreductase activity, acting on a sulfur group of donors, oxygen …	GO:0006457//protein folding;GO:0006464//cellular protein modification process;GO:0006807//nitrogen compound metabolic process;GO:0008150//biological_process;GO:0008152//metabolic process;GO:0009987//cellular process;GO:0019538//protein metabolic process;GO:0034975//protein folding in endoplasmic reticulum;GO:0036211//protein modification process;GO:0043170//macromolecule metabolic process;GO:0043…	--	ERO1	--	mito 16, cyto 6, extr 2, nucl 1, plas 1, pero 1
GL_000622-T1	GL_000622-T1	0	3027.47	3066.04	3023	1178.13	1189.92	1273.91	1060.67	1002.55	1044.07	1878.91	1898.57	1855.58	vgl1	PIL36172.1 hypothetical protein GSI_01832 [Ganoderma sinense ZZ0214-1]	-	-	-	-	GO:0000322//storage vacuole;GO:0000323//lytic vacuole;GO:0000324//fungal-type vacuole;GO:0000329//fungal-type vacuole membrane;GO:0005575//cellular_component;GO:0005622//intracellular;GO:0005623//cell;GO:0005737//cytoplasm;GO:0005773//vacuole;GO:0005774//vacuolar membrane;GO:0005783//endoplasmic reticulum;GO:0005789//endoplasmic reticulum membrane;GO:0005844//polysome;GO:0010494//cytoplasmic stre…	GO:0001965//G-protein alpha-subunit binding;GO:0003674//molecular_function;GO:0003676//nucleic acid binding;GO:0003723//RNA binding;GO:0003729//mRNA binding;GO:0005488//binding;GO:0005515//protein binding;GO:0097159//organic cyclic compound binding;GO:1901363//heterocyclic compound binding	GO:0000003//reproduction;GO:0000280//nuclear division;GO:0000749//response to pheromone involved in conjugation with cellular fusion;GO:0000750//pheromone-dependent signal transduction involved in conjugation with cellular fusion;GO:0006325//chromatin organization;GO:0006342//chromatin silencing;GO:0006348//chromatin silencing at telomere;GO:0006355//regulation of transcription, DNA-templated;GO:…	--	KH_1	--	cyto 19.5, cyto_nucl 14, nucl 5.5
GL_000623-T1	GL_000623-T1;GL_000623-T2	0	57.6198	75.4843	53.9351	32.2205	49.6457	48.5027	40.2706	33.5185	52.2147	39.4898	40.2942	41.488	U2SURP	PIL36171.1 hypothetical protein GSI_01831 [Ganoderma sinense ZZ0214-1]	Genetic Information Processing	Transcription	ko03040//Spliceosome	K12842	GO:0005575//cellular_component;GO:0005622//intracellular;GO:0005623//cell;GO:0005634//nucleus;GO:0005686//U2 snRNP;GO:0030532//small nuclear ribonucleoprotein complex;GO:0032991//macromolecular complex;GO:0043226//organelle;GO:0043227//membrane-bounded organelle;GO:0043229//intracellular organelle;GO:0043231//intracellular membrane-bounded organelle;GO:0044422//organelle part;GO:0044424//intracel…	GO:0003674//molecular_function;GO:0003676//nucleic acid binding;GO:0003723//RNA binding;GO:0005488//binding;GO:0097159//organic cyclic compound binding;GO:1901363//heterocyclic compound binding	GO:0000375//RNA splicing, via transesterification reactions;GO:0000377//RNA splicing, via transesterification reactions with bulged adenosine as nucleophile;GO:0000398//mRNA splicing, via spliceosome;GO:0006139//nucleobase-containing compound metabolic process;GO:0006396//RNA processing;GO:0006397//mRNA processing;GO:0006725//cellular aromatic compound metabolic process;GO:0006807//nitrogen compo…	--	RRM_1	--	nucl 21, cyto_nucl 14, cyto 5
GL_000623-T2	GL_000623-T1;GL_000623-T2	0	57.6198	75.4843	53.9351	32.2205	49.6457	48.5027	40.2706	33.5185	52.2147	39.4898	40.2942	41.488	U2SURP	TBU33831.1 hypothetical protein BD311DRAFT_784792 [Dichomitus squalens]	Genetic Information Processing	Transcription	ko03040//Spliceosome	K12842	GO:0005575//cellular_component;GO:0005622//intracellular;GO:0005623//cell;GO:0005634//nucleus;GO:0005686//U2 snRNP;GO:0030532//small nuclear ribonucleoprotein complex;GO:0032991//macromolecular complex;GO:0043226//organelle;GO:0043227//membrane-bounded organelle;GO:0043229//intracellular organelle;GO:0043231//intracellular membrane-bounded organelle;GO:0044422//organelle part;GO:0044424//intracel…	GO:0003674//molecular_function;GO:0003676//nucleic acid binding;GO:0003723//RNA binding;GO:0005488//binding;GO:0097159//organic cyclic compound binding;GO:1901363//heterocyclic compound binding	GO:0000375//RNA splicing, via transesterification reactions;GO:0000377//RNA splicing, via transesterification reactions with bulged adenosine as nucleophile;GO:0000398//mRNA splicing, via spliceosome;GO:0006139//nucleobase-containing compound metabolic process;GO:0006396//RNA processing;GO:0006397//mRNA processing;GO:0006725//cellular aromatic compound metabolic process;GO:0006807//nitrogen compo…	--	RRM_1	--	nucl 20, cyto_nucl 13.5, cyto 5
GL_000624-T1	GL_000624-T1	0	1040.93	1041.81	1024.91	807.766	829.265	801.49	857.612	843.383	817.824	1115.2	1152.63	1106.43	Ppp5c	VWO97191.1 NOT4p [Ganoderma boninense]	-	-	-	-	GO:0005575//cellular_component;GO:0005622//intracellular;GO:0005623//cell;GO:0005634//nucleus;GO:0005737//cytoplasm;GO:0043226//organelle;GO:0043227//membrane-bounded organelle;GO:0043229//intracellular organelle;GO:0043231//intracellular membrane-bounded organelle;GO:0044424//intracellular part;GO:0044464//cell part	GO:0003674//molecular_function;GO:0003824//catalytic activity;GO:0004721//phosphoprotein phosphatase activity;GO:0004722//protein serine/threonine phosphatase activity;GO:0016787//hydrolase activity;GO:0016788//hydrolase activity, acting on ester bonds;GO:0016791//phosphatase activity;GO:0042578//phosphoric ester hydrolase activity	GO:0006464//cellular protein modification process;GO:0006470//protein dephosphorylation;GO:0006793//phosphorus metabolic process;GO:0006796//phosphate-containing compound metabolic process;GO:0006807//nitrogen compound metabolic process;GO:0007154//cell communication;GO:0007165//signal transduction;GO:0008150//biological_process;GO:0008152//metabolic process;GO:0009987//cellular process;GO:001631…	--	TPR_17	--	cyto 10.5, cyto_nucl 8.5, pero 7, nucl 5.5, mito 3
GL_000625-T1	GL_000625-T1	0.000506244	16.6453	9.58112	5.18004	NA	NA	NA	NA	NA	NA	2.48297	5.4944	4.47463	--	PIL36169.1 hypothetical protein GSI_01829 [Ganoderma sinense ZZ0214-1]	-	-	-	-	-	-	-	--	SLT	--	extr 27
GL_000626-T1	GL_000626-T1	0	250.828	244.243	244.287	231.274	228.003	208.621	205.62	193.653	220.454	293.44	278.914	252.733	MRI1	PIL36168.1 hypothetical protein GSI_01828 [Ganoderma sinense ZZ0214-1]	Metabolism;Metabolism	Global and overview maps;Amino acid metabolism	ko01100//Metabolic pathways;ko00270//Cysteine and methionine metabolism	K08963;K08963	GO:0005575//cellular_component;GO:0005622//intracellular;GO:0005623//cell;GO:0005634//nucleus;GO:0005737//cytoplasm;GO:0043226//organelle;GO:0043227//membrane-bounded organelle;GO:0043229//intracellular organelle;GO:0043231//intracellular membrane-bounded organelle;GO:0044424//intracellular part;GO:0044464//cell part	GO:0003674//molecular_function;GO:0003824//catalytic activity;GO:0016853//isomerase activity;GO:0016860//intramolecular oxidoreductase activity;GO:0016861//intramolecular oxidoreductase activity, interconverting aldoses and ketoses;GO:0046523//S-methyl-5-thioribose-1-phosphate isomerase activity	GO:0000096//sulfur amino acid metabolic process;GO:0000097//sulfur amino acid biosynthetic process;GO:0006082//organic acid metabolic process;GO:0006520//cellular amino acid metabolic process;GO:0006555//methionine metabolic process;GO:0006790//sulfur compound metabolic process;GO:0006807//nitrogen compound metabolic process;GO:0008150//biological_process;GO:0008152//metabolic process;GO:0008652/…	--	IF-2B	--	cyto 20.5, cyto_nucl 11, cysk 6
GL_000627-T1	GL_000627-T1	0	335.495	341.992	324.848	245.2	227.701	216.229	265.496	235.448	251.882	324.469	335.16	347.508	SPAC1F7.09c	PIL36167.1 hypothetical protein GSI_01827 [Ganoderma sinense ZZ0214-1]	Metabolism;Metabolism	Global and overview maps;Nucleotide metabolism	ko01100//Metabolic pathways;ko00230//Purine metabolism	K01477;K01477	-	GO:0003674//molecular_function;GO:0003824//catalytic activity;GO:0004037//allantoicase activity;GO:0016787//hydrolase activity;GO:0016810//hydrolase activity, acting on carbon-nitrogen (but not peptide) bonds;GO:0016813//hydrolase activity, acting on carbon-nitrogen (but not peptide) bonds, in linear amidines	GO:0000050//urea cycle;GO:0000255//allantoin metabolic process;GO:0000256//allantoin catabolic process;GO:0006807//nitrogen compound metabolic process;GO:0008150//biological_process;GO:0008152//metabolic process;GO:0009056//catabolic process;GO:0009058//biosynthetic process;GO:0009987//cellular process;GO:0017144//drug metabolic process;GO:0019627//urea metabolic process;GO:0034641//cellular nitr…	--	Allantoicase	--	cyto 16.5, cyto_nucl 10.5, cysk 4, mito 2, pero 2
GL_000628-T1	GL_000628-T1	0	66.0225	59.8776	46.1528	95.1667	97.6492	104.166	101.594	103.625	92.69	72.1294	61.8993	54.5832	--	XP_007361973.1 alpha/beta-hydrolase [Dichomitus squalens LYAD-421 SS1]	-	-	-	-	-	-	-	--	Abhydrolase_3	--	mito 12, nucl 7, cyto 4, plas 2
GL_000631-T1	GL_000631-T1	0	410.611	468.567	399.598	93.7575	110.133	109.037	194.313	189.2	174.396	447.346	414.747	418.512	xyl1	PIL36164.1 hypothetical protein GSI_01824 [Ganoderma sinense ZZ0214-1]	Metabolism;Metabolism	Global and overview maps;Carbohydrate metabolism	ko01100//Metabolic pathways;ko00040//Pentose and glucuronate interconversions	K17743;K17743	-	-	-	--	Aldo_ket_red	--	cyto 10, cyto_mito 8.499, cyto_nucl 7.666, cysk 7, cyto_pero 6.499, mito 5.5
GL_000632-T1	GL_000632-T1	0	76.8251	79.128	74.6501	56.6904	71.3191	62.9142	57.8511	63.436	50.4732	57.6356	65.4876	59.6872	PEX5	PIL36163.1 transporter [Ganoderma sinense ZZ0214-1]	Cellular Processes	Transport and catabolism	ko04146//Peroxisome	K13342	-	-	-	--	TPR_8	--	nucl 8, mito 8, mito_nucl 8, cyto 5
GL_000635-T1	GL_000635-T1	0	1330.44	1338.36	1471.02	664.913	673.539	495.31	1219.94	1277.72	1349.72	1137.59	1041.01	1085.53	--	PIL36161.1 hypothetical protein GSI_01821 [Ganoderma sinense ZZ0214-1]	-	-	-	-	GO:0005575//cellular_component;GO:0005622//intracellular;GO:0005623//cell;GO:0005737//cytoplasm;GO:0005783//endoplasmic reticulum;GO:0005794//Golgi apparatus;GO:0005798//Golgi-associated vesicle;GO:0012505//endomembrane system;GO:0030134//ER to Golgi transport vesicle;GO:0030135//coated vesicle;GO:0031410//cytoplasmic vesicle;GO:0031982//vesicle;GO:0043226//organelle;GO:0043227//membrane-bounded …	GO:0003674//molecular_function;GO:0005488//binding;GO:0005515//protein binding;GO:0017016//Ras GTPase binding;GO:0017137//Rab GTPase binding;GO:0019899//enzyme binding;GO:0031267//small GTPase binding;GO:0051020//GTPase binding	GO:0006810//transport;GO:0006888//ER to Golgi vesicle-mediated transport;GO:0008150//biological_process;GO:0016192//vesicle-mediated transport;GO:0046907//intracellular transport;GO:0048193//Golgi vesicle transport;GO:0051179//localization;GO:0051234//establishment of localization;GO:0051641//cellular localization;GO:0051649//establishment of localization in cell	--	PRA1	--	plas 24, pero 1, E.R. 1, vacu 1
GL_000636-T1	GL_000636-T1;GL_000636-T2	0	52.8783	38.8634	46.3653	52.2249	57.0853	68.38	23.757	40.115	48.4827	44.2061	48.9619	36.2562	ERT1	PIL36160.1 transporter [Ganoderma sinense ZZ0214-1]	-	-	-	-	GO:0005575//cellular_component;GO:0005622//intracellular;GO:0005623//cell;GO:0005634//nucleus;GO:0005737//cytoplasm;GO:0043226//organelle;GO:0043227//membrane-bounded organelle;GO:0043229//intracellular organelle;GO:0043231//intracellular membrane-bounded organelle;GO:0044424//intracellular part;GO:0044464//cell part	GO:0000976//transcription regulatory region sequence-specific DNA binding;GO:0000977//RNA polymerase II regulatory region sequence-specific DNA binding;GO:0000981//RNA polymerase II transcription factor activity, sequence-specific DNA binding;GO:0000982//transcription factor activity, RNA polymerase II core promoter proximal region sequence-specific binding;GO:0001012//RNA polymerase II regulator…	GO:0000122//negative regulation of transcription from RNA polymerase II promoter;GO:0000429//carbon catabolite regulation of transcription from RNA polymerase II promoter;GO:0000436//carbon catabolite activation of transcription from RNA polymerase II promoter;GO:0000437//carbon catabolite repression of transcription from RNA polymerase II promoter;GO:0006109//regulation of carbohydrate metabolic…	--	--	--	mito 14, nucl 6, cyto 3, plas 3
GL_000636-T2	GL_000636-T1;GL_000636-T2	0	52.8783	38.8634	46.3653	52.2249	57.0853	68.38	23.757	40.115	48.4827	44.2061	48.9619	36.2562	ERT1	PIL36160.1 transporter [Ganoderma sinense ZZ0214-1]	-	-	-	-	GO:0005575//cellular_component;GO:0005622//intracellular;GO:0005623//cell;GO:0005634//nucleus;GO:0005737//cytoplasm;GO:0043226//organelle;GO:0043227//membrane-bounded organelle;GO:0043229//intracellular organelle;GO:0043231//intracellular membrane-bounded organelle;GO:0044424//intracellular part;GO:0044464//cell part	GO:0000976//transcription regulatory region sequence-specific DNA binding;GO:0000977//RNA polymerase II regulatory region sequence-specific DNA binding;GO:0000981//RNA polymerase II transcription factor activity, sequence-specific DNA binding;GO:0000982//transcription factor activity, RNA polymerase II core promoter proximal region sequence-specific binding;GO:0001012//RNA polymerase II regulator…	GO:0000122//negative regulation of transcription from RNA polymerase II promoter;GO:0000429//carbon catabolite regulation of transcription from RNA polymerase II promoter;GO:0000436//carbon catabolite activation of transcription from RNA polymerase II promoter;GO:0000437//carbon catabolite repression of transcription from RNA polymerase II promoter;GO:0006109//regulation of carbohydrate metabolic…	--	--	--	nucl 15.5, cyto_nucl 14, cyto 9.5
GL_000638-T1	GL_000638-T1	0	45.0859	55.2393	47.7898	26.044	33.5309	29.0361	19.0284	38.813	19.5611	42.4338	45.3608	46.8938	ARR3	TBU53327.1 arsenical-resistance protein [Dichomitus squalens]	-	-	-	-	GO:0005575//cellular_component;GO:0005623//cell;GO:0005886//plasma membrane;GO:0016020//membrane;GO:0016021//integral component of membrane;GO:0031224//intrinsic component of membrane;GO:0044425//membrane part;GO:0044464//cell part;GO:0071944//cell periphery	GO:0003674//molecular_function;GO:0005215//transporter activity;GO:0008509//anion transmembrane transporter activity;GO:0015075//ion transmembrane transporter activity;GO:0015103//inorganic anion transmembrane transporter activity;GO:0015104//antimonite transmembrane transporter activity;GO:0015105//arsenite transmembrane transporter activity;GO:0015291//secondary active transmembrane transporter…	GO:0006810//transport;GO:0006811//ion transport;GO:0006820//anion transport;GO:0008150//biological_process;GO:0015698//inorganic anion transport;GO:0015699//antimonite transport;GO:0015700//arsenite transport;GO:0034220//ion transmembrane transport;GO:0051179//localization;GO:0051234//establishment of localization;GO:0055085//transmembrane transport;GO:0098656//anion transmembrane transport	--	SBF	--	plas 23, E.R. 2
GL_000641-T1	GL_000641-T1	0	14395.2	15231.4	14987.9	9987.83	9822.75	10203.8	9815.32	8940.9	8323.29	12700.1	12456.8	13233.7	gnb2l1	TBU47640.1 guanine nucleotide binding protein beta subunit [Dichomitus squalens]	-	-	-	-	GO:0005575//cellular_component;GO:0005622//intracellular;GO:0005623//cell;GO:0005737//cytoplasm;GO:0005829//cytosol;GO:0005840//ribosome;GO:0015935//small ribosomal subunit;GO:0022626//cytosolic ribosome;GO:0022627//cytosolic small ribosomal subunit;GO:0032991//macromolecular complex;GO:0043226//organelle;GO:0043228//non-membrane-bounded organelle;GO:0043229//intracellular organelle;GO:0043232//i…	GO:0001965//G-protein alpha-subunit binding;GO:0003674//molecular_function;GO:0005080//protein kinase C binding;GO:0005092//GDP-dissociation inhibitor activity;GO:0005488//binding;GO:0005515//protein binding;GO:0019899//enzyme binding;GO:0019900//kinase binding;GO:0019901//protein kinase binding;GO:0030234//enzyme regulator activity;GO:0030695//GTPase regulator activity;GO:0043021//ribonucleoprot…	GO:0000003//reproduction;GO:0000746//conjugation;GO:0000747//conjugation with cellular fusion;GO:0001403//invasive growth in response to glucose limitation;GO:0001932//regulation of protein phosphorylation;GO:0001934//positive regulation of protein phosphorylation;GO:0006417//regulation of translation;GO:0006446//regulation of translational initiation;GO:0006448//regulation of translational elong…	--	WD40	--	cyto_nucl 12.166, nucl 12, cyto 8, cyto_mito 5.665, cyto_pero 5.665, extr 4
GL_000642-T1	GL_000642-T1	0	255.998	252.206	279.243	193.563	222.181	187.242	240.079	215.089	193.503	253.214	237.036	227.437	NSNH	TBU56872.1 nucleoside hydrolase [Dichomitus squalens]	-	-	-	-	-	GO:0003674//molecular_function;GO:0003824//catalytic activity;GO:0008477//purine nucleosidase activity;GO:0016787//hydrolase activity;GO:0016798//hydrolase activity, acting on glycosyl bonds;GO:0016799//hydrolase activity, hydrolyzing N-glycosyl compounds;GO:0045437//uridine nucleosidase activity;GO:0050263//ribosylpyrimidine nucleosidase activity;GO:0070635//nicotinamide riboside hydrolase activ…	GO:0006139//nucleobase-containing compound metabolic process;GO:0006152//purine nucleoside catabolic process;GO:0006213//pyrimidine nucleoside metabolic process;GO:0006725//cellular aromatic compound metabolic process;GO:0006732//coenzyme metabolic process;GO:0006733//oxidoreduction coenzyme metabolic process;GO:0006753//nucleoside phosphate metabolic process;GO:0006793//phosphorus metabolic proc…	--	IU_nuc_hydro	--	extr 12, cyto 3, E.R. 3, mito 2, plas 2, cyto_nucl 2, pero 2, cysk 2
GL_000644-T1	GL_000644-T1	0	80.2138	65.9918	77.0605	72.2083	76.1837	65.6285	104.417	129.639	115.842	86.8371	96.708	96.8169	--	TBU56415.1 hypothetical protein BD310DRAFT_1040553 [Dichomitus squalens]	-	-	-	-	-	-	-	--	--	--	cyto 10.5, nucl 10, cyto_mito 7.5, mito 3.5
GL_000647-T1	GL_000647-T1	0	74393.6	71574.8	72722.1	31426.1	29528.6	31216.9	32245.8	27389.5	29664.8	61406.3	64059.5	61510.4	fdh	PIL36147.1 hypothetical protein GSI_01807 [Ganoderma sinense ZZ0214-1]	Metabolism;Metabolism;Metabolism;Metabolism	Global and overview maps;Global and overview maps;Carbohydrate metabolism;Energy metabolism	ko01100//Metabolic pathways;ko01200//Carbon metabolism;ko00630//Glyoxylate and dicarboxylate metabolism;ko00680//Methane metabolism	K00122;K00122;K00122;K00122	GO:0005575//cellular_component;GO:0005576//extracellular region;GO:0005622//intracellular;GO:0005623//cell;GO:0005737//cytoplasm;GO:0005829//cytosol;GO:0044424//intracellular part;GO:0044444//cytoplasmic part;GO:0044464//cell part	GO:0003674//molecular_function;GO:0003824//catalytic activity;GO:0008863//formate dehydrogenase (NAD+) activity;GO:0016491//oxidoreductase activity;GO:0016620//oxidoreductase activity, acting on the aldehyde or oxo group of donors, NAD or NADP as acceptor;GO:0016903//oxidoreductase activity, acting on the aldehyde or oxo group of donors	GO:0006082//organic acid metabolic process;GO:0006083//acetate metabolic process;GO:0008150//biological_process;GO:0008152//metabolic process;GO:0009056//catabolic process;GO:0009987//cellular process;GO:0015942//formate metabolic process;GO:0016054//organic acid catabolic process;GO:0016999//antibiotic metabolic process;GO:0017001//antibiotic catabolic process;GO:0017144//drug metabolic process;…	--	2-Hacid_dh	--	cyto 14, cyto_nucl 9, mito 5, nucl 2, pero 2, E.R. 2
GL_000649-T1	GL_000649-T1;GL_000649-T3	0	40.9336	29.7541	36.2753	NA	NA	NA	NA	NA	NA	28.0862	20.4916	40.8341	GCN5	PIL36145.1 hypothetical protein GSI_01805 [Ganoderma sinense ZZ0214-1]	-	-	-	-	GO:0000123//histone acetyltransferase complex;GO:0000124//SAGA complex;GO:0000228//nuclear chromosome;GO:0000775//chromosome, centromeric region;GO:0000785//chromatin;GO:0000790//nuclear chromatin;GO:0005575//cellular_component;GO:0005622//intracellular;GO:0005623//cell;GO:0005634//nucleus;GO:0005654//nucleoplasm;GO:0005671//Ada2/Gcn5/Ada3 transcription activator complex;GO:0005694//chromosome;GO…	GO:0003674//molecular_function;GO:0003712//transcription cofactor activity;GO:0003713//transcription coactivator activity;GO:0003824//catalytic activity;GO:0004402//histone acetyltransferase activity;GO:0005488//binding;GO:0005515//protein binding;GO:0008080//N-acetyltransferase activity;GO:0010484//H3 histone acetyltransferase activity;GO:0016407//acetyltransferase activity;GO:0016410//N-acyltra…	GO:0000003//reproduction;GO:0000122//negative regulation of transcription from RNA polymerase II promoter;GO:0000280//nuclear division;GO:0006139//nucleobase-containing compound metabolic process;GO:0006259//DNA metabolic process;GO:0006310//DNA recombination;GO:0006325//chromatin organization;GO:0006338//chromatin remodeling;GO:0006355//regulation of transcription, DNA-templated;GO:0006357//regu…	--	Acetyltransf_1	--	nucl 21.5, cyto_nucl 13, cyto 3.5
GL_000649-T3	GL_000649-T1;GL_000649-T3	0	40.9336	29.7541	36.2753	NA	NA	NA	NA	NA	NA	28.0862	20.4916	40.8341	GCN5	PIL36145.1 hypothetical protein GSI_01805 [Ganoderma sinense ZZ0214-1]	-	-	-	-	GO:0000123//histone acetyltransferase complex;GO:0000124//SAGA complex;GO:0000228//nuclear chromosome;GO:0000775//chromosome, centromeric region;GO:0000785//chromatin;GO:0000790//nuclear chromatin;GO:0005575//cellular_component;GO:0005622//intracellular;GO:0005623//cell;GO:0005634//nucleus;GO:0005654//nucleoplasm;GO:0005671//Ada2/Gcn5/Ada3 transcription activator complex;GO:0005694//chromosome;GO…	GO:0003674//molecular_function;GO:0003712//transcription cofactor activity;GO:0003713//transcription coactivator activity;GO:0003824//catalytic activity;GO:0004402//histone acetyltransferase activity;GO:0005488//binding;GO:0005515//protein binding;GO:0008080//N-acetyltransferase activity;GO:0010484//H3 histone acetyltransferase activity;GO:0016407//acetyltransferase activity;GO:0016410//N-acyltra…	GO:0000003//reproduction;GO:0000122//negative regulation of transcription from RNA polymerase II promoter;GO:0000280//nuclear division;GO:0006139//nucleobase-containing compound metabolic process;GO:0006259//DNA metabolic process;GO:0006310//DNA recombination;GO:0006325//chromatin organization;GO:0006338//chromatin remodeling;GO:0006355//regulation of transcription, DNA-templated;GO:0006357//regu…	--	Acetyltransf_1	--	nucl 17.5, cyto_nucl 12.333, cyto 6, cyto_mito 4.833
GL_000650-T1	GL_000650-T1	0	7208.42	7582.33	7653.36	3866	3790.93	3868.85	4806.06	4680.99	4245.59	6537.34	6799.48	6259.84	CPR2	PIL36144.1 hypothetical protein GSI_01804 [Ganoderma sinense ZZ0214-1]	-	-	-	-	GO:0000322//storage vacuole;GO:0000323//lytic vacuole;GO:0000324//fungal-type vacuole;GO:0005575//cellular_component;GO:0005622//intracellular;GO:0005623//cell;GO:0005737//cytoplasm;GO:0005773//vacuole;GO:0005783//endoplasmic reticulum;GO:0005788//endoplasmic reticulum lumen;GO:0012505//endomembrane system;GO:0031974//membrane-enclosed lumen;GO:0043226//organelle;GO:0043227//membrane-bounded orga…	GO:0003674//molecular_function;GO:0003755//peptidyl-prolyl cis-trans isomerase activity;GO:0003824//catalytic activity;GO:0016853//isomerase activity;GO:0016859//cis-trans isomerase activity	GO:0000413//protein peptidyl-prolyl isomerization;GO:0006457//protein folding;GO:0006464//cellular protein modification process;GO:0006807//nitrogen compound metabolic process;GO:0008150//biological_process;GO:0008152//metabolic process;GO:0009987//cellular process;GO:0018193//peptidyl-amino acid modification;GO:0018208//peptidyl-proline modification;GO:0019538//protein metabolic process;GO:00349…	--	Pro_isomerase	--	extr 17, E.R. 6, pero 3
GL_000651-T1	GL_000651-T1;GL_000651-T2	0.00913608	34.5603	NA	NA	65.4747	71.6501	54.207	NA	126.676	92.6691	15.0958	74.331	42.6781	DBP7	PIL36143.1 transporter [Ganoderma sinense ZZ0214-1]	-	-	-	-	GO:0005575//cellular_component;GO:0005622//intracellular;GO:0005623//cell;GO:0005634//nucleus;GO:0005730//nucleolus;GO:0005737//cytoplasm;GO:0031974//membrane-enclosed lumen;GO:0031981//nuclear lumen;GO:0043226//organelle;GO:0043227//membrane-bounded organelle;GO:0043228//non-membrane-bounded organelle;GO:0043229//intracellular organelle;GO:0043231//intracellular membrane-bounded organelle;GO:004…	GO:0003674//molecular_function;GO:0003724//RNA helicase activity;GO:0003824//catalytic activity;GO:0004004//ATP-dependent RNA helicase activity;GO:0004386//helicase activity;GO:0008026//ATP-dependent helicase activity;GO:0008186//RNA-dependent ATPase activity;GO:0016462//pyrophosphatase activity;GO:0016787//hydrolase activity;GO:0016817//hydrolase activity, acting on acid anhydrides;GO:0016818//h…	GO:0000463//maturation of LSU-rRNA from tricistronic rRNA transcript (SSU-rRNA, 5.8S rRNA, LSU-rRNA);GO:0000470//maturation of LSU-rRNA;GO:0006139//nucleobase-containing compound metabolic process;GO:0006364//rRNA processing;GO:0006396//RNA processing;GO:0006725//cellular aromatic compound metabolic process;GO:0006807//nitrogen compound metabolic process;GO:0008150//biological_process;GO:0008152/…	--	DEAD	--	nucl 11.5, cyto_nucl 11.5, cyto 10.5, mito 3
GL_000651-T2	GL_000651-T1;GL_000651-T2	0.00913608	34.5603	NA	NA	65.4747	71.6501	54.207	NA	126.676	92.6691	15.0958	74.331	42.6781	DBP7	PIL36143.1 transporter [Ganoderma sinense ZZ0214-1]	-	-	-	-	GO:0005575//cellular_component;GO:0005622//intracellular;GO:0005623//cell;GO:0005634//nucleus;GO:0005730//nucleolus;GO:0005737//cytoplasm;GO:0031974//membrane-enclosed lumen;GO:0031981//nuclear lumen;GO:0043226//organelle;GO:0043227//membrane-bounded organelle;GO:0043228//non-membrane-bounded organelle;GO:0043229//intracellular organelle;GO:0043231//intracellular membrane-bounded organelle;GO:004…	GO:0003674//molecular_function;GO:0003724//RNA helicase activity;GO:0003824//catalytic activity;GO:0004004//ATP-dependent RNA helicase activity;GO:0004386//helicase activity;GO:0008026//ATP-dependent helicase activity;GO:0008186//RNA-dependent ATPase activity;GO:0016462//pyrophosphatase activity;GO:0016787//hydrolase activity;GO:0016817//hydrolase activity, acting on acid anhydrides;GO:0016818//h…	GO:0000463//maturation of LSU-rRNA from tricistronic rRNA transcript (SSU-rRNA, 5.8S rRNA, LSU-rRNA);GO:0000470//maturation of LSU-rRNA;GO:0006139//nucleobase-containing compound metabolic process;GO:0006364//rRNA processing;GO:0006396//RNA processing;GO:0006725//cellular aromatic compound metabolic process;GO:0006807//nitrogen compound metabolic process;GO:0008150//biological_process;GO:0008152/…	--	DEAD	--	nucl 15.5, cyto_nucl 11.5, cyto 6.5, mito 3
GL_000652-T1	GL_000652-T1	0	50.1136	39.5683	36.4425	42.248	41.5191	22.0232	22.3259	20.3451	25.0163	41.5528	50.5143	30.3434	ESA1	PIL36142.1 transcription factor [Ganoderma sinense ZZ0214-1]	-	-	-	-	GO:0000123//histone acetyltransferase complex;GO:0000228//nuclear chromosome;GO:0000775//chromosome, centromeric region;GO:0000785//chromatin;GO:0000790//nuclear chromatin;GO:0000792//heterochromatin;GO:0005575//cellular_component;GO:0005622//intracellular;GO:0005623//cell;GO:0005634//nucleus;GO:0005654//nucleoplasm;GO:0005694//chromosome;GO:0005720//nuclear heterochromatin;GO:0005721//pericentri…	GO:0003674//molecular_function;GO:0003824//catalytic activity;GO:0004402//histone acetyltransferase activity;GO:0008080//N-acetyltransferase activity;GO:0010484//H3 histone acetyltransferase activity;GO:0010485//H4 histone acetyltransferase activity;GO:0016407//acetyltransferase activity;GO:0016410//N-acyltransferase activity;GO:0016740//transferase activity;GO:0016746//transferase activity, tran…	GO:0000183//chromatin silencing at rDNA;GO:0001207//histone displacement;GO:0001672//regulation of chromatin assembly or disassembly;GO:0006139//nucleobase-containing compound metabolic process;GO:0006259//DNA metabolic process;GO:0006260//DNA replication;GO:0006261//DNA-dependent DNA replication;GO:0006275//regulation of DNA replication;GO:0006281//DNA repair;GO:0006302//double-strand break repa…	--	Tudor-knot	--	nucl 13.5, cyto_nucl 12, cyto 9.5, pero 2
GL_000654-T2	GL_000654-T2	0	307.101	303.645	318.497	257.55	309.36	235.504	261.209	251.47	276.276	274.004	279.614	274.017	rbpj	PIL36140.1 transcription factor [Ganoderma sinense ZZ0214-1]	-	-	-	-	GO:0000228//nuclear chromosome;GO:0000785//chromatin;GO:0000790//nuclear chromatin;GO:0005575//cellular_component;GO:0005622//intracellular;GO:0005623//cell;GO:0005634//nucleus;GO:0005694//chromosome;GO:0031974//membrane-enclosed lumen;GO:0031981//nuclear lumen;GO:0043226//organelle;GO:0043227//membrane-bounded organelle;GO:0043228//non-membrane-bounded organelle;GO:0043229//intracellular organel…	GO:0000976//transcription regulatory region sequence-specific DNA binding;GO:0000977//RNA polymerase II regulatory region sequence-specific DNA binding;GO:0000978//RNA polymerase II core promoter proximal region sequence-specific DNA binding;GO:0000981//RNA polymerase II transcription factor activity, sequence-specific DNA binding;GO:0000982//transcription factor activity, RNA polymerase II core …	GO:0006139//nucleobase-containing compound metabolic process;GO:0006351//transcription, DNA-templated;GO:0006355//regulation of transcription, DNA-templated;GO:0006357//regulation of transcription from RNA polymerase II promoter;GO:0006366//transcription from RNA polymerase II promoter;GO:0006725//cellular aromatic compound metabolic process;GO:0006807//nitrogen compound metabolic process;GO:0008…	--	LAG1-DNAbind	--	extr 8, nucl 7, plas 6, cyto 4, mito_nucl 4
GL_000656-T1	GL_000656-T1	0	55.9248	21.4625	64.0169	53.9468	52.2447	41.0904	55.5806	59.2471	59.7166	55.2001	NA	35.7222	--	PIL36138.1 hypothetical protein GSI_01798 [Ganoderma sinense ZZ0214-1]	-	-	-	-	-	-	-	--	--	--	nucl 17, mito 4, cyto 4, cyto_mito 4
GL_000658-T1	GL_000658-T1	0	107.851	98.4259	114.142	108.058	118.533	101.422	162.407	144.436	107.072	132.75	138.827	151.258	--	TBU31676.1 hypothetical protein BD311DRAFT_688661 [Dichomitus squalens]	-	-	-	-	-	-	-	--	Pkinase	--	cyto 9.5, cyto_nucl 8.5, nucl 6.5, mito 6, pero 3
GL_000661-T1	GL_000661-T1	0	268.401	281.069	305.492	270.485	216.211	261.214	262.146	185.677	231.89	291.02	237.866	243.871	--	XP_007361982.1 uncharacterized protein DICSQDRAFT_79423 [Dichomitus squalens LYAD-421 SS1]	-	-	-	-	-	-	-	--	PAC4	--	mito 15, cyto 5, nucl 3, extr 3
GL_000662-T1	GL_000662-T1	0	451.758	387.811	408.224	295.133	308.756	269.723	278.274	248.795	315.187	446.129	437.86	434.708	YAK1	CDO75351.1 hypothetical protein BN946_scf184966.g19 [Trametes cinnabarina]	-	-	-	-	-	-	-	--	Pkinase	--	nucl 21, cyto_nucl 14.5, cyto 6
GL_000663-T2	GL_000663-T2	0	2295.92	2326.17	2337.61	1082.73	1244.6	1143.79	1050.38	1315.15	1047.3	2255.36	2179.3	2195.69	At1g17710	PIL36135.1 hypothetical protein GSI_01795 [Ganoderma sinense ZZ0214-1]	Metabolism;Metabolism	Global and overview maps;Metabolism of cofactors and vitamins	ko01100//Metabolic pathways;ko00750//Vitamin B6 metabolism	K13248;K13248	-	-	-	--	Put_Phosphatase	--	nucl 10.5, cyto_nucl 9.5, cyto 7.5, pero 4, mito 3
GL_000665-T1	GL_000665-T1	0	69.5696	54.2046	53.8932	48.9017	47.3505	74.7092	101.804	53.2628	37.4063	89.4493	93.6678	77.592	CYP52A3-A	PIL36132.1 cytochrome P450 [Ganoderma sinense ZZ0214-1]	-	-	-	-	-	-	-	--	p450	--	mito 8, plas 6, cyto_mito 6, cyto 4, extr 4
GL_000666-T1	GL_000666-T1	0	79.7201	75.8629	71.1606	47.9679	65.2759	69.2618	82.4553	71.6908	59.467	51.7414	50.6318	43.1631	tfb1	PIL36131.1 hypothetical protein GSI_01791 [Ganoderma sinense ZZ0214-1]	Genetic Information Processing;Genetic Information Processing	Replication and repair;Transcription	ko03420//Nucleotide excision repair;ko03022//Basal transcription factors	K03141;K03141	GO:0000109//nucleotide-excision repair complex;GO:0000112//nucleotide-excision repair factor 3 complex;GO:0000428//DNA-directed RNA polymerase complex;GO:0000439//core TFIIH complex;GO:0005575//cellular_component;GO:0005622//intracellular;GO:0005623//cell;GO:0005634//nucleus;GO:0005654//nucleoplasm;GO:0005667//transcription factor complex;GO:0005675//holo TFIIH complex;GO:0005737//cytoplasm;GO:00…	GO:0000988//transcription factor activity, protein binding;GO:0000990//transcription factor activity, core RNA polymerase binding;GO:0000991//transcription factor activity, core RNA polymerase II binding;GO:0003674//molecular_function;GO:0005488//binding;GO:0005543//phospholipid binding;GO:0008289//lipid binding;GO:0010314//phosphatidylinositol-5-phosphate binding;GO:0032266//phosphatidylinositol…	GO:0000717//nucleotide-excision repair, DNA duplex unwinding;GO:0006139//nucleobase-containing compound metabolic process;GO:0006259//DNA metabolic process;GO:0006281//DNA repair;GO:0006289//nucleotide-excision repair;GO:0006351//transcription, DNA-templated;GO:0006352//DNA-templated transcription, initiation;GO:0006355//regulation of transcription, DNA-templated;GO:0006357//regulation of transcr…	--	PH_TFIIH	--	nucl 14, mito 6, cyto 5
GL_000668-T1	GL_000668-T1	0	373.393	357.487	367.951	537.749	519.412	520.885	567.15	579.35	575.339	354.667	333.497	308.477	CUX1	PIL36130.1 hypothetical protein GSI_01790 [Ganoderma sinense ZZ0214-1]	-	-	-	-	GO:0000139//Golgi membrane;GO:0005575//cellular_component;GO:0005622//intracellular;GO:0005623//cell;GO:0005737//cytoplasm;GO:0005794//Golgi apparatus;GO:0012505//endomembrane system;GO:0016020//membrane;GO:0031090//organelle membrane;GO:0031984//organelle subcompartment;GO:0043226//organelle;GO:0043227//membrane-bounded organelle;GO:0043229//intracellular organelle;GO:0043231//intracellular memb…	-	GO:0006810//transport;GO:0008150//biological_process;GO:0016192//vesicle-mediated transport;GO:0048193//Golgi vesicle transport;GO:0051179//localization;GO:0051234//establishment of localization	--	CASP_C	--	nucl 15, cyto_nucl 13.5, cyto 8
GL_000669-T1	GL_000669-T1	0	615.358	601.695	631.132	258.452	295.02	258.507	273.563	224.393	256.673	418.494	467.618	424.151	MRPS9	VWO99565.1 E3 ubiquitin protein ligase (EC [Ganoderma boninense]	Genetic Information Processing	Translation	ko03010//Ribosome	K02996	GO:0000313//organellar ribosome;GO:0000314//organellar small ribosomal subunit;GO:0005575//cellular_component;GO:0005622//intracellular;GO:0005623//cell;GO:0005737//cytoplasm;GO:0005739//mitochondrion;GO:0005759//mitochondrial matrix;GO:0005761//mitochondrial ribosome;GO:0005763//mitochondrial small ribosomal subunit;GO:0005840//ribosome;GO:0015935//small ribosomal subunit;GO:0031974//membrane-en…	GO:0003674//molecular_function;GO:0003676//nucleic acid binding;GO:0003723//RNA binding;GO:0003735//structural constituent of ribosome;GO:0005198//structural molecule activity;GO:0005488//binding;GO:0097159//organic cyclic compound binding;GO:1901363//heterocyclic compound binding	GO:0000462//maturation of SSU-rRNA from tricistronic rRNA transcript (SSU-rRNA, 5.8S rRNA, LSU-rRNA);GO:0006139//nucleobase-containing compound metabolic process;GO:0006364//rRNA processing;GO:0006396//RNA processing;GO:0006412//translation;GO:0006518//peptide metabolic process;GO:0006725//cellular aromatic compound metabolic process;GO:0006807//nitrogen compound metabolic process;GO:0008150//bio…	--	Ribosomal_S9	--	mito 20, cyto 4, nucl 2
GL_000670-T1	GL_000670-T1	0	289.438	308.315	286.671	379.038	360.576	376.107	403.267	471.337	487.923	264.97	278.027	283.524	BRE1	PIL36128.1 hypothetical protein GSI_01788 [Ganoderma sinense ZZ0214-1]	-	-	-	-	GO:0000151//ubiquitin ligase complex;GO:0000228//nuclear chromosome;GO:0000775//chromosome, centromeric region;GO:0000785//chromatin;GO:0000790//nuclear chromatin;GO:0000792//heterochromatin;GO:0005575//cellular_component;GO:0005622//intracellular;GO:0005623//cell;GO:0005634//nucleus;GO:0005694//chromosome;GO:0005720//nuclear heterochromatin;GO:0005721//pericentric heterochromatin;GO:0031371//ubi…	GO:0003674//molecular_function;GO:0003676//nucleic acid binding;GO:0003677//DNA binding;GO:0003688//DNA replication origin binding;GO:0003690//double-stranded DNA binding;GO:0003824//catalytic activity;GO:0004842//ubiquitin-protein transferase activity;GO:0005488//binding;GO:0008270//zinc ion binding;GO:0016740//transferase activity;GO:0019787//ubiquitin-like protein transferase activity;GO:00431…	GO:0000003//reproduction;GO:0000075//cell cycle checkpoint;GO:0000077//DNA damage checkpoint;GO:0000209//protein polyubiquitination;GO:0000278//mitotic cell cycle;GO:0000722//telomere maintenance via recombination;GO:0000723//telomere maintenance;GO:0000724//double-strand break repair via homologous recombination;GO:0000725//recombinational repair;GO:0006139//nucleobase-containing compound metabo…	--	BRE1	--	nucl 24.5, cyto_nucl 14
GL_000673-T1	GL_000673-T1	0	998.134	950.763	1009.35	607.858	608.198	534.571	692.65	606.616	523.34	721.94	729.949	726.766	CAH	TBU59969.1 cyanamide hydratase [Dichomitus squalens]	Metabolism	Xenobiotics biodegradation and metabolism	ko00791//Atrazine degradation	K06035	-	GO:0003674//molecular_function;GO:0003824//catalytic activity;GO:0016829//lyase activity;GO:0016835//carbon-oxygen lyase activity;GO:0016836//hydro-lyase activity;GO:0018820//cyanamide hydratase activity	GO:0006805//xenobiotic metabolic process;GO:0006807//nitrogen compound metabolic process;GO:0008150//biological_process;GO:0008152//metabolic process;GO:0009410//response to xenobiotic stimulus;GO:0009987//cellular process;GO:0018890//cyanamide metabolic process;GO:0042221//response to chemical;GO:0044237//cellular metabolic process;GO:0050896//response to stimulus;GO:0050898//nitrile metabolic p…	--	HD	--	cyto 18, cyto_nucl 11.833, cyto_mito 10.499, pero 4, nucl 2.5
GL_000674-T1	GL_000674-T1	0	126.402	123.435	101.695	316.643	212.018	265.206	633.145	532.845	619.249	102.2	103.846	98.848	aco	PIL36122.1 hypothetical protein GSI_01782 [Ganoderma sinense ZZ0214-1]	-	-	-	-	-	-	-	--	DIOX_N	--	cyto 17, pero 4, mito 3, cysk 3
GL_000676-T1	GL_000676-T1	0	1078.67	1034.24	1037.7	610.55	579.615	622.195	617.456	582.036	518.469	754.898	730.544	699.103	rmt1	PIL36120.1 hypothetical protein GSI_01780 [Ganoderma sinense ZZ0214-1]	-	-	-	-	GO:0005575//cellular_component;GO:0005622//intracellular;GO:0005623//cell;GO:0005634//nucleus;GO:0005737//cytoplasm;GO:0005829//cytosol;GO:0043226//organelle;GO:0043227//membrane-bounded organelle;GO:0043229//intracellular organelle;GO:0043231//intracellular membrane-bounded organelle;GO:0044424//intracellular part;GO:0044444//cytoplasmic part;GO:0044464//cell part	GO:0003674//molecular_function;GO:0003824//catalytic activity;GO:0008168//methyltransferase activity;GO:0008170//N-methyltransferase activity;GO:0008276//protein methyltransferase activity;GO:0008469//histone-arginine N-methyltransferase activity;GO:0008757//S-adenosylmethionine-dependent methyltransferase activity;GO:0016273//arginine N-methyltransferase activity;GO:0016274//protein-arginine N-m…	GO:0006325//chromatin organization;GO:0006355//regulation of transcription, DNA-templated;GO:0006357//regulation of transcription from RNA polymerase II promoter;GO:0006403//RNA localization;GO:0006405//RNA export from nucleus;GO:0006406//mRNA export from nucleus;GO:0006464//cellular protein modification process;GO:0006479//protein methylation;GO:0006611//protein export from nucleus;GO:0006807//n…	--	Methyltransf_25	--	cyto_nucl 11, cyto 10.5, nucl 8.5, pero 6
GL_000680-T1	GL_000680-T1	0	214.139	221.285	196.145	154.711	174.313	139.936	173.993	208.367	177.129	166.055	175.845	176.676	--	PIL36117.1 hypothetical protein GSI_01777 [Ganoderma sinense ZZ0214-1]	-	-	-	-	-	-	-	--	--	--	nucl 20.5, cyto_nucl 13, cyto 4.5
GL_000683-T1	GL_000683-T1;GL_000683-T2	0.000339559	12.2858	11.4862	17.2194	13.9394	17.0525	8.88506	17.7296	12.4649	16.8525	17.2097	20.9874	17.6964	DBP10	PIL36115.1 transporter [Ganoderma sinense ZZ0214-1]	-	-	-	-	GO:0005575//cellular_component;GO:0005622//intracellular;GO:0005623//cell;GO:0005634//nucleus;GO:0005730//nucleolus;GO:0005737//cytoplasm;GO:0030684//preribosome;GO:0030687//preribosome, large subunit precursor;GO:0031974//membrane-enclosed lumen;GO:0031981//nuclear lumen;GO:0032991//macromolecular complex;GO:0043226//organelle;GO:0043227//membrane-bounded organelle;GO:0043228//non-membrane-bound…	GO:0003674//molecular_function;GO:0003724//RNA helicase activity;GO:0003824//catalytic activity;GO:0004004//ATP-dependent RNA helicase activity;GO:0004386//helicase activity;GO:0008026//ATP-dependent helicase activity;GO:0008186//RNA-dependent ATPase activity;GO:0016462//pyrophosphatase activity;GO:0016787//hydrolase activity;GO:0016817//hydrolase activity, acting on acid anhydrides;GO:0016818//h…	GO:0000460//maturation of 5.8S rRNA;GO:0000463//maturation of LSU-rRNA from tricistronic rRNA transcript (SSU-rRNA, 5.8S rRNA, LSU-rRNA);GO:0000466//maturation of 5.8S rRNA from tricistronic rRNA transcript (SSU-rRNA, 5.8S rRNA, LSU-rRNA);GO:0000470//maturation of LSU-rRNA;GO:0006139//nucleobase-containing compound metabolic process;GO:0006364//rRNA processing;GO:0006396//RNA processing;GO:000672…	--	DEAD	--	nucl 16.5, cyto_nucl 13, cyto 8.5
GL_000683-T2	GL_000683-T1;GL_000683-T2	0.000339559	12.2858	11.4862	17.2194	13.9394	17.0525	8.88506	17.7296	12.4649	16.8525	17.2097	20.9874	17.6964	DBP10	PIL36115.1 transporter [Ganoderma sinense ZZ0214-1]	-	-	-	-	GO:0005575//cellular_component;GO:0005622//intracellular;GO:0005623//cell;GO:0005634//nucleus;GO:0005730//nucleolus;GO:0005737//cytoplasm;GO:0030684//preribosome;GO:0030687//preribosome, large subunit precursor;GO:0031974//membrane-enclosed lumen;GO:0031981//nuclear lumen;GO:0032991//macromolecular complex;GO:0043226//organelle;GO:0043227//membrane-bounded organelle;GO:0043228//non-membrane-bound…	GO:0003674//molecular_function;GO:0003724//RNA helicase activity;GO:0003824//catalytic activity;GO:0004004//ATP-dependent RNA helicase activity;GO:0004386//helicase activity;GO:0008026//ATP-dependent helicase activity;GO:0008186//RNA-dependent ATPase activity;GO:0016462//pyrophosphatase activity;GO:0016787//hydrolase activity;GO:0016817//hydrolase activity, acting on acid anhydrides;GO:0016818//h…	GO:0000460//maturation of 5.8S rRNA;GO:0000463//maturation of LSU-rRNA from tricistronic rRNA transcript (SSU-rRNA, 5.8S rRNA, LSU-rRNA);GO:0000466//maturation of 5.8S rRNA from tricistronic rRNA transcript (SSU-rRNA, 5.8S rRNA, LSU-rRNA);GO:0000470//maturation of LSU-rRNA;GO:0006139//nucleobase-containing compound metabolic process;GO:0006364//rRNA processing;GO:0006396//RNA processing;GO:000672…	--	DEAD	--	nucl 19.5, cyto_nucl 12.5, cyto 4.5
GL_000684-T1	GL_000684-T1	0	74.3196	83.3182	89.3775	23.2675	33.3241	13.7611	28.7742	30.6008	35.6543	62.3582	58.4586	48.6504	SPAC1687.19c	PIL36114.1 hypothetical protein GSI_01774 [Ganoderma sinense ZZ0214-1]	-	-	-	-	-	GO:0003674//molecular_function;GO:0003824//catalytic activity;GO:0008479//queuine tRNA-ribosyltransferase activity;GO:0016740//transferase activity;GO:0016757//transferase activity, transferring glycosyl groups;GO:0016763//transferase activity, transferring pentosyl groups	GO:0006139//nucleobase-containing compound metabolic process;GO:0006396//RNA processing;GO:0006399//tRNA metabolic process;GO:0006400//tRNA modification;GO:0006725//cellular aromatic compound metabolic process;GO:0006807//nitrogen compound metabolic process;GO:0008033//tRNA processing;GO:0008150//biological_process;GO:0008152//metabolic process;GO:0009451//RNA modification;GO:0009987//cellular pr…	--	TGT	--	mito 15, cyto 4, plas 3, cyto_nucl 3
GL_000685-T1	GL_000685-T1	0	238.418	259.539	263.413	254.58	260.42	226.208	240.87	232.764	230.152	241.827	226.998	200.923	tyrS	PIL36113.1 hypothetical protein GSI_01773 [Ganoderma sinense ZZ0214-1]	Genetic Information Processing	Translation	ko00970//Aminoacyl-tRNA biosynthesis	K01866	GO:0005575//cellular_component;GO:0005622//intracellular;GO:0005623//cell;GO:0005737//cytoplasm;GO:0005739//mitochondrion;GO:0005759//mitochondrial matrix;GO:0005829//cytosol;GO:0031974//membrane-enclosed lumen;GO:0043226//organelle;GO:0043227//membrane-bounded organelle;GO:0043229//intracellular organelle;GO:0043231//intracellular membrane-bounded organelle;GO:0043233//organelle lumen;GO:0044422…	GO:0000166//nucleotide binding;GO:0003674//molecular_function;GO:0003676//nucleic acid binding;GO:0003723//RNA binding;GO:0003824//catalytic activity;GO:0004812//aminoacyl-tRNA ligase activity;GO:0004831//tyrosine-tRNA ligase activity;GO:0005488//binding;GO:0005515//protein binding;GO:0005524//ATP binding;GO:0008144//drug binding;GO:0016874//ligase activity;GO:0016875//ligase activity, forming ca…	GO:0000372//Group I intron splicing;GO:0000375//RNA splicing, via transesterification reactions;GO:0000376//RNA splicing, via transesterification reactions with guanosine as nucleophile;GO:0000959//mitochondrial RNA metabolic process;GO:0006082//organic acid metabolic process;GO:0006139//nucleobase-containing compound metabolic process;GO:0006396//RNA processing;GO:0006399//tRNA metabolic process…	--	tRNA-synt_1b	--	mito 21.5, cyto_mito 11.5, nucl 5
GL_000686-T1	GL_000686-T1	0	291.662	285.913	304.754	454.039	474.14	476.842	576.774	541.33	602.184	448.577	421.605	460.02	EMP70	PIL36112.1 transporter [Ganoderma sinense ZZ0214-1]	-	-	-	-	GO:0000322//storage vacuole;GO:0000323//lytic vacuole;GO:0000324//fungal-type vacuole;GO:0000329//fungal-type vacuole membrane;GO:0005575//cellular_component;GO:0005622//intracellular;GO:0005623//cell;GO:0005737//cytoplasm;GO:0005768//endosome;GO:0005773//vacuole;GO:0005774//vacuolar membrane;GO:0012505//endomembrane system;GO:0016020//membrane;GO:0016021//integral component of membrane;GO:003109…	-	GO:0001403//invasive growth in response to glucose limitation;GO:0006810//transport;GO:0006873//cellular ion homeostasis;GO:0006875//cellular metal ion homeostasis;GO:0006878//cellular copper ion homeostasis;GO:0007034//vacuolar transport;GO:0007124//pseudohyphal growth;GO:0008150//biological_process;GO:0009987//cellular process;GO:0016049//cell growth;GO:0016192//vesicle-mediated transport;GO:00…	--	EMP70	--	plas 20, E.R. 4, mito 1, extr 1, vacu 1
GL_000689-T1	GL_000689-T1	0.000506244	13.5958	9.38133	16.9097	26.9502	40.4001	27.6188	20.7725	48.5076	27.3086	10.4223	7.73808	12.9332	--	PIL36109.1 hypothetical protein GSI_01769 [Ganoderma sinense ZZ0214-1]	-	-	-	-	-	-	-	--	--	--	nucl 21.5, cyto_nucl 13, cyto 3.5
GL_000690-T1	GL_000690-T1	0	978.412	950.161	1013.38	643.996	554.122	664.528	532.859	577.371	537.942	928.49	941.367	905.489	hob3	PIL36108.1 transporter [Ganoderma sinense ZZ0214-1]	-	-	-	-	GO:0005575//cellular_component;GO:0005622//intracellular;GO:0005623//cell;GO:0005737//cytoplasm;GO:0005829//cytosol;GO:0005856//cytoskeleton;GO:0005937//mating projection;GO:0005938//cell cortex;GO:0015629//actin cytoskeleton;GO:0016020//membrane;GO:0030427//site of polarized growth;GO:0030479//actin cortical patch;GO:0030863//cortical cytoskeleton;GO:0030864//cortical actin cytoskeleton;GO:00310…	GO:0003674//molecular_function;GO:0005085//guanyl-nucleotide exchange factor activity;GO:0005088//Ras guanyl-nucleotide exchange factor activity;GO:0005089//Rho guanyl-nucleotide exchange factor activity;GO:0005488//binding;GO:0005515//protein binding;GO:0008092//cytoskeletal protein binding;GO:0017016//Ras GTPase binding;GO:0017048//Rho GTPase binding;GO:0019899//enzyme binding;GO:0031267//small…	GO:0000003//reproduction;GO:0000278//mitotic cell cycle;GO:0000281//mitotic cytokinesis;GO:0000746//conjugation;GO:0000747//conjugation with cellular fusion;GO:0000910//cytokinesis;GO:0000912//assembly of actomyosin apparatus involved in cytokinesis;GO:0000915//actomyosin contractile ring assembly;GO:0006810//transport;GO:0006897//endocytosis;GO:0006950//response to stress;GO:0006970//response to…	--	BAR	--	nucl 10.5, cyto_nucl 10, cyto 8.5, mito 5
GL_000691-T1	GL_000691-T1;GL_000691-T2	0	13.5147	8.08127	12.1895	NA	NA	NA	NA	NA	NA	NA	3.90346	5.35595	--	TFK86624.1 hypothetical protein K466DRAFT_587073 [Polyporus arcularius HHB13444]	-	-	-	-	-	-	-	--	Hemerythrin	--	mito 18, nucl 6, cyto 2
GL_000691-T2	GL_000691-T1;GL_000691-T2	0	13.5147	8.08127	12.1895	NA	NA	NA	NA	NA	NA	NA	3.90346	5.35595	--	TFK86624.1 hypothetical protein K466DRAFT_587073 [Polyporus arcularius HHB13444]	-	-	-	-	-	-	-	--	Hemerythrin	--	nucl 13, mito 6, cyto 5, golg 2
GL_000693-T1	GL_000693-T1	0.00406438	48.5756	49.9605	55.6311	NA	NA	NA	NA	NA	NA	34.9009	31.7434	28.3296	SPBC530.08	PIL36105.1 transcription factor [Ganoderma sinense ZZ0214-1]	-	-	-	-	-	-	-	--	Zn_clus	--	nucl 17.5, cyto_nucl 11.5, cyto 4.5, plas 2
GL_000696-T1	GL_000696-T1	0	1398.63	1438.82	1279.82	1109.25	1282.99	1142.93	1345.55	1227.47	1374.61	1307.54	1238.19	1248.55	cut23	TBU33911.1 TPR-like protein [Dichomitus squalens]	Cellular Processes;Cellular Processes;Genetic Information Processing	Cell growth and death;Cell growth and death;Folding, sorting and degradation	ko04111//Cell cycle - yeast;ko04113//Meiosis - yeast;ko04120//Ubiquitin mediated proteolysis	K03355;K03355;K03355	GO:0000151//ubiquitin ligase complex;GO:0000152//nuclear ubiquitin ligase complex;GO:0005575//cellular_component;GO:0005622//intracellular;GO:0005623//cell;GO:0005634//nucleus;GO:0005680//anaphase-promoting complex;GO:0031461//cullin-RING ubiquitin ligase complex;GO:0032991//macromolecular complex;GO:0043226//organelle;GO:0043227//membrane-bounded organelle;GO:0043229//intracellular organelle;GO:…	GO:0003674//molecular_function;GO:0005488//binding;GO:0005515//protein binding;GO:0030332//cyclin binding	GO:0006464//cellular protein modification process;GO:0006508//proteolysis;GO:0006511//ubiquitin-dependent protein catabolic process;GO:0006807//nitrogen compound metabolic process;GO:0007088//regulation of mitotic nuclear division;GO:0007346//regulation of mitotic cell cycle;GO:0008150//biological_process;GO:0008152//metabolic process;GO:0009056//catabolic process;GO:0009057//macromolecule catabo…	--	ANAPC8	--	nucl 16, mito 5, cyto 5, cyto_mito 5
GL_000698-T1	GL_000698-T1	0	220.113	194.119	208.641	126.601	134.737	152.633	229.453	197.572	149.034	150.377	201.291	192.819	SPAP8A3.06	PIL36100.1 hypothetical protein GSI_01760 [Ganoderma sinense ZZ0214-1]	Genetic Information Processing	Transcription	ko03040//Spliceosome	K12836	GO:0000243//commitment complex;GO:0005575//cellular_component;GO:0005622//intracellular;GO:0005623//cell;GO:0005634//nucleus;GO:0005681//spliceosomal complex;GO:0005684//U2-type spliceosomal complex;GO:0032991//macromolecular complex;GO:0043226//organelle;GO:0043227//membrane-bounded organelle;GO:0043229//intracellular organelle;GO:0043231//intracellular membrane-bounded organelle;GO:0044422//org…	GO:0003674//molecular_function;GO:0003676//nucleic acid binding;GO:0003723//RNA binding;GO:0005488//binding;GO:0030628//pre-mRNA 3'-splice site binding;GO:0036002//pre-mRNA binding;GO:0097159//organic cyclic compound binding;GO:1901363//heterocyclic compound binding	GO:0000375//RNA splicing, via transesterification reactions;GO:0000377//RNA splicing, via transesterification reactions with bulged adenosine as nucleophile;GO:0000398//mRNA splicing, via spliceosome;GO:0006139//nucleobase-containing compound metabolic process;GO:0006355//regulation of transcription, DNA-templated;GO:0006357//regulation of transcription from RNA polymerase II promoter;GO:0006396/…	--	zf-CCCH	--	mito 9, cyto_nucl 8, nucl 7, cyto 7, extr 2
GL_000700-T1	GL_000700-T1;GL_000700-T3	0	196.434	192.609	213.455	482.406	500.1	572.436	503.007	462.429	505.45	436.689	374.446	393.926	--	PIL36097.1 hypothetical protein GSI_01757 [Ganoderma sinense ZZ0214-1]	-	-	-	-	-	-	-	--	Mito_carr	--	plas 20, E.R. 3, vacu 2
GL_000700-T3	GL_000700-T1;GL_000700-T3	0	196.434	192.609	213.455	482.406	500.1	572.436	503.007	462.429	505.45	436.689	374.446	393.926	--	PIL36097.1 hypothetical protein GSI_01757 [Ganoderma sinense ZZ0214-1]	-	-	-	-	-	-	-	--	Mito_carr	--	plas 12, E.R. 6, mito 5, cyto 2, vacu 2
GL_000702-T1	GL_000702-T1	0	32.5208	30.0857	35.417	43.2125	44.9438	21.4653	33.3821	38.8424	34.8403	34.3893	36.9703	39.0425	fft2	PIL36096.1 hypothetical protein GSI_01756 [Ganoderma sinense ZZ0214-1]	-	-	-	-	GO:0000228//nuclear chromosome;GO:0000775//chromosome, centromeric region;GO:0000785//chromatin;GO:0000790//nuclear chromatin;GO:0000792//heterochromatin;GO:0005575//cellular_component;GO:0005622//intracellular;GO:0005623//cell;GO:0005634//nucleus;GO:0005694//chromosome;GO:0005720//nuclear heterochromatin;GO:0005737//cytoplasm;GO:0005739//mitochondrion;GO:0031934//mating-type region heterochromat…	GO:0000166//nucleotide binding;GO:0003674//molecular_function;GO:0003676//nucleic acid binding;GO:0003677//DNA binding;GO:0003678//DNA helicase activity;GO:0003682//chromatin binding;GO:0003824//catalytic activity;GO:0004003//ATP-dependent DNA helicase activity;GO:0004386//helicase activity;GO:0005488//binding;GO:0005524//ATP binding;GO:0008026//ATP-dependent helicase activity;GO:0008094//DNA-dep…	GO:0000122//negative regulation of transcription from RNA polymerase II promoter;GO:0000183//chromatin silencing at rDNA;GO:0000729//DNA double-strand break processing;GO:0006139//nucleobase-containing compound metabolic process;GO:0006259//DNA metabolic process;GO:0006281//DNA repair;GO:0006302//double-strand break repair;GO:0006323//DNA packaging;GO:0006325//chromatin organization;GO:0006333//c…	--	SNF2_N	--	nucl 17, mito 6, cyto 4
GL_000704-T1	GL_000704-T1	0	168.125	157.986	165.857	108.807	133.172	131.527	151.105	177.522	164.768	153.355	155.246	140.21	bet5	TBU33922.1 snare-like protein [Dichomitus squalens]	-	-	-	-	GO:0005575//cellular_component;GO:0005622//intracellular;GO:0005623//cell;GO:0005737//cytoplasm;GO:0005794//Golgi apparatus;GO:0005801//cis-Golgi network;GO:0012505//endomembrane system;GO:0030008//TRAPP complex;GO:0032991//macromolecular complex;GO:0043226//organelle;GO:0043227//membrane-bounded organelle;GO:0043229//intracellular organelle;GO:0043231//intracellular membrane-bounded organelle;GO…	GO:0003674//molecular_function;GO:0005085//guanyl-nucleotide exchange factor activity;GO:0005088//Ras guanyl-nucleotide exchange factor activity;GO:0005488//binding;GO:0005515//protein binding;GO:0017016//Ras GTPase binding;GO:0017112//Rab guanyl-nucleotide exchange factor activity;GO:0017137//Rab GTPase binding;GO:0019899//enzyme binding;GO:0031267//small GTPase binding;GO:0051020//GTPase bindin…	GO:0006810//transport;GO:0006886//intracellular protein transport;GO:0006888//ER to Golgi vesicle-mediated transport;GO:0008104//protein localization;GO:0008150//biological_process;GO:0015031//protein transport;GO:0015833//peptide transport;GO:0016192//vesicle-mediated transport;GO:0033036//macromolecule localization;GO:0034613//cellular protein localization;GO:0042886//amide transport;GO:0045184…	--	Sybindin	--	cyto_nucl 11, nucl 9.5, cyto 9.5, mito 7
GL_000706-T1	GL_000706-T1	0	65.9809	74.1545	64.3162	78.9286	72.0571	51.1966	62.49	54.701	52.9883	73.7645	67.3948	64.7432	RMT2	PIL36091.1 transporter [Ganoderma sinense ZZ0214-1]	-	-	-	-	GO:0005575//cellular_component;GO:0005622//intracellular;GO:0005623//cell;GO:0005634//nucleus;GO:0005737//cytoplasm;GO:0043226//organelle;GO:0043227//membrane-bounded organelle;GO:0043229//intracellular organelle;GO:0043231//intracellular membrane-bounded organelle;GO:0044424//intracellular part;GO:0044464//cell part	GO:0003674//molecular_function;GO:0003824//catalytic activity;GO:0008168//methyltransferase activity;GO:0008170//N-methyltransferase activity;GO:0008276//protein methyltransferase activity;GO:0008757//S-adenosylmethionine-dependent methyltransferase activity;GO:0016273//arginine N-methyltransferase activity;GO:0016274//protein-arginine N-methyltransferase activity;GO:0016740//transferase activity…	GO:0006082//organic acid metabolic process;GO:0006139//nucleobase-containing compound metabolic process;GO:0006464//cellular protein modification process;GO:0006479//protein methylation;GO:0006520//cellular amino acid metabolic process;GO:0006575//cellular modified amino acid metabolic process;GO:0006725//cellular aromatic compound metabolic process;GO:0006732//coenzyme metabolic process;GO:00067…	--	Ank_4	--	cysk 19, cyto 6
GL_000707-T1	GL_000707-T1	0	20.2637	27.554	27.679	55.3938	52.011	59.7759	86.3404	94.7338	100.63	44.6867	56.1693	52.4137	--	PIL36090.1 hypothetical protein GSI_01750 [Ganoderma sinense ZZ0214-1]	-	-	-	-	-	-	-	--	Amidohydro_1	--	extr 11, cyto 6.5, mito 5, cyto_nucl 4.5, nucl 1.5
GL_000711-T1	GL_000711-T1	0	575.543	566.329	621.031	305.289	389.919	365.955	453.707	306.688	471.591	383.122	463.031	386.794	yipf5	PIL36080.1 hypothetical protein GSI_01740 [Ganoderma sinense ZZ0214-1]	-	-	-	-	GO:0000139//Golgi membrane;GO:0005575//cellular_component;GO:0005622//intracellular;GO:0005623//cell;GO:0005737//cytoplasm;GO:0005783//endoplasmic reticulum;GO:0005789//endoplasmic reticulum membrane;GO:0005794//Golgi apparatus;GO:0005798//Golgi-associated vesicle;GO:0012505//endomembrane system;GO:0016020//membrane;GO:0016021//integral component of membrane;GO:0030134//ER to Golgi transport vesi…	GO:0003674//molecular_function;GO:0005488//binding;GO:0005515//protein binding;GO:0017016//Ras GTPase binding;GO:0017137//Rab GTPase binding;GO:0019899//enzyme binding;GO:0031267//small GTPase binding;GO:0051020//GTPase binding	GO:0006810//transport;GO:0006888//ER to Golgi vesicle-mediated transport;GO:0006906//vesicle fusion;GO:0006996//organelle organization;GO:0008150//biological_process;GO:0009987//cellular process;GO:0016043//cellular component organization;GO:0016050//vesicle organization;GO:0016192//vesicle-mediated transport;GO:0046907//intracellular transport;GO:0048193//Golgi vesicle transport;GO:0048280//vesi…	--	Yip1	--	plas 23, mito 1, pero 1, E.R. 1, vacu 1
GL_000712-T1	GL_000712-T1	0	93.4733	71.3268	88.9437	48.397	23.6237	36.3844	37.3167	33.53	58.5843	86.5347	105.135	130.046	NSA2	PIL36079.1 hypothetical protein GSI_01739 [Ganoderma sinense ZZ0214-1]	-	-	-	-	GO:0005575//cellular_component;GO:0005622//intracellular;GO:0005623//cell;GO:0005634//nucleus;GO:0005730//nucleolus;GO:0030684//preribosome;GO:0030687//preribosome, large subunit precursor;GO:0031974//membrane-enclosed lumen;GO:0031981//nuclear lumen;GO:0032991//macromolecular complex;GO:0043226//organelle;GO:0043227//membrane-bounded organelle;GO:0043228//non-membrane-bounded organelle;GO:004322…	-	GO:0000460//maturation of 5.8S rRNA;GO:0000463//maturation of LSU-rRNA from tricistronic rRNA transcript (SSU-rRNA, 5.8S rRNA, LSU-rRNA);GO:0000466//maturation of 5.8S rRNA from tricistronic rRNA transcript (SSU-rRNA, 5.8S rRNA, LSU-rRNA);GO:0000470//maturation of LSU-rRNA;GO:0006139//nucleobase-containing compound metabolic process;GO:0006364//rRNA processing;GO:0006396//RNA processing;GO:000672…	--	Ribosomal_S8e	--	nucl 15.5, mito_nucl 9.5, cyto 9
GL_000713-T1	GL_000713-T1	0	7.20796	8.1299	10.2668	NA	11.9606	10.7661	19.0843	3.79336	9.23313	1.83847	2.5013	6.40605	prkrip1	PIL36078.1 hypothetical protein GSI_01738 [Ganoderma sinense ZZ0214-1]	-	-	-	-	-	-	-	--	DUF1168	--	nucl 20, cyto_nucl 12, mito 5
GL_000715-T1	GL_000715-T1	0	2.7129	9.0403	7.33384	NA	3.27395	2.55447	1.73003	1.76691	10.6005	2.20114	7.65655	10.369	vti1	RDX41289.1 vesicle transport v-snare protein vti1 [Polyporus brumalis]	Cellular Processes;Genetic Information Processing	Transport and catabolism;Folding, sorting and degradation	ko04138//Autophagy - yeast;ko04130//SNARE interactions in vesicular transport	K08493;K08493	GO:0000139//Golgi membrane;GO:0000322//storage vacuole;GO:0000323//lytic vacuole;GO:0000324//fungal-type vacuole;GO:0000329//fungal-type vacuole membrane;GO:0005575//cellular_component;GO:0005622//intracellular;GO:0005623//cell;GO:0005737//cytoplasm;GO:0005768//endosome;GO:0005770//late endosome;GO:0005773//vacuole;GO:0005774//vacuolar membrane;GO:0005783//endoplasmic reticulum;GO:0005789//endopl…	GO:0000149//SNARE binding;GO:0003674//molecular_function;GO:0005484//SNAP receptor activity;GO:0005488//binding;GO:0005515//protein binding	GO:0006605//protein targeting;GO:0006623//protein targeting to vacuole;GO:0006810//transport;GO:0006886//intracellular protein transport;GO:0006888//ER to Golgi vesicle-mediated transport;GO:0006891//intra-Golgi vesicle-mediated transport;GO:0006892//post-Golgi vesicle-mediated transport;GO:0006896//Golgi to vacuole transport;GO:0006906//vesicle fusion;GO:0006914//autophagy;GO:0006996//organelle …	--	V-SNARE	--	nucl 20, cyto_nucl 14, cyto 6
GL_000716-T1	GL_000716-T1	0	283.726	307.978	268.172	80.7729	76.6592	81.9391	189.143	183.23	190.86	169.771	203.089	219.08	PFDN6	PIL36075.1 hypothetical protein GSI_01735 [Ganoderma sinense ZZ0214-1]	-	-	-	-	GO:0005575//cellular_component;GO:0005622//intracellular;GO:0005623//cell;GO:0005737//cytoplasm;GO:0016272//prefoldin complex;GO:0032991//macromolecular complex;GO:0044424//intracellular part;GO:0044464//cell part	GO:0003674//molecular_function;GO:0005488//binding;GO:0005515//protein binding;GO:0008092//cytoskeletal protein binding;GO:0015631//tubulin binding;GO:0051087//chaperone binding	GO:0006355//regulation of transcription, DNA-templated;GO:0006357//regulation of transcription from RNA polymerase II promoter;GO:0006457//protein folding;GO:0007021//tubulin complex assembly;GO:0008150//biological_process;GO:0009889//regulation of biosynthetic process;GO:0009891//positive regulation of biosynthetic process;GO:0009893//positive regulation of metabolic process;GO:0009987//cellular…	--	Prefoldin_2	--	cyto_nucl 13.833, nucl 13.5, cyto 12, mito_nucl 8.166
GL_000717-T1	GL_000717-T1	0	553.376	535.379	576.691	184.49	202.795	157.013	192.533	169.066	150.064	501.552	475.648	442.186	rpsQ	PIL36074.1 hypothetical protein GSI_01734 [Ganoderma sinense ZZ0214-1]	-	-	-	-	-	-	-	--	Ribosomal_S17	--	mito 16.5, cyto_mito 10, nucl 8
GL_000719-T1	GL_000719-T1	0	88.0896	81.4926	82.5044	93.5534	117.9	119.592	119.335	156.132	123.156	80.9288	85.6422	93.0078	SPAC26H5.02c	PIL36072.1 hypothetical protein GSI_01732 [Ganoderma sinense ZZ0214-1]	-	-	-	-	GO:0005575//cellular_component;GO:0005622//intracellular;GO:0005623//cell;GO:0005634//nucleus;GO:0005737//cytoplasm;GO:0043226//organelle;GO:0043227//membrane-bounded organelle;GO:0043229//intracellular organelle;GO:0043231//intracellular membrane-bounded organelle;GO:0044424//intracellular part;GO:0044464//cell part	GO:0003674//molecular_function;GO:0003824//catalytic activity;GO:0008047//enzyme activator activity;GO:0008094//DNA-dependent ATPase activity;GO:0016462//pyrophosphatase activity;GO:0016787//hydrolase activity;GO:0016817//hydrolase activity, acting on acid anhydrides;GO:0016818//hydrolase activity, acting on acid anhydrides, in phosphorus-containing anhydrides;GO:0016887//ATPase activity;GO:00171…	GO:0000278//mitotic cell cycle;GO:0000731//DNA synthesis involved in DNA repair;GO:0000733//DNA strand renaturation;GO:0006139//nucleobase-containing compound metabolic process;GO:0006259//DNA metabolic process;GO:0006260//DNA replication;GO:0006261//DNA-dependent DNA replication;GO:0006271//DNA strand elongation involved in DNA replication;GO:0006273//lagging strand elongation;GO:0006281//DNA re…	--	RuvB_N	--	nucl 12.5, cyto_nucl 9.5, mito 9, cyto 5.5
GL_000720-T1	GL_000720-T1;GL_000720-T3	0	670.241	736.765	691.189	965.492	984.61	1007.85	794.831	888.128	839.943	532.25	586.101	552.328	--	PIL36071.1 hypothetical protein GSI_01731 [Ganoderma sinense ZZ0214-1]	-	-	-	-	-	-	-	--	--	--	cysk 17, cyto 5.5, cyto_nucl 4, nucl 1.5
GL_000720-T3	GL_000720-T1;GL_000720-T3	0	670.241	736.765	691.189	965.492	984.61	1007.85	794.831	888.128	839.943	532.25	586.101	552.328	--	PIL36071.1 hypothetical protein GSI_01731 [Ganoderma sinense ZZ0214-1]	-	-	-	-	-	-	-	--	--	--	cysk 16, cyto 5, pero 3, mito 2
GL_000721-T1	GL_000721-T1	0	251.342	262.023	287.151	99.3216	88.1374	85.2401	73.964	91.2887	51.922	160.308	178.934	137.078	MET14	PIL36070.1 hypothetical protein GSI_01730 [Ganoderma sinense ZZ0214-1]	Metabolism;Metabolism;Metabolism	Global and overview maps;Nucleotide metabolism;Energy metabolism	ko01100//Metabolic pathways;ko00230//Purine metabolism;ko00920//Sulfur metabolism	K00860;K00860;K00860	GO:0005575//cellular_component;GO:0005622//intracellular;GO:0005623//cell;GO:0005737//cytoplasm;GO:0044424//intracellular part;GO:0044464//cell part	GO:0003674//molecular_function;GO:0003824//catalytic activity;GO:0004020//adenylylsulfate kinase activity;GO:0016301//kinase activity;GO:0016740//transferase activity;GO:0016772//transferase activity, transferring phosphorus-containing groups;GO:0016773//phosphotransferase activity, alcohol group as acceptor	GO:0000096//sulfur amino acid metabolic process;GO:0000103//sulfate assimilation;GO:0006082//organic acid metabolic process;GO:0006520//cellular amino acid metabolic process;GO:0006790//sulfur compound metabolic process;GO:0006793//phosphorus metabolic process;GO:0006796//phosphate-containing compound metabolic process;GO:0006807//nitrogen compound metabolic process;GO:0008150//biological_process…	--	APS_kinase	--	cyto 19.5, cyto_nucl 14.5, nucl 4.5
GL_000722-T1	GL_000722-T1	0	102.829	99.6425	107.635	69.7479	97.0483	69.5365	75.4339	114.73	121.543	118.088	94.4818	81.5277	KIC1	PIL36069.1 transporter [Ganoderma sinense ZZ0214-1]	-	-	-	-	GO:0000131//incipient cellular bud site;GO:0005575//cellular_component;GO:0005622//intracellular;GO:0005623//cell;GO:0005737//cytoplasm;GO:0005815//microtubule organizing center;GO:0005816//spindle pole body;GO:0005826//actomyosin contractile ring;GO:0005856//cytoskeleton;GO:0005933//cellular bud;GO:0005937//mating projection;GO:0005938//cell cortex;GO:0015629//actin cytoskeleton;GO:0015630//micr…	GO:0003674//molecular_function;GO:0003824//catalytic activity;GO:0004672//protein kinase activity;GO:0004674//protein serine/threonine kinase activity;GO:0005488//binding;GO:0005515//protein binding;GO:0008349//MAP kinase kinase kinase kinase activity;GO:0016301//kinase activity;GO:0016740//transferase activity;GO:0016772//transferase activity, transferring phosphorus-containing groups;GO:0016773…	GO:0000003//reproduction;GO:0000165//MAPK cascade;GO:0000185//activation of MAPKKK activity;GO:0000902//cell morphogenesis;GO:0001932//regulation of protein phosphorylation;GO:0001934//positive regulation of protein phosphorylation;GO:0006464//cellular protein modification process;GO:0006468//protein phosphorylation;GO:0006793//phosphorus metabolic process;GO:0006796//phosphate-containing compoun…	--	Pkinase	--	nucl 20, cyto 6
GL_000724-T1	GL_000724-T1	0	186.027	189.573	191.712	105.535	126.875	102.563	96.9762	82.2703	111.779	153.368	152.197	138.172	tif223	PIL36068.1 hypothetical protein GSI_01728 [Ganoderma sinense ZZ0214-1]	-	-	-	-	GO:0005575//cellular_component;GO:0005622//intracellular;GO:0005623//cell;GO:0005737//cytoplasm;GO:0005829//cytosol;GO:0005851//eukaryotic translation initiation factor 2B complex;GO:0032045//guanyl-nucleotide exchange factor complex;GO:0032991//macromolecular complex;GO:0044424//intracellular part;GO:0044444//cytoplasmic part;GO:0044464//cell part	GO:0003674//molecular_function;GO:0003676//nucleic acid binding;GO:0003723//RNA binding;GO:0003743//translation initiation factor activity;GO:0005085//guanyl-nucleotide exchange factor activity;GO:0005488//binding;GO:0005515//protein binding;GO:0008135//translation factor activity, RNA binding;GO:0019899//enzyme binding;GO:0051020//GTPase binding;GO:0097159//organic cyclic compound binding;GO:009…	GO:0002181//cytoplasmic translation;GO:0002183//cytoplasmic translational initiation;GO:0006412//translation;GO:0006413//translational initiation;GO:0006417//regulation of translation;GO:0006446//regulation of translational initiation;GO:0006518//peptide metabolic process;GO:0006807//nitrogen compound metabolic process;GO:0008150//biological_process;GO:0008152//metabolic process;GO:0009058//biosy…	--	NTP_transferase	--	cyto_nucl 13, nucl 11.5, cyto 9.5, mito 2, pero 2
GL_000725-T1	GL_000725-T1	0	2242.46	2307.9	2285.92	1762.82	1916.78	1887.01	1675.14	1717.13	1731.52	1890.83	1921.75	1838.26	NIP1	PIL36067.1 transcription factor [Ganoderma sinense ZZ0214-1]	-	-	-	-	GO:0005575//cellular_component;GO:0005622//intracellular;GO:0005623//cell;GO:0005737//cytoplasm;GO:0005852//eukaryotic translation initiation factor 3 complex;GO:0010494//cytoplasmic stress granule;GO:0016282//eukaryotic 43S preinitiation complex;GO:0032991//macromolecular complex;GO:0035770//ribonucleoprotein granule;GO:0036464//cytoplasmic ribonucleoprotein granule;GO:0043226//organelle;GO:0043…	GO:0003674//molecular_function;GO:0003676//nucleic acid binding;GO:0003723//RNA binding;GO:0003729//mRNA binding;GO:0003743//translation initiation factor activity;GO:0005488//binding;GO:0005515//protein binding;GO:0008135//translation factor activity, RNA binding;GO:0031369//translation initiation factor binding;GO:0097159//organic cyclic compound binding;GO:1901363//heterocyclic compound binding	GO:0001732//formation of cytoplasmic translation initiation complex;GO:0002181//cytoplasmic translation;GO:0002183//cytoplasmic translational initiation;GO:0006412//translation;GO:0006413//translational initiation;GO:0006518//peptide metabolic process;GO:0006807//nitrogen compound metabolic process;GO:0008150//biological_process;GO:0008152//metabolic process;GO:0009058//biosynthetic process;GO:00…	--	eIF-3c_N	--	nucl 17.5, cyto_nucl 13.5, cyto 6.5
GL_000726-T1	GL_000726-T1	0	246.77	259.326	229.81	681.811	728.604	768.778	588.099	560.109	575.518	317.718	305.053	200.468	--	PIL36066.1 hypothetical protein GSI_01726 [Ganoderma sinense ZZ0214-1]	-	-	-	-	-	-	-	--	--	--	plas 20, E.R. 3, cyto 2
GL_000727-T1	GL_000727-T1	0	125.642	124.446	123.223	210.572	182.872	251.636	153.137	115.005	122.543	132.079	136.688	151.236	L3HYPDH	TBU31584.1 Diaminopimelate epimerase-like protein [Dichomitus squalens]	Metabolism;Metabolism	Global and overview maps;Amino acid metabolism	ko01100//Metabolic pathways;ko00330//Arginine and proline metabolism	K18384;K18384	-	-	-	--	Pro_racemase	--	cyto 19.5, cyto_nucl 11, cysk 3, mito 2
GL_000730-T1	GL_000730-T1	0	164.592	172.309	158.348	167.664	147.524	149.377	208.934	187.225	180.804	136.067	146.368	141.05	--	RPD53505.1 hypothetical protein L227DRAFT_513125 [Lentinus tigrinus ALCF2SS1-6]	-	-	-	-	GO:0005575//cellular_component;GO:0005622//intracellular;GO:0005623//cell;GO:0005737//cytoplasm;GO:0005852//eukaryotic translation initiation factor 3 complex;GO:0010494//cytoplasmic stress granule;GO:0016282//eukaryotic 43S preinitiation complex;GO:0032991//macromolecular complex;GO:0035770//ribonucleoprotein granule;GO:0036464//cytoplasmic ribonucleoprotein granule;GO:0043226//organelle;GO:0043…	GO:0003674//molecular_function;GO:0003676//nucleic acid binding;GO:0003723//RNA binding;GO:0003729//mRNA binding;GO:0003743//translation initiation factor activity;GO:0005488//binding;GO:0005515//protein binding;GO:0008135//translation factor activity, RNA binding;GO:0031369//translation initiation factor binding;GO:0097159//organic cyclic compound binding;GO:1901363//heterocyclic compound binding	GO:0001732//formation of cytoplasmic translation initiation complex;GO:0002181//cytoplasmic translation;GO:0002183//cytoplasmic translational initiation;GO:0006412//translation;GO:0006413//translational initiation;GO:0006518//peptide metabolic process;GO:0006807//nitrogen compound metabolic process;GO:0008150//biological_process;GO:0008152//metabolic process;GO:0009058//biosynthetic process;GO:00…	--	CAP_GLY	--	nucl 16.5, cyto_nucl 12, mito 6, cyto 4.5
GL_000731-T1	GL_000731-T1	0	200.529	207.235	199.08	882.529	902.018	750.911	771.37	794.925	895.326	331.524	375.374	311.725	PGA	PIL36061.1 transporter [Ganoderma sinense ZZ0214-1]	-	-	-	-	-	-	-	--	Asp	--	extr 27
GL_000732-T1	GL_000732-T1	0	1842.64	1807.71	1788.38	1397.06	1339.01	1351.96	1454.11	1459.04	1521.27	1448.05	1448.3	1566.09	tif211	PIL36060.1 hypothetical protein GSI_01720 [Ganoderma sinense ZZ0214-1]	Genetic Information Processing;Cellular Processes	Folding, sorting and degradation;Transport and catabolism	ko04141//Protein processing in endoplasmic reticulum;ko04138//Autophagy - yeast	K03237;K03237	GO:0005575//cellular_component;GO:0005622//intracellular;GO:0005623//cell;GO:0005737//cytoplasm;GO:0005840//ribosome;GO:0005850//eukaryotic translation initiation factor 2 complex;GO:0005851//eukaryotic translation initiation factor 2B complex;GO:0010494//cytoplasmic stress granule;GO:0032991//macromolecular complex;GO:0033290//eukaryotic 48S preinitiation complex;GO:0035770//ribonucleoprotein gr…	GO:0003674//molecular_function;GO:0003676//nucleic acid binding;GO:0003723//RNA binding;GO:0003743//translation initiation factor activity;GO:0005488//binding;GO:0008135//translation factor activity, RNA binding;GO:0043021//ribonucleoprotein complex binding;GO:0043022//ribosome binding;GO:0044877//macromolecular complex binding;GO:0097159//organic cyclic compound binding;GO:1901363//heterocyclic …	GO:0000075//cell cycle checkpoint;GO:0000077//DNA damage checkpoint;GO:0000278//mitotic cell cycle;GO:0001731//formation of translation preinitiation complex;GO:0002181//cytoplasmic translation;GO:0002183//cytoplasmic translational initiation;GO:0006412//translation;GO:0006413//translational initiation;GO:0006518//peptide metabolic process;GO:0006807//nitrogen compound metabolic process;GO:000695…	--	S1	--	mito 12, cyto 10, cyto_nucl 9.5, nucl 5
GL_000733-T1	GL_000733-T1	0	328.592	360.769	328.639	158.831	206.201	211.409	244.645	216.999	196.73	376.814	344.471	355.005	SPAC4G9.20c	VWO95013.1 Calcium dependent mitochondrial carrier protein [Ganoderma boninense]	-	-	-	-	GO:0005575//cellular_component;GO:0005622//intracellular;GO:0005623//cell;GO:0005737//cytoplasm;GO:0005739//mitochondrion;GO:0005740//mitochondrial envelope;GO:0005743//mitochondrial inner membrane;GO:0016020//membrane;GO:0016021//integral component of membrane;GO:0019866//organelle inner membrane;GO:0031090//organelle membrane;GO:0031224//intrinsic component of membrane;GO:0031966//mitochondrial…	GO:0003674//molecular_function;GO:0005215//transporter activity;GO:0005326//neurotransmitter transporter activity;GO:0005342//organic acid transmembrane transporter activity;GO:0008324//cation transmembrane transporter activity;GO:0008509//anion transmembrane transporter activity;GO:0008514//organic anion transmembrane transporter activity;GO:0015075//ion transmembrane transporter activity;GO:001…	GO:0003333//amino acid transmembrane transport;GO:0006725//cellular aromatic compound metabolic process;GO:0006778//porphyrin-containing compound metabolic process;GO:0006779//porphyrin-containing compound biosynthetic process;GO:0006783//heme biosynthetic process;GO:0006807//nitrogen compound metabolic process;GO:0006810//transport;GO:0006811//ion transport;GO:0006812//cation transport;GO:000682…	--	Mito_carr	--	mito 16, cyto 3, cysk 3, pero 2, nucl 1, plas 1, extr 1
GL_000735-T1	GL_000735-T1	0	2157.97	2198.14	2138.78	1294.21	1281.64	1391.06	1225.45	1153.21	1064.43	1688.54	1646.33	1616.4	Nudt12	TBU48151.1 NUDIX hydrolase domain-like protein [Dichomitus squalens]	Metabolism;Cellular Processes;Metabolism	Global and overview maps;Transport and catabolism;Metabolism of cofactors and vitamins	ko01100//Metabolic pathways;ko04146//Peroxisome;ko00760//Nicotinate and nicotinamide metabolism	K03426;K03426;K03426	GO:0005575//cellular_component;GO:0005622//intracellular;GO:0005623//cell;GO:0005737//cytoplasm;GO:0005777//peroxisome;GO:0005829//cytosol;GO:0042579//microbody;GO:0043226//organelle;GO:0043227//membrane-bounded organelle;GO:0043229//intracellular organelle;GO:0043231//intracellular membrane-bounded organelle;GO:0044424//intracellular part;GO:0044444//cytoplasmic part;GO:0044464//cell part	GO:0000210//NAD+ diphosphatase activity;GO:0003674//molecular_function;GO:0003824//catalytic activity;GO:0004551//nucleotide diphosphatase activity;GO:0016462//pyrophosphatase activity;GO:0016787//hydrolase activity;GO:0016817//hydrolase activity, acting on acid anhydrides;GO:0016818//hydrolase activity, acting on acid anhydrides, in phosphorus-containing anhydrides	GO:0006139//nucleobase-containing compound metabolic process;GO:0006725//cellular aromatic compound metabolic process;GO:0006732//coenzyme metabolic process;GO:0006733//oxidoreduction coenzyme metabolic process;GO:0006734//NADH metabolic process;GO:0006753//nucleoside phosphate metabolic process;GO:0006793//phosphorus metabolic process;GO:0006796//phosphate-containing compound metabolic process;G…	--	NUDIX-like	--	mito 11.5, cyto_mito 9.833, cyto_nucl 7.333, cyto 7, nucl 6.5
GL_000738-T1	GL_000738-T1	0	119.441	114.352	105.057	72.4848	51.9426	78.3855	69.754	78.9602	61.3413	110.165	95.4993	85.6784	SPAC22H10.04	RPD52833.1 Metallo-dependent phosphatase [Lentinus tigrinus ALCF2SS1-6]	-	-	-	-	GO:0005575//cellular_component;GO:0005622//intracellular;GO:0005623//cell;GO:0005634//nucleus;GO:0005737//cytoplasm;GO:0005815//microtubule organizing center;GO:0005816//spindle pole body;GO:0005856//cytoskeleton;GO:0015630//microtubule cytoskeleton;GO:0032991//macromolecular complex;GO:0043226//organelle;GO:0043227//membrane-bounded organelle;GO:0043228//non-membrane-bounded organelle;GO:0043229…	GO:0003674//molecular_function;GO:0003824//catalytic activity;GO:0004721//phosphoprotein phosphatase activity;GO:0004722//protein serine/threonine phosphatase activity;GO:0016787//hydrolase activity;GO:0016788//hydrolase activity, acting on ester bonds;GO:0016791//phosphatase activity;GO:0042578//phosphoric ester hydrolase activity	GO:0000910//cytokinesis;GO:0005975//carbohydrate metabolic process;GO:0005976//polysaccharide metabolic process;GO:0005977//glycogen metabolic process;GO:0006073//cellular glucan metabolic process;GO:0006091//generation of precursor metabolites and energy;GO:0006112//energy reserve metabolic process;GO:0006464//cellular protein modification process;GO:0006470//protein dephosphorylation;GO:0006793…	--	Metallophos	--	cyto 11.5, cyto_nucl 8.5, extr 6, mito 5, nucl 2.5
GL_000743-T1	GL_000743-T1	0	2651.24	2692.43	2811.65	2186.35	2433.28	2251.6	1497.15	1872.28	1697.56	2450.6	2396.56	2284.03	rfbM	PIL36047.1 hypothetical protein GSI_01707 [Ganoderma sinense ZZ0214-1]	Metabolism;Metabolism;Metabolism;Metabolism	Global and overview maps;Global and overview maps;Carbohydrate metabolism;Carbohydrate metabolism	ko01100//Metabolic pathways;ko01110//Biosynthesis of secondary metabolites;ko00520//Amino sugar and nucleotide sugar metabolism;ko00051//Fructose and mannose metabolism	K00971;K00971;K00971;K00971	-	-	-	--	NTP_transferase	--	cyto 19, cyto_mito 13.333, cyto_nucl 10.833, mito 6.5
GL_000744-T1	GL_000744-T1;GL_000744-T2	0.00277823	11.5604	11.2201	13.28	27.571	29.6263	NA	NA	22.6448	NA	24.722	10.7894	22.4257	--	PIL36046.1 hypothetical protein GSI_01706 [Ganoderma sinense ZZ0214-1]	-	-	-	-	-	-	-	--	Gti1_Pac2	--	mito 13, nucl 12, cyto_nucl 8
GL_000744-T2	GL_000744-T1;GL_000744-T2	0.00277823	11.5604	11.2201	13.28	27.571	29.6263	NA	NA	22.6448	NA	24.722	10.7894	22.4257	--	PIL36046.1 hypothetical protein GSI_01706 [Ganoderma sinense ZZ0214-1]	-	-	-	-	-	-	-	--	Gti1_Pac2	--	nucl 14.5, cyto_nucl 9.5, mito 8, cyto 3.5
GL_000745-T1	GL_000745-T1	0	5175.1	4977.61	5012.72	1821.76	1725.59	1810.2	2162.29	2138.29	2116.34	3661.44	3559.35	3486.66	PLEKHA8	PIL36045.1 hypothetical protein GSI_01705 [Ganoderma sinense ZZ0214-1]	-	-	-	-	-	-	-	--	GLTP	--	cyto 13.5, cyto_nucl 7.5, E.R. 5, extr 4, mito 2
GL_000746-T1	GL_000746-T1	0	18.5109	9.47674	6.72958	NA	NA	NA	NA	NA	NA	NA	11.9193	2.92229	YKL069W	PIL36044.1 hypothetical protein GSI_01704 [Ganoderma sinense ZZ0214-1]	Metabolism;Metabolism	Global and overview maps;Amino acid metabolism	ko01100//Metabolic pathways;ko00270//Cysteine and methionine metabolism	K08968;K08968	GO:0005575//cellular_component;GO:0005622//intracellular;GO:0005623//cell;GO:0005634//nucleus;GO:0005737//cytoplasm;GO:0005829//cytosol;GO:0043226//organelle;GO:0043227//membrane-bounded organelle;GO:0043229//intracellular organelle;GO:0043231//intracellular membrane-bounded organelle;GO:0044424//intracellular part;GO:0044444//cytoplasmic part;GO:0044464//cell part	GO:0003674//molecular_function;GO:0003824//catalytic activity;GO:0016491//oxidoreductase activity;GO:0016667//oxidoreductase activity, acting on a sulfur group of donors;GO:0016671//oxidoreductase activity, acting on a sulfur group of donors, disulfide as acceptor;GO:0070191//methionine-R-sulfoxide reductase activity	GO:0006950//response to stress;GO:0006979//response to oxidative stress;GO:0008150//biological_process;GO:0008152//metabolic process;GO:0009987//cellular process;GO:0033554//cellular response to stress;GO:0034599//cellular response to oxidative stress;GO:0042221//response to chemical;GO:0050896//response to stimulus;GO:0051716//cellular response to stimulus;GO:0055114//oxidation-reduction process…	--	--	--	pero 10, nucl 6.5, cyto_nucl 6.5, cyto 5.5, extr 3
GL_000747-T1	GL_000747-T1	0	713.542	683.026	688.465	578.017	598.59	620.782	623.692	644.949	695.611	577.815	584.168	535.858	YNL247W	PIL36043.1 hypothetical protein GSI_01703 [Ganoderma sinense ZZ0214-1]	Genetic Information Processing	Translation	ko00970//Aminoacyl-tRNA biosynthesis	K01883	GO:0005575//cellular_component;GO:0005622//intracellular;GO:0005623//cell;GO:0005737//cytoplasm;GO:0044424//intracellular part;GO:0044464//cell part	GO:0000166//nucleotide binding;GO:0003674//molecular_function;GO:0003824//catalytic activity;GO:0004812//aminoacyl-tRNA ligase activity;GO:0004817//cysteine-tRNA ligase activity;GO:0005488//binding;GO:0005524//ATP binding;GO:0008144//drug binding;GO:0016874//ligase activity;GO:0016875//ligase activity, forming carbon-oxygen bonds;GO:0017076//purine nucleotide binding;GO:0030554//adenyl nucleotide…	GO:0002181//cytoplasmic translation;GO:0006082//organic acid metabolic process;GO:0006139//nucleobase-containing compound metabolic process;GO:0006399//tRNA metabolic process;GO:0006412//translation;GO:0006418//tRNA aminoacylation for protein translation;GO:0006423//cysteinyl-tRNA aminoacylation;GO:0006518//peptide metabolic process;GO:0006520//cellular amino acid metabolic process;GO:0006725//ce…	--	tRNA-synt_1e	--	mito 18, cyto_mito 13, cyto 6
GL_000749-T1	GL_000749-T1	0	42.1036	34.6682	38.6546	90.5757	82.6863	119.037	74.7064	68.5786	73.2077	39.1792	40.6672	47.5889	--	TBU31618.1 NAD(P)-binding protein [Dichomitus squalens]	-	-	-	-	-	-	-	--	CoA_binding_2	--	mito 21, cyto 5
GL_000750-T1	GL_000750-T1	0	47.6313	45.1951	49.0554	143.858	124.815	120.416	141.509	151.089	109.9	59.0093	62.9455	55.3342	cys12	TBU48130.1 PALP-domain-containing protein [Dichomitus squalens]	Metabolism;Metabolism;Metabolism;Metabolism;Metabolism;Metabolism	Global and overview maps;Global and overview maps;Global and overview maps;Global and overview maps;Amino acid metabolism;Energy metabolism	ko01100//Metabolic pathways;ko01110//Biosynthesis of secondary metabolites;ko01230//Biosynthesis of amino acids;ko01200//Carbon metabolism;ko00270//Cysteine and methionine metabolism;ko00920//Sulfur metabolism	K01738;K01738;K01738;K01738;K01738;K01738	GO:0005575//cellular_component;GO:0005622//intracellular;GO:0005623//cell;GO:0005737//cytoplasm;GO:0005739//mitochondrion;GO:0005740//mitochondrial envelope;GO:0005741//mitochondrial outer membrane;GO:0016020//membrane;GO:0019867//outer membrane;GO:0031090//organelle membrane;GO:0031966//mitochondrial membrane;GO:0031967//organelle envelope;GO:0031968//organelle outer membrane;GO:0031975//envelop…	GO:0003674//molecular_function;GO:0005488//binding;GO:0008144//drug binding;GO:0019842//vitamin binding;GO:0030170//pyridoxal phosphate binding;GO:0036094//small molecule binding;GO:0043167//ion binding;GO:0043168//anion binding;GO:0048037//cofactor binding;GO:0050662//coenzyme binding;GO:0070279//vitamin B6 binding;GO:0097159//organic cyclic compound binding;GO:1901363//heterocyclic compound bin…	-	--	PALP	--	mito 10.5, cyto_mito 10.5, cyto 9.5, extr 5
GL_000752-T1	GL_000752-T1	0	208.088	207.39	205.928	220.925	194.125	195.165	217.464	235.101	217.807	195.774	195.042	203.753	tpr1	VWO95029.1 Uncharacterized protein [Ganoderma boninense]	-	-	-	-	GO:0000428//DNA-directed RNA polymerase complex;GO:0000785//chromatin;GO:0005575//cellular_component;GO:0005622//intracellular;GO:0005623//cell;GO:0005634//nucleus;GO:0005654//nucleoplasm;GO:0005694//chromosome;GO:0008023//transcription elongation factor complex;GO:0016591//DNA-directed RNA polymerase II, holoenzyme;GO:0016593//Cdc73/Paf1 complex;GO:0030880//RNA polymerase complex;GO:0031974//mem…	GO:0000988//transcription factor activity, protein binding;GO:0000989//transcription factor activity, transcription factor binding;GO:0000993//RNA polymerase II core binding;GO:0001076//transcription factor activity, RNA polymerase II transcription factor binding;GO:0001098//basal transcription machinery binding;GO:0001099//basal RNA polymerase II transcription machinery binding;GO:0003674//molec…	GO:0000082//G1/S transition of mitotic cell cycle;GO:0000083//regulation of transcription involved in G1/S transition of mitotic cell cycle;GO:0000278//mitotic cell cycle;GO:0000414//regulation of histone H3-K36 methylation;GO:0000416//positive regulation of histone H3-K36 methylation;GO:0001015//snoRNA transcription from an RNA polymerase II promoter;GO:0001932//regulation of protein phosphoryla…	--	TPR_16	--	nucl 13, cyto_nucl 11.5, cyto 8, mito 2, pero 2
GL_000754-T1	GL_000754-T1	0	373.74	347.794	363.613	128.134	128.022	168.301	447.302	428.431	398.215	112.074	93.0386	83.1262	pr1	PIL36036.1 transporter [Ganoderma sinense ZZ0214-1]	-	-	-	-	-	-	-	--	Asp	--	extr 27
GL_000756-T1	GL_000756-T1	0.000835143	23.9253	24.8154	26.4334	NA	NA	NA	NA	NA	NA	13.2937	19.4485	NA	SETD6	PIL36034.1 transcription factor [Ganoderma sinense ZZ0214-1]	-	-	-	-	GO:0005575//cellular_component;GO:0005622//intracellular;GO:0005623//cell;GO:0005634//nucleus;GO:0043226//organelle;GO:0043227//membrane-bounded organelle;GO:0043229//intracellular organelle;GO:0043231//intracellular membrane-bounded organelle;GO:0044424//intracellular part;GO:0044464//cell part	GO:0003674//molecular_function;GO:0003824//catalytic activity;GO:0008168//methyltransferase activity;GO:0008170//N-methyltransferase activity;GO:0008276//protein methyltransferase activity;GO:0008757//S-adenosylmethionine-dependent methyltransferase activity;GO:0016278//lysine N-methyltransferase activity;GO:0016279//protein-lysine N-methyltransferase activity;GO:0016740//transferase activity;GO:…	GO:0006417//regulation of translation;GO:0006464//cellular protein modification process;GO:0006479//protein methylation;GO:0006807//nitrogen compound metabolic process;GO:0006950//response to stress;GO:0008150//biological_process;GO:0008152//metabolic process;GO:0008213//protein alkylation;GO:0009889//regulation of biosynthetic process;GO:0009987//cellular process;GO:0010468//regulation of gene e…	--	SET	--	nucl 11, cyto 10, cysk 4
GL_000757-T1	GL_000757-T1	0	428.658	450.743	420.33	384.716	376.455	365.062	501.348	475.596	528.254	356.978	294.911	283.477	--	PIL36022.1 hypothetical protein GSI_01682 [Ganoderma sinense ZZ0214-1]	-	-	-	-	-	-	-	--	CUE	--	nucl 20, cyto_nucl 14, cyto 6
GL_000761-T1	GL_000761-T1	0	18.7863	18.1281	17.5459	7.01367	4.06415	1.56563	NA	10.7305	11.9967	24.7762	11.7221	11.0684	GWT1	TBU47748.1 GWT1-domain-containing protein [Dichomitus squalens]	Metabolism;Metabolism	Global and overview maps;Glycan biosynthesis and metabolism	ko01100//Metabolic pathways;ko00563//Glycosylphosphatidylinositol (GPI)-anchor biosynthesis	K05283;K05283	GO:0005575//cellular_component;GO:0005622//intracellular;GO:0005623//cell;GO:0005737//cytoplasm;GO:0005783//endoplasmic reticulum;GO:0005789//endoplasmic reticulum membrane;GO:0012505//endomembrane system;GO:0016020//membrane;GO:0016021//integral component of membrane;GO:0031224//intrinsic component of membrane;GO:0031984//organelle subcompartment;GO:0042175//nuclear outer membrane-endoplasmic re…	GO:0003674//molecular_function;GO:0003824//catalytic activity;GO:0008374//O-acyltransferase activity;GO:0016740//transferase activity;GO:0016746//transferase activity, transferring acyl groups;GO:0016747//transferase activity, transferring acyl groups other than amino-acyl groups;GO:0032216//glucosaminyl-phosphotidylinositol O-acyltransferase activity	GO:0006464//cellular protein modification process;GO:0006497//protein lipidation;GO:0006505//GPI anchor metabolic process;GO:0006506//GPI anchor biosynthetic process;GO:0006629//lipid metabolic process;GO:0006643//membrane lipid metabolic process;GO:0006644//phospholipid metabolic process;GO:0006650//glycerophospholipid metabolic process;GO:0006661//phosphatidylinositol biosynthetic process;GO:00…	--	GWT1	--	plas 19, E.R. 5, mito 2
GL_000762-T1	GL_000762-T1	0	55.376	53.8614	76.7097	48.2193	71.036	72.0804	102.193	78.21	111.635	103.061	103.163	103.715	--	PIL30942.1 transporter [Ganoderma sinense ZZ0214-1]	-	-	-	-	-	-	-	--	FCH	--	cyto_nucl 14, nucl 12, cyto 10, mito 4
GL_000764-T1	GL_000764-T1	0.000835143	35.3354	35.2197	29.8243	31.8976	26.7755	33.2552	25.4792	33.8043	53.3935	45.5924	49.1605	38.4539	pac-1	XP_007359971.1 RhoGAP-domain-containing protein [Dichomitus squalens LYAD-421 SS1]	-	-	-	-	-	-	-	--	RhoGAP	--	nucl 16, cyto 4, mito 3, cyto_pero 3
GL_000765-T1	GL_000765-T1	0.000835143	20.0057	12.8037	8.38946	NA	14.8756	16.7063	34.5255	NA	20.7939	44.3832	13.9271	28.8897	HET-E1	TBU57618.1 hypothetical protein BD310DRAFT_543206 [Dichomitus squalens]	-	-	-	-	-	-	-	--	HET	--	cyto 10, nucl 7, mito 5, pero 2, plas 1, extr 1, cysk 1
GL_000770-T1	GL_000770-T1	0	44.5754	42.1035	41.505	52.8194	50.6607	50.019	47.4139	30.2222	46.198	33.5619	43.7785	73.3901	--	PIL36010.1 hypothetical protein GSI_01670 [Ganoderma sinense ZZ0214-1]	-	-	-	-	-	-	-	--	Gti1_Pac2	--	nucl 13.5, cyto_nucl 9.5, mito 8, cyto 4.5
GL_000773-T1	GL_000773-T1;GL_000773-T2	0	461.03	393.712	384.141	178.357	164.808	150.458	167.616	185.719	154.273	357.869	322.226	337.728	--	PIL36008.1 hypothetical protein GSI_01668 [Ganoderma sinense ZZ0214-1]	-	-	-	-	-	-	-	--	--	--	extr 26
GL_000773-T2	GL_000773-T1;GL_000773-T2	0	461.03	393.712	384.141	178.357	164.808	150.458	167.616	185.719	154.273	357.869	322.226	337.728	--	PIL36008.1 hypothetical protein GSI_01668 [Ganoderma sinense ZZ0214-1]	-	-	-	-	-	-	-	--	--	--	extr 13, cyto 5, mito 3, cyto_nucl 3, golg 3, cyto_pero 3
GL_000776-T1	GL_000776-T1	0	92.7379	101.728	101.132	34.9407	60.3795	52.6814	40.9085	45.0352	44.1024	55.387	65.3294	47.7842	--	PIL36006.1 hypothetical protein GSI_01666 [Ganoderma sinense ZZ0214-1]	-	-	-	-	-	-	-	--	DUF3844	--	extr 22, mito 4
GL_000780-T1	GL_000780-T1	0.00213395	NA	NA	NA	NA	55.0261	49.8845	39.2665	64.2444	31.5658	NA	44.266	36.1647	VMA16	XP_007371440.1 uncharacterized protein DICSQDRAFT_141749 [Dichomitus squalens LYAD-421 SS1]	Metabolism;Metabolism;Cellular Processes	Global and overview maps;Energy metabolism;Transport and catabolism	ko01100//Metabolic pathways;ko00190//Oxidative phosphorylation;ko04145//Phagosome	K03661;K03661;K03661	GO:0000220//vacuolar proton-transporting V-type ATPase, V0 domain;GO:0000322//storage vacuole;GO:0000323//lytic vacuole;GO:0000324//fungal-type vacuole;GO:0000329//fungal-type vacuole membrane;GO:0005575//cellular_component;GO:0005622//intracellular;GO:0005623//cell;GO:0005737//cytoplasm;GO:0005773//vacuole;GO:0005774//vacuolar membrane;GO:0016020//membrane;GO:0016021//integral component of membr…	GO:0003674//molecular_function;GO:0003824//catalytic activity;GO:0005215//transporter activity;GO:0008324//cation transmembrane transporter activity;GO:0015075//ion transmembrane transporter activity;GO:0015077//monovalent inorganic cation transmembrane transporter activity;GO:0015078//hydrogen ion transmembrane transporter activity;GO:0015318//inorganic solute uptake transmembrane transporter ac…	GO:0006810//transport;GO:0006811//ion transport;GO:0006812//cation transport;GO:0006873//cellular ion homeostasis;GO:0006885//regulation of pH;GO:0007035//vacuolar acidification;GO:0008150//biological_process;GO:0009987//cellular process;GO:0015672//monovalent inorganic cation transport;GO:0015988//energy coupled proton transmembrane transport, against electrochemical gradient;GO:0015991//ATP hyd…	--	ATP-synt_C	--	plas 17, mito 6, vacu 4
GL_000781-T1	GL_000781-T1	0	103.287	115.2	115.732	97.6606	94.306	82.761	136.088	127.956	117.239	105.221	98.2163	102.636	ARL3	XP_007371439.1 P-loop containing nucleoside triphosphate hydrolase protein [Dichomitus squalens LYAD-421 SS1]	-	-	-	-	GO:0005575//cellular_component;GO:0005622//intracellular;GO:0005623//cell;GO:0005737//cytoplasm;GO:0005794//Golgi apparatus;GO:0005829//cytosol;GO:0012505//endomembrane system;GO:0016020//membrane;GO:0042175//nuclear outer membrane-endoplasmic reticulum membrane network;GO:0043226//organelle;GO:0043227//membrane-bounded organelle;GO:0043229//intracellular organelle;GO:0043231//intracellular membr…	GO:0003674//molecular_function;GO:0003824//catalytic activity;GO:0003924//GTPase activity;GO:0016462//pyrophosphatase activity;GO:0016787//hydrolase activity;GO:0016817//hydrolase activity, acting on acid anhydrides;GO:0016818//hydrolase activity, acting on acid anhydrides, in phosphorus-containing anhydrides;GO:0017111//nucleoside-triphosphatase activity	GO:0006810//transport;GO:0006886//intracellular protein transport;GO:0006892//post-Golgi vesicle-mediated transport;GO:0006893//Golgi to plasma membrane transport;GO:0006950//response to stress;GO:0008104//protein localization;GO:0008150//biological_process;GO:0009987//cellular process;GO:0015031//protein transport;GO:0015833//peptide transport;GO:0016192//vesicle-mediated transport;GO:0033036//m…	--	Arf	--	cysk 16, cyto 6.5, cyto_nucl 6, nucl 4.5
GL_000786-T1	GL_000786-T1	0	83.6487	89.5593	94.4252	83.1858	76.7999	125.358	89.9385	92.3566	106.551	112.408	109.276	101.639	--	TBU31690.1 kinase-like domain-containing protein [Dichomitus squalens]	-	-	-	-	-	-	-	--	--	--	cyto_nucl 12.5, nucl 11, cyto 10, pero 2, mito 1, extr 1, golg 1, vacu 1
GL_000789-T1	GL_000789-T1	0	81.8593	80.0207	81.4353	88.7198	126.305	117.507	90.8913	85.0979	89.9533	98.6516	80.0663	84.4028	UMAG_11084	PIL36000.1 transporter [Ganoderma sinense ZZ0214-1]	-	-	-	-	GO:0000322//storage vacuole;GO:0000323//lytic vacuole;GO:0000324//fungal-type vacuole;GO:0005575//cellular_component;GO:0005622//intracellular;GO:0005623//cell;GO:0005737//cytoplasm;GO:0005768//endosome;GO:0005773//vacuole;GO:0005783//endoplasmic reticulum;GO:0005794//Golgi apparatus;GO:0005795//Golgi stack;GO:0005797//Golgi medial cisterna;GO:0005886//plasma membrane;GO:0005887//integral compone…	GO:0003674//molecular_function;GO:0005215//transporter activity;GO:0005216//ion channel activity;GO:0005244//voltage-gated ion channel activity;GO:0005247//voltage-gated chloride channel activity;GO:0005253//anion channel activity;GO:0005254//chloride channel activity;GO:0008308//voltage-gated anion channel activity;GO:0008509//anion transmembrane transporter activity;GO:0015075//ion transmembran…	GO:0006810//transport;GO:0006811//ion transport;GO:0006820//anion transport;GO:0006821//chloride transport;GO:0006873//cellular ion homeostasis;GO:0006875//cellular metal ion homeostasis;GO:0006878//cellular copper ion homeostasis;GO:0006879//cellular iron ion homeostasis;GO:0008150//biological_process;GO:0009987//cellular process;GO:0015698//inorganic anion transport;GO:0019725//cellular homeost…	--	Voltage_CLC	--	plas 27
GL_000792-T1	GL_000792-T1	0	6225.94	6168.57	6044.1	7241.15	6959.97	6776.92	4974.25	4973.11	4903.56	9676.8	9693.17	9835.38	mvd	G9BIY1.1 RecName: Full=Diphosphomevalonate decarboxylase; AltName: Full=Mevalonate pyrophosphate decarboxylase [Ganoderma lucidum]	Metabolism;Metabolism;Metabolism	Global and overview maps;Global and overview maps;Metabolism of terpenoids and polyketides	ko01100//Metabolic pathways;ko01110//Biosynthesis of secondary metabolites;ko00900//Terpenoid backbone biosynthesis	K01597;K01597;K01597	GO:0005575//cellular_component;GO:0005622//intracellular;GO:0005623//cell;GO:0005737//cytoplasm;GO:0005829//cytosol;GO:0044424//intracellular part;GO:0044444//cytoplasmic part;GO:0044464//cell part	GO:0003674//molecular_function;GO:0003824//catalytic activity;GO:0004163//diphosphomevalonate decarboxylase activity;GO:0016829//lyase activity;GO:0016830//carbon-carbon lyase activity;GO:0016831//carboxy-lyase activity	GO:0006066//alcohol metabolic process;GO:0006084//acetyl-CoA metabolic process;GO:0006139//nucleobase-containing compound metabolic process;GO:0006163//purine nucleotide metabolic process;GO:0006629//lipid metabolic process;GO:0006637//acyl-CoA metabolic process;GO:0006644//phospholipid metabolic process;GO:0006694//steroid biosynthetic process;GO:0006696//ergosterol biosynthetic process;GO:00067…	--	GHMP_kinases_N	--	cyto 15, cyto_mito 13.833, mito 11.5, cyto_nucl 8.333
GL_000793-T1	GL_000793-T1	0	286.856	275.437	270.279	299.903	242.306	298.565	251.747	269.4	259.802	230.935	240.762	200.043	CCR4	PIL35997.1 hypothetical protein GSI_01657 [Ganoderma sinense ZZ0214-1]	Genetic Information Processing	Folding, sorting and degradation	ko03018//RNA degradation	K12603	GO:0000932//cytoplasmic mRNA processing body;GO:0005575//cellular_component;GO:0005622//intracellular;GO:0005623//cell;GO:0005737//cytoplasm;GO:0030014//CCR4-NOT complex;GO:0030015//CCR4-NOT core complex;GO:0032991//macromolecular complex;GO:0035770//ribonucleoprotein granule;GO:0036464//cytoplasmic ribonucleoprotein granule;GO:0043226//organelle;GO:0043228//non-membrane-bounded organelle;GO:0043…	GO:0000175//3'-5'-exoribonuclease activity;GO:0003674//molecular_function;GO:0003824//catalytic activity;GO:0004518//nuclease activity;GO:0004527//exonuclease activity;GO:0004532//exoribonuclease activity;GO:0004540//ribonuclease activity;GO:0008408//3'-5' exonuclease activity;GO:0016787//hydrolase activity;GO:0016788//hydrolase activity, acting on ester bonds;GO:0016796//exonuclease activity, ac…	GO:0000075//cell cycle checkpoint;GO:0000076//DNA replication checkpoint;GO:0000288//nuclear-transcribed mRNA catabolic process, deadenylation-dependent decay;GO:0000289//nuclear-transcribed mRNA poly(A) tail shortening;GO:0000956//nuclear-transcribed mRNA catabolic process;GO:0006139//nucleobase-containing compound metabolic process;GO:0006259//DNA metabolic process;GO:0006260//DNA replication;G…	--	LRR_8	--	cyto 13.5, cyto_nucl 10.833, cyto_mito 10.166, nucl 6, mito 5.5
GL_000794-T1	GL_000794-T1	0	133.774	131.174	137.476	102.91	110.151	94.0057	76.1885	84.0872	99.8045	125.708	117.841	108.799	ytbE	PIL35996.1 hypothetical protein GSI_01656 [Ganoderma sinense ZZ0214-1]	-	-	-	-	-	-	-	--	Aldo_ket_red	--	mito 12, extr 12, cyto 2.5
GL_000795-T1	GL_000795-T1	0	226.522	236.28	229.49	161.434	160.495	169.966	182.038	202.048	255.745	267.811	250.781	249.829	--	PIL35995.1 hypothetical protein GSI_01655 [Ganoderma sinense ZZ0214-1]	-	-	-	-	-	-	-	--	Pkinase	--	nucl 13, cyto 7.5, mito_nucl 7.5, cyto_pero 5.5
GL_000798-T1	GL_000798-T1	0	38.0247	44.2904	48.5912	45.4341	53.7903	42.6375	43.4618	65.807	53.6234	25.9005	37.4882	35.082	--	PIL35995.1 hypothetical protein GSI_01655 [Ganoderma sinense ZZ0214-1]	-	-	-	-	-	-	-	--	Pkinase	--	nucl 7, mito 6, cyto 6, cyto_mito 6
GL_000799-T1	GL_000799-T1	0	28.6987	29.5813	27.1304	NA	NA	NA	NA	NA	NA	21.4714	22.8485	1.45781	--	PIL35986.1 hypothetical protein GSI_01646 [Ganoderma sinense ZZ0214-1]	-	-	-	-	-	-	-	--	--	--	cysk 10, nucl 8, cyto 6, mito 2
GL_000800-T1	GL_000800-T1	0	209.29	196.788	206.956	171.659	181.84	174.999	239.262	309.805	257.65	240.141	252.033	246.232	--	PIL35985.1 hypothetical protein GSI_01645 [Ganoderma sinense ZZ0214-1]	-	-	-	-	-	-	-	--	--	--	nucl 11, cyto 9, pero 3, mito 1, extr 1, golg 1, cysk 1
GL_000805-T1	GL_000805-T1	0	53.7992	53.6769	43.7455	92.396	91.3338	68.6002	95.9719	90.3448	108.441	19.0481	13.9611	33.0911	vpr	PIL35982.1 hypothetical protein GSI_01642 [Ganoderma sinense ZZ0214-1]	-	-	-	-	-	-	-	--	Peptidase_S8	--	extr 24, cyto 2
GL_000806-T1	GL_000806-T1	0	60.5298	63.0338	70.1129	1548.5	1661.14	1598.36	2360.89	2396.56	2226.8	106.137	82.3897	87.0527	--	PIL35981.1 hypothetical protein GSI_01641 [Ganoderma sinense ZZ0214-1]	-	-	-	-	-	-	-	--	Cupin_2	--	mito 23, cyto 3
GL_000807-T1	GL_000807-T1	0	755.744	772.504	823.38	541.506	577.123	575.676	756.486	724.438	805.592	672.05	692.948	644.457	GRXC1	PIL35980.1 hypothetical protein GSI_01640 [Ganoderma sinense ZZ0214-1]	-	-	-	-	-	-	-	--	Glutaredoxin	--	mito 16, extr 8, mito_nucl 8
GL_000811-T1	GL_000811-T1	0	79.388	76.0666	79.3066	63.5366	60.3187	58.5456	68.4421	60.5559	66.4052	65.1189	60.4473	64.4154	COG2	PIL35979.1 hypothetical protein GSI_01639 [Ganoderma sinense ZZ0214-1]	-	-	-	-	-	-	-	--	COG2	--	cyto 13, cyto_nucl 12.5, nucl 8, mito 3
GL_000812-T1	GL_000812-T1	0	175.311	167.332	154.327	145.967	138.347	146.169	178.574	158.903	156.766	167.143	166.384	174.71	VPS8	PIL35978.1 transcription factor [Ganoderma sinense ZZ0214-1]	Cellular Processes	Transport and catabolism	ko04138//Autophagy - yeast	K20178	GO:0005575//cellular_component;GO:0005622//intracellular;GO:0005623//cell;GO:0005737//cytoplasm;GO:0005768//endosome;GO:0012505//endomembrane system;GO:0031410//cytoplasmic vesicle;GO:0031982//vesicle;GO:0032991//macromolecular complex;GO:0033263//CORVET complex;GO:0043226//organelle;GO:0043227//membrane-bounded organelle;GO:0043229//intracellular organelle;GO:0044422//organelle part;GO:0044424//…	GO:0003674//molecular_function;GO:0005488//binding;GO:0008270//zinc ion binding;GO:0043167//ion binding;GO:0043169//cation binding;GO:0046872//metal ion binding;GO:0046914//transition metal ion binding	GO:0006810//transport;GO:0006886//intracellular protein transport;GO:0007034//vacuolar transport;GO:0008104//protein localization;GO:0008150//biological_process;GO:0015031//protein transport;GO:0015833//peptide transport;GO:0016192//vesicle-mediated transport;GO:0033036//macromolecule localization;GO:0034613//cellular protein localization;GO:0042886//amide transport;GO:0045184//establishment of p…	--	Vps8	--	cyto_nucl 10, nucl 9, cyto 9, mito 5, plas 2
GL_000813-T1	GL_000813-T1	0.000506244	58.519	52.8286	54.9182	45.043	28.1069	44.7092	38.6726	NA	NA	42.0433	38.2996	37.2923	--	VWP00754.1 Phosphatidate cytidylyltransferase (EC [Ganoderma boninense]	-	-	-	-	GO:0000118//histone deacetylase complex;GO:0000228//nuclear chromosome;GO:0000785//chromatin;GO:0000790//nuclear chromatin;GO:0005575//cellular_component;GO:0005622//intracellular;GO:0005623//cell;GO:0005634//nucleus;GO:0005654//nucleoplasm;GO:0005694//chromosome;GO:0005737//cytoplasm;GO:0031974//membrane-enclosed lumen;GO:0031981//nuclear lumen;GO:0032221//Rpd3S complex;GO:0032991//macromolecula…	GO:0003674//molecular_function;GO:0003824//catalytic activity;GO:0005488//binding;GO:0005515//protein binding;GO:0008134//transcription factor binding;GO:0016740//transferase activity;GO:0019787//ubiquitin-like protein transferase activity;GO:0035064//methylated histone binding;GO:0042393//histone binding;GO:0061659//ubiquitin-like protein ligase activity	GO:0006275//regulation of DNA replication;GO:0006325//chromatin organization;GO:0006338//chromatin remodeling;GO:0006355//regulation of transcription, DNA-templated;GO:0006357//regulation of transcription from RNA polymerase II promoter;GO:0006464//cellular protein modification process;GO:0006476//protein deacetylation;GO:0006807//nitrogen compound metabolic process;GO:0006996//organelle organiza…	--	PHD	--	mito 14, nucl 10, cyto 2
GL_000814-T1	GL_000814-T1	0	451.505	487.759	454.46	358.579	357.801	346.088	288.457	275.027	273.44	431.013	439.375	458.348	ILV1	PIL35976.1 hypothetical protein GSI_01636 [Ganoderma sinense ZZ0214-1]	Metabolism;Metabolism;Metabolism;Metabolism;Metabolism;Metabolism	Global and overview maps;Global and overview maps;Global and overview maps;Global and overview maps;Amino acid metabolism;Amino acid metabolism	ko01100//Metabolic pathways;ko01110//Biosynthesis of secondary metabolites;ko01230//Biosynthesis of amino acids;ko01200//Carbon metabolism;ko00260//Glycine, serine and threonine metabolism;ko00290//Valine, leucine and isoleucine biosynthesis	K01754;K01754;K01754;K01754;K01754;K01754	GO:0005575//cellular_component;GO:0005622//intracellular;GO:0005623//cell;GO:0005737//cytoplasm;GO:0005739//mitochondrion;GO:0043226//organelle;GO:0043227//membrane-bounded organelle;GO:0043229//intracellular organelle;GO:0043231//intracellular membrane-bounded organelle;GO:0044424//intracellular part;GO:0044444//cytoplasmic part;GO:0044464//cell part	GO:0003674//molecular_function;GO:0003824//catalytic activity;GO:0004794//L-threonine ammonia-lyase activity;GO:0016829//lyase activity;GO:0016840//carbon-nitrogen lyase activity;GO:0016841//ammonia-lyase activity	GO:0006082//organic acid metabolic process;GO:0006520//cellular amino acid metabolic process;GO:0006549//isoleucine metabolic process;GO:0006566//threonine metabolic process;GO:0006567//threonine catabolic process;GO:0006807//nitrogen compound metabolic process;GO:0008150//biological_process;GO:0008152//metabolic process;GO:0008652//cellular amino acid biosynthetic process;GO:0009056//catabolic p…	--	PALP	--	cyto 13, cyto_nucl 10.5, mito 5, nucl 4, cysk 2
GL_000816-T1	GL_000816-T1	0	961.112	1040.75	923.195	734.907	711.809	740.195	932.008	837.239	779.543	849.353	875.586	805.272	--	XP_007369632.1 uncharacterized protein DICSQDRAFT_140219 [Dichomitus squalens LYAD-421 SS1]	Metabolism;Metabolism	Global and overview maps;Energy metabolism	ko01100//Metabolic pathways;ko00190//Oxidative phosphorylation	K03959;K03959	-	-	-	--	NDUF_B12	--	plas 14, mito 8, pero 2, extr 1, E.R. 1, vacu 1, cyto_pero 1
GL_000817-T1	GL_000817-T1	0	176.968	181.504	183.692	142.269	98.1373	116.69	141.619	156.101	137.613	147.868	140.925	157.884	TOP1	VWP00753.1 Adenylate cyclase (EC (ATP pyrophosphate-lyase) (Adenylyl cyclase) [Ganoderma boninense]	-	-	-	-	GO:0000228//nuclear chromosome;GO:0000785//chromatin;GO:0000790//nuclear chromatin;GO:0005575//cellular_component;GO:0005622//intracellular;GO:0005623//cell;GO:0005634//nucleus;GO:0005657//replication fork;GO:0005694//chromosome;GO:0005730//nucleolus;GO:0005737//cytoplasm;GO:0005829//cytosol;GO:0031298//replication fork protection complex;GO:0031974//membrane-enclosed lumen;GO:0031981//nuclear lu…	GO:0003674//molecular_function;GO:0003676//nucleic acid binding;GO:0003677//DNA binding;GO:0003824//catalytic activity;GO:0003916//DNA topoisomerase activity;GO:0003917//DNA topoisomerase type I activity;GO:0005488//binding;GO:0016853//isomerase activity;GO:0097159//organic cyclic compound binding;GO:1901363//heterocyclic compound binding	GO:0000018//regulation of DNA recombination;GO:0000019//regulation of mitotic recombination;GO:0000070//mitotic sister chromatid segregation;GO:0000183//chromatin silencing at rDNA;GO:0000278//mitotic cell cycle;GO:0000280//nuclear division;GO:0000819//sister chromatid segregation;GO:0006139//nucleobase-containing compound metabolic process;GO:0006259//DNA metabolic process;GO:0006260//DNA replic…	--	Topoisom_I_N	--	nucl 11, cyto 8, cyto_mito 7.5, mito 5
GL_000818-T1	GL_000818-T1	0	579.412	592.373	546.429	357.002	368.141	343.182	348.431	267.437	295.292	423.631	381.01	424.77	SPBC13A2.03	PIL35973.1 transporter [Ganoderma sinense ZZ0214-1]	Metabolism;Metabolism;Metabolism;Environmental Information Processing	Global and overview maps;Global and overview maps;Lipid metabolism;Signal transduction	ko01100//Metabolic pathways;ko01110//Biosynthesis of secondary metabolites;ko00564//Glycerophospholipid metabolism;ko04070//Phosphatidylinositol signaling system	K00981;K00981;K00981;K00981	GO:0005575//cellular_component;GO:0005622//intracellular;GO:0005623//cell;GO:0005737//cytoplasm;GO:0005783//endoplasmic reticulum;GO:0005789//endoplasmic reticulum membrane;GO:0012505//endomembrane system;GO:0016020//membrane;GO:0016021//integral component of membrane;GO:0030133//transport vesicle;GO:0031224//intrinsic component of membrane;GO:0031410//cytoplasmic vesicle;GO:0031982//vesicle;GO:0…	GO:0003674//molecular_function;GO:0003824//catalytic activity;GO:0004605//phosphatidate cytidylyltransferase activity;GO:0016740//transferase activity;GO:0016772//transferase activity, transferring phosphorus-containing groups;GO:0016779//nucleotidyltransferase activity;GO:0070567//cytidylyltransferase activity	GO:0006139//nucleobase-containing compound metabolic process;GO:0006220//pyrimidine nucleotide metabolic process;GO:0006221//pyrimidine nucleotide biosynthetic process;GO:0006575//cellular modified amino acid metabolic process;GO:0006629//lipid metabolic process;GO:0006644//phospholipid metabolic process;GO:0006650//glycerophospholipid metabolic process;GO:0006655//phosphatidylglycerol biosynthet…	--	CTP_transf_1	--	plas 24, E.R. 3
GL_000819-T1	GL_000819-T1	0	333.337	338.099	495.132	62.1513	74.3521	106.194	79.6639	99.731	80.6068	221.908	182.453	195.049	crp-28	PIL35972.1 hypothetical protein GSI_01632 [Ganoderma sinense ZZ0214-1]	Genetic Information Processing	Translation	ko03010//Ribosome	K02973	GO:0005575//cellular_component;GO:0005622//intracellular;GO:0005623//cell;GO:0005737//cytoplasm;GO:0005829//cytosol;GO:0005840//ribosome;GO:0015935//small ribosomal subunit;GO:0022626//cytosolic ribosome;GO:0022627//cytosolic small ribosomal subunit;GO:0032991//macromolecular complex;GO:0043226//organelle;GO:0043228//non-membrane-bounded organelle;GO:0043229//intracellular organelle;GO:0043232//i…	GO:0003674//molecular_function;GO:0003735//structural constituent of ribosome;GO:0005198//structural molecule activity	GO:0000462//maturation of SSU-rRNA from tricistronic rRNA transcript (SSU-rRNA, 5.8S rRNA, LSU-rRNA);GO:0001666//response to hypoxia;GO:0002181//cytoplasmic translation;GO:0006139//nucleobase-containing compound metabolic process;GO:0006355//regulation of transcription, DNA-templated;GO:0006357//regulation of transcription from RNA polymerase II promoter;GO:0006364//rRNA processing;GO:0006396//RN…	--	Ribosom_S12_S23	--	nucl 11, mito 10, cyto 5
GL_000820-T1	GL_000820-T1	0.0024574	51.4341	30.1072	43.2376	20.8492	35.521	24.0333	25.279	NA	36.9293	47.7117	52.4691	62.4145	--	PIL35971.1 hypothetical protein GSI_01631 [Ganoderma sinense ZZ0214-1]	-	-	-	-	-	-	-	--	F-box	--	extr 11, mito 10, cyto 2, plas 1, cyto_nucl 1, pero 1, E.R. 1, golg 1
GL_000821-T1	GL_000821-T1	0	196.478	200.322	185.295	173.621	157.732	197.805	129.116	143.363	116.203	211.217	167.746	150.782	--	TBU41655.1 BRO1 domain-containing protein [Dichomitus squalens]	Genetic Information Processing	Transcription	ko03022//Basal transcription factors	K14650	GO:0000815//ESCRT III complex;GO:0005575//cellular_component;GO:0005622//intracellular;GO:0005623//cell;GO:0005737//cytoplasm;GO:0005768//endosome;GO:0005886//plasma membrane;GO:0010008//endosome membrane;GO:0012505//endomembrane system;GO:0016020//membrane;GO:0031090//organelle membrane;GO:0031410//cytoplasmic vesicle;GO:0031982//vesicle;GO:0032991//macromolecular complex;GO:0036452//ESCRT compl…	-	GO:0006082//organic acid metabolic process;GO:0006790//sulfur compound metabolic process;GO:0006807//nitrogen compound metabolic process;GO:0008150//biological_process;GO:0008152//metabolic process;GO:0009058//biosynthetic process;GO:0009268//response to pH;GO:0009308//amine metabolic process;GO:0009628//response to abiotic stimulus;GO:0009889//regulation of biosynthetic process;GO:0009891//posit…	--	BRO1	--	cyto 15.5, cyto_nucl 11.333, cyto_mito 10.666, nucl 5, mito 4.5
GL_000824-T1	GL_000824-T1	0.00771456	50.3378	40.5736	60.5461	NA	NA	NA	36.4512	385.806	NA	20.6508	28.1213	20.4154	--	PIL35963.1 hypothetical protein GSI_01623 [Ganoderma sinense ZZ0214-1]	-	-	-	-	-	-	-	--	--	--	plas 8, cyto 5, mito 4, cyto_nucl 4, nucl 3, extr 3, cyto_pero 3
GL_000827-T1	GL_000827-T1	0	67.8628	64.0643	59.9359	45.4297	54.0193	52.1814	82.0679	40.9008	78.685	62.7145	50.9263	54.0469	GOX1709	PIL35960.1 hypothetical protein GSI_01620 [Ganoderma sinense ZZ0214-1]	Metabolism;Metabolism;Metabolism;Metabolism	Global and overview maps;Global and overview maps;Global and overview maps;Carbohydrate metabolism	ko01100//Metabolic pathways;ko01110//Biosynthesis of secondary metabolites;ko01200//Carbon metabolism;ko00030//Pentose phosphate pathway	K00851;K00851;K00851;K00851	GO:0000322//storage vacuole;GO:0000323//lytic vacuole;GO:0000324//fungal-type vacuole;GO:0005575//cellular_component;GO:0005622//intracellular;GO:0005623//cell;GO:0005737//cytoplasm;GO:0005773//vacuole;GO:0043226//organelle;GO:0043227//membrane-bounded organelle;GO:0043229//intracellular organelle;GO:0043231//intracellular membrane-bounded organelle;GO:0044424//intracellular part;GO:0044444//cyto…	GO:0003674//molecular_function;GO:0003824//catalytic activity;GO:0004340//glucokinase activity;GO:0004396//hexokinase activity;GO:0016301//kinase activity;GO:0016740//transferase activity;GO:0016772//transferase activity, transferring phosphorus-containing groups;GO:0016773//phosphotransferase activity, alcohol group as acceptor;GO:0019200//carbohydrate kinase activity;GO:0046316//gluconokinase a…	GO:0005975//carbohydrate metabolic process;GO:0006082//organic acid metabolic process;GO:0006090//pyruvate metabolic process;GO:0006091//generation of precursor metabolites and energy;GO:0006096//glycolytic process;GO:0006139//nucleobase-containing compound metabolic process;GO:0006163//purine nucleotide metabolic process;GO:0006164//purine nucleotide biosynthetic process;GO:0006165//nucleoside d…	--	--	--	cyto 17.5, cyto_nucl 10.5, pero 3, nucl 2.5, mito 2, cysk 2
GL_000828-T1	GL_000828-T1	0	43271.6	41367.1	42208	38942.4	39198.1	34652.8	37033	35596.6	36879.7	48471.4	49231.2	48043.7	YEL023C	PIL30984.1 hypothetical protein GSI_05677 [Ganoderma sinense ZZ0214-1]	-	-	-	-	-	-	-	--	DUF2235	--	cyto 18.5, cyto_nucl 11.5, nucl 3.5, cysk 3
GL_000831-T1	GL_000831-T1	0	12.3188	9.68788	12.1789	14.203	15.0526	18.4488	26.258	32.9842	33.7118	11.9228	12.4819	33.843	CHZ1	PIL35958.1 hypothetical protein GSI_01618 [Ganoderma sinense ZZ0214-1]	-	-	-	-	-	-	-	--	CHZ	--	cyto_nucl 13.5, cyto 12.5, nucl 11.5
GL_000832-T1	GL_000832-T1	0	5895.16	5746.92	5411.08	4563.41	5174.62	4826.78	4997.22	4592.44	4801.63	6142.89	6176.83	5963.81	PAC1	PIL35957.1 hypothetical protein GSI_01617 [Ganoderma sinense ZZ0214-1]	Genetic Information Processing	Folding, sorting and degradation	ko03050//Proteasome	K02728	GO:0000502//proteasome complex;GO:0005575//cellular_component;GO:0005622//intracellular;GO:0005623//cell;GO:0005634//nucleus;GO:0005737//cytoplasm;GO:0005829//cytosol;GO:0005839//proteasome core complex;GO:0012505//endomembrane system;GO:0016020//membrane;GO:0019773//proteasome core complex, alpha-subunit complex;GO:0031597//cytosolic proteasome complex;GO:0032991//macromolecular complex;GO:00345…	-	GO:0006508//proteolysis;GO:0006511//ubiquitin-dependent protein catabolic process;GO:0006807//nitrogen compound metabolic process;GO:0007088//regulation of mitotic nuclear division;GO:0007346//regulation of mitotic cell cycle;GO:0008150//biological_process;GO:0008152//metabolic process;GO:0009056//catabolic process;GO:0009057//macromolecule catabolic process;GO:0009896//positive regulation of cat…	--	Proteasome_A_N	--	mito 15.5, cyto_mito 12.999, cyto 9, cyto_nucl 7.333
GL_000833-T1	GL_000833-T1	0	350.397	333.257	345.315	107.534	102.104	83.6384	104.529	93.997	141.197	179.754	109.073	123.004	CTR2	PIL35956.1 transporter [Ganoderma sinense ZZ0214-1]	-	-	-	-	GO:0000322//storage vacuole;GO:0000323//lytic vacuole;GO:0000324//fungal-type vacuole;GO:0000329//fungal-type vacuole membrane;GO:0005575//cellular_component;GO:0005622//intracellular;GO:0005623//cell;GO:0005628//prospore membrane;GO:0005737//cytoplasm;GO:0005773//vacuole;GO:0005774//vacuolar membrane;GO:0005783//endoplasmic reticulum;GO:0005886//plasma membrane;GO:0012505//endomembrane system;GO…	GO:0003674//molecular_function;GO:0005215//transporter activity;GO:0005375//copper ion transmembrane transporter activity;GO:0008324//cation transmembrane transporter activity;GO:0015075//ion transmembrane transporter activity;GO:0015318//inorganic solute uptake transmembrane transporter activity;GO:0022857//transmembrane transporter activity;GO:0022890//inorganic cation transmembrane transporter…	GO:0000041//transition metal ion transport;GO:0006810//transport;GO:0006811//ion transport;GO:0006812//cation transport;GO:0006825//copper ion transport;GO:0006873//cellular ion homeostasis;GO:0006875//cellular metal ion homeostasis;GO:0006878//cellular copper ion homeostasis;GO:0007034//vacuolar transport;GO:0008150//biological_process;GO:0009987//cellular process;GO:0015677//copper ion import;G…	--	Ctr	--	plas 26
GL_000833-T2	GL_000833-T2	0.00148246	3.77978	5.29643	5.26789	7.50112	6.36906	6.88456	NA	NA	NA	NA	NA	NA	--	PIL35956.1 transporter [Ganoderma sinense ZZ0214-1]	-	-	-	-	GO:0000322//storage vacuole;GO:0000323//lytic vacuole;GO:0000324//fungal-type vacuole;GO:0000329//fungal-type vacuole membrane;GO:0005575//cellular_component;GO:0005622//intracellular;GO:0005623//cell;GO:0005628//prospore membrane;GO:0005737//cytoplasm;GO:0005773//vacuole;GO:0005774//vacuolar membrane;GO:0005783//endoplasmic reticulum;GO:0005886//plasma membrane;GO:0012505//endomembrane system;GO…	GO:0003674//molecular_function;GO:0005215//transporter activity;GO:0005375//copper ion transmembrane transporter activity;GO:0008324//cation transmembrane transporter activity;GO:0015075//ion transmembrane transporter activity;GO:0015318//inorganic solute uptake transmembrane transporter activity;GO:0022857//transmembrane transporter activity;GO:0022890//inorganic cation transmembrane transporter…	GO:0000041//transition metal ion transport;GO:0006810//transport;GO:0006811//ion transport;GO:0006812//cation transport;GO:0006825//copper ion transport;GO:0006873//cellular ion homeostasis;GO:0006875//cellular metal ion homeostasis;GO:0006878//cellular copper ion homeostasis;GO:0007034//vacuolar transport;GO:0008150//biological_process;GO:0009987//cellular process;GO:0015677//copper ion import;G…	--	Ctr	--	mito 8, plas 7, cyto 5.5, cyto_nucl 4.5, nucl 2.5, E.R. 2
GL_000834-T1	GL_000834-T1	0	754.092	809.721	678.157	1127.49	1252.73	1220.67	1133.79	1156.01	1159.6	759.753	749.886	825.523	SmD3	PIL35955.1 hypothetical protein GSI_01615 [Ganoderma sinense ZZ0214-1]	Genetic Information Processing;Cellular Processes	Transcription;Transport and catabolism	ko03040//Spliceosome;ko04139//Mitophagy - yeast	K11088;K11088	GO:0000243//commitment complex;GO:0005575//cellular_component;GO:0005622//intracellular;GO:0005623//cell;GO:0005634//nucleus;GO:0005681//spliceosomal complex;GO:0005682//U5 snRNP;GO:0005684//U2-type spliceosomal complex;GO:0005685//U1 snRNP;GO:0005686//U2 snRNP;GO:0005687//U4 snRNP;GO:0005689//U12-type spliceosomal complex;GO:0005737//cytoplasm;GO:0030532//small nuclear ribonucleoprotein complex;…	GO:0003674//molecular_function;GO:0003676//nucleic acid binding;GO:0003723//RNA binding;GO:0003729//mRNA binding;GO:0005488//binding;GO:0097159//organic cyclic compound binding;GO:1901363//heterocyclic compound binding	GO:0000245//spliceosomal complex assembly;GO:0000375//RNA splicing, via transesterification reactions;GO:0000377//RNA splicing, via transesterification reactions with bulged adenosine as nucleophile;GO:0000387//spliceosomal snRNP assembly;GO:0000395//mRNA 5'-splice site recognition;GO:0000398//mRNA splicing, via spliceosome;GO:0006139//nucleobase-containing compound metabolic process;GO:0006325//…	--	LSM	--	cysk 10, cyto 8.5, mito 6, cyto_nucl 5.5
GL_000835-T1	GL_000835-T1	0	40.4246	46.8543	38.3132	66.5989	49.8557	61.3193	34.3576	73.5257	52.269	69.016	70.9035	65.7306	CLCN3	PIL35954.1 transporter [Ganoderma sinense ZZ0214-1]	-	-	-	-	-	-	-	--	Voltage_CLC	--	plas 27
GL_000836-T1	GL_000836-T1	0	228.095	258.386	266.068	268.029	233.207	277.408	287.562	255.113	300.108	291.891	329.021	297.904	tsr1	PIL35954.1 transporter [Ganoderma sinense ZZ0214-1]	-	-	-	-	GO:0005575//cellular_component;GO:0005622//intracellular;GO:0005623//cell;GO:0005634//nucleus;GO:0005730//nucleolus;GO:0005737//cytoplasm;GO:0030684//preribosome;GO:0030686//90S preribosome;GO:0030688//preribosome, small subunit precursor;GO:0031974//membrane-enclosed lumen;GO:0031981//nuclear lumen;GO:0032991//macromolecular complex;GO:0043226//organelle;GO:0043227//membrane-bounded organelle;GO…	GO:0000166//nucleotide binding;GO:0001882//nucleoside binding;GO:0001883//purine nucleoside binding;GO:0003674//molecular_function;GO:0003676//nucleic acid binding;GO:0003723//RNA binding;GO:0003824//catalytic activity;GO:0003924//GTPase activity;GO:0005488//binding;GO:0005525//GTP binding;GO:0016462//pyrophosphatase activity;GO:0016787//hydrolase activity;GO:0016817//hydrolase activity, acting o…	GO:0000461//endonucleolytic cleavage to generate mature 3'-end of SSU-rRNA from (SSU-rRNA, 5.8S rRNA, LSU-rRNA);GO:0000462//maturation of SSU-rRNA from tricistronic rRNA transcript (SSU-rRNA, 5.8S rRNA, LSU-rRNA);GO:0000469//cleavage involved in rRNA processing;GO:0000478//endonucleolytic cleavage involved in rRNA processing;GO:0000479//endonucleolytic cleavage of tricistronic rRNA transcript (SS…	--	AARP2CN	--	nucl 11.5, cyto_nucl 9.5, cyto 6.5, mito 6
GL_000837-T1	GL_000837-T1	0	64.4998	60.055	66.9404	50.271	52.9648	55.6384	64.9103	73.2151	67.749	57.2777	58.795	72.6287	Vps53	PIL35953.1 hypothetical protein GSI_01613 [Ganoderma sinense ZZ0214-1]	-	-	-	-	GO:0000938//GARP complex;GO:0005575//cellular_component;GO:0005622//intracellular;GO:0005623//cell;GO:0005737//cytoplasm;GO:0005794//Golgi apparatus;GO:0005829//cytosol;GO:0012505//endomembrane system;GO:0031410//cytoplasmic vesicle;GO:0031982//vesicle;GO:0032991//macromolecular complex;GO:0043226//organelle;GO:0043227//membrane-bounded organelle;GO:0043229//intracellular organelle;GO:0043231//in…	-	GO:0006810//transport;GO:0006886//intracellular protein transport;GO:0006892//post-Golgi vesicle-mediated transport;GO:0006896//Golgi to vacuole transport;GO:0007034//vacuolar transport;GO:0008104//protein localization;GO:0008150//biological_process;GO:0009987//cellular process;GO:0015031//protein transport;GO:0015833//peptide transport;GO:0016192//vesicle-mediated transport;GO:0016197//endosomal…	--	Vps53_N	--	nucl 17.5, cyto_nucl 14, cyto 7.5
GL_000840-T1	GL_000840-T1	0	2262.69	2104.4	2176.71	2603.26	2569.98	2512.99	2303.02	2311.95	2393.85	2007.71	2134.7	1896.15	ATG3	VWO94990.1 Autophagy-related protein 3 (Autophagy-related E2-like conjugation enzyme ATG3) [Ganoderma boninense]	Cellular Processes;Cellular Processes	Transport and catabolism;Transport and catabolism	ko04138//Autophagy - yeast;ko04136//Autophagy - other	K08343;K08343	GO:0000151//ubiquitin ligase complex;GO:0000153//cytoplasmic ubiquitin ligase complex;GO:0005575//cellular_component;GO:0005622//intracellular;GO:0005623//cell;GO:0005737//cytoplasm;GO:0005829//cytosol;GO:0032991//macromolecular complex;GO:0044424//intracellular part;GO:0044444//cytoplasmic part;GO:0044464//cell part;GO:1902494//catalytic complex;GO:1990234//transferase complex	GO:0003674//molecular_function;GO:0003824//catalytic activity;GO:0016740//transferase activity;GO:0019776//Atg8 ligase activity	GO:0000045//autophagosome assembly;GO:0000422//mitophagy;GO:0006464//cellular protein modification process;GO:0006497//protein lipidation;GO:0006501//C-terminal protein lipidation;GO:0006807//nitrogen compound metabolic process;GO:0006914//autophagy;GO:0006996//organelle organization;GO:0007005//mitochondrion organization;GO:0007033//vacuole organization;GO:0008104//protein localization;GO:000815…	--	Autophagy_N	--	cyto 10.5, mito 8, cyto_nucl 7, nucl 2.5, pero 2, E.R. 2
GL_000842-T1	GL_000842-T1	0	12.5577	12.2532	27.6902	19.1915	NA	21.9124	6.80655	14.0525	7.33669	10.1291	7.55264	8.14297	--	PIL35947.1 hypothetical protein GSI_01607 [Ganoderma sinense ZZ0214-1]	-	-	-	-	GO:0005575//cellular_component;GO:0005622//intracellular;GO:0005623//cell;GO:0005634//nucleus;GO:0005730//nucleolus;GO:0031974//membrane-enclosed lumen;GO:0031981//nuclear lumen;GO:0043226//organelle;GO:0043227//membrane-bounded organelle;GO:0043228//non-membrane-bounded organelle;GO:0043229//intracellular organelle;GO:0043231//intracellular membrane-bounded organelle;GO:0043232//intracellular no…	GO:0003674//molecular_function;GO:0003676//nucleic acid binding;GO:0003723//RNA binding;GO:0005488//binding;GO:0097159//organic cyclic compound binding;GO:1901363//heterocyclic compound binding	-	--	zf-LYAR	--	nucl 14, cyto_nucl 12.333, cyto 9.5, mito_nucl 8.333
GL_000844-T1	GL_000844-T1	0	NA	19.0386	72.7385	695.732	654.549	515.736	707.322	574.415	601.342	87.2051	40.0438	34.704	ohr	OJT05593.1 hypothetical protein TRAPUB_3606 [Trametes pubescens]	-	-	-	-	-	-	-	--	OsmC	--	mito 20.5, cyto_mito 11.5, extr 4
GL_000849-T1	GL_000849-T1	0	1865.5	1746.22	1770.38	4931.22	4842.45	5051.2	6038.3	6579.7	7002.35	6032.92	6172.21	6310.56	GLX	PIL35941.1 hypothetical protein GSI_01601 [Ganoderma sinense ZZ0214-1]	-	-	-	-	-	-	-	--	Glyoxal_oxid_N	--	extr 24, mito 2
GL_000853-T1	GL_000853-T1	0	1316.78	1309.92	1277.63	669.407	713.332	710.993	754.278	730.276	710.446	1005.78	1014.66	979.492	SEY1	TBU33719.1 protein SEY1 [Dichomitus squalens]	-	-	-	-	GO:0005575//cellular_component;GO:0005622//intracellular;GO:0005623//cell;GO:0005737//cytoplasm;GO:0005783//endoplasmic reticulum;GO:0005933//cellular bud;GO:0005938//cell cortex;GO:0012505//endomembrane system;GO:0016020//membrane;GO:0016021//integral component of membrane;GO:0031224//intrinsic component of membrane;GO:0031984//organelle subcompartment;GO:0032541//cortical endoplasmic reticulum;…	GO:0000166//nucleotide binding;GO:0001882//nucleoside binding;GO:0001883//purine nucleoside binding;GO:0003674//molecular_function;GO:0003824//catalytic activity;GO:0003924//GTPase activity;GO:0005488//binding;GO:0005525//GTP binding;GO:0016462//pyrophosphatase activity;GO:0016787//hydrolase activity;GO:0016817//hydrolase activity, acting on acid anhydrides;GO:0016818//hydrolase activity, acting …	GO:0006810//transport;GO:0006996//organelle organization;GO:0007029//endoplasmic reticulum organization;GO:0008150//biological_process;GO:0008643//carbohydrate transport;GO:0008645//hexose transport;GO:0009405//pathogenesis;GO:0009987//cellular process;GO:0010256//endomembrane system organization;GO:0015749//monosaccharide transport;GO:0016043//cellular component organization;GO:0016192//vesicle-…	--	RHD3	--	cyto 8.5, cyto_nucl 8.5, nucl 7.5, mito 7, pero 2
GL_000854-T1	GL_000854-T1	0	71.7865	59.3646	58.6042	38.2661	84.5017	88.0711	110.148	80.9716	75.099	68.9732	66.9725	64.1834	utp25	PIL35937.1 hypothetical protein GSI_01597 [Ganoderma sinense ZZ0214-1]	-	-	-	-	GO:0005575//cellular_component;GO:0005622//intracellular;GO:0005623//cell;GO:0005634//nucleus;GO:0005730//nucleolus;GO:0030684//preribosome;GO:0031974//membrane-enclosed lumen;GO:0031981//nuclear lumen;GO:0032040//small-subunit processome;GO:0032991//macromolecular complex;GO:0043226//organelle;GO:0043227//membrane-bounded organelle;GO:0043228//non-membrane-bounded organelle;GO:0043229//intracell…	GO:0003674//molecular_function;GO:0003676//nucleic acid binding;GO:0003723//RNA binding;GO:0005488//binding;GO:0019843//rRNA binding;GO:0030515//snoRNA binding;GO:0034511//U3 snoRNA binding;GO:0097159//organic cyclic compound binding;GO:1901363//heterocyclic compound binding	GO:0000462//maturation of SSU-rRNA from tricistronic rRNA transcript (SSU-rRNA, 5.8S rRNA, LSU-rRNA);GO:0006139//nucleobase-containing compound metabolic process;GO:0006364//rRNA processing;GO:0006396//RNA processing;GO:0006725//cellular aromatic compound metabolic process;GO:0006807//nitrogen compound metabolic process;GO:0008150//biological_process;GO:0008152//metabolic process;GO:0009987//cell…	--	UTP25	--	nucl 17, cyto 6.5, cyto_mito 4.5, pero 2
GL_000856-T1	GL_000856-T1	0	724.174	733.284	723.462	726.429	709.692	763.617	768.633	743.24	718.56	678.594	709.449	666.676	RSE1	TBU61717.1 CPSF A subunit region-domain-containing protein [Dichomitus squalens]	Genetic Information Processing	Transcription	ko03040//Spliceosome	K12830	GO:0005575//cellular_component;GO:0005622//intracellular;GO:0005623//cell;GO:0005634//nucleus;GO:0005681//spliceosomal complex;GO:0005684//U2-type spliceosomal complex;GO:0005686//U2 snRNP;GO:0030532//small nuclear ribonucleoprotein complex;GO:0032991//macromolecular complex;GO:0043226//organelle;GO:0043227//membrane-bounded organelle;GO:0043229//intracellular organelle;GO:0043231//intracellular …	GO:0003674//molecular_function;GO:0003676//nucleic acid binding;GO:0003723//RNA binding;GO:0005488//binding;GO:0017069//snRNA binding;GO:0030620//U2 snRNA binding;GO:0097159//organic cyclic compound binding;GO:1901363//heterocyclic compound binding	GO:0000245//spliceosomal complex assembly;GO:0000375//RNA splicing, via transesterification reactions;GO:0000377//RNA splicing, via transesterification reactions with bulged adenosine as nucleophile;GO:0000398//mRNA splicing, via spliceosome;GO:0006139//nucleobase-containing compound metabolic process;GO:0006396//RNA processing;GO:0006397//mRNA processing;GO:0006725//cellular aromatic compound me…	--	MMS1_N	--	cyto 15, cyto_nucl 10.5, mito 5, nucl 4
GL_000858-T1	GL_000858-T1	0	113.176	117.695	111.431	69.2972	88.6638	77.3738	77.2885	78.1787	63.4754	106.815	110.314	103.338	SPCC1020.07	XP_007362077.1 HAD-like protein [Dichomitus squalens LYAD-421 SS1]	-	-	-	-	GO:0005575//cellular_component;GO:0005622//intracellular;GO:0005623//cell;GO:0005737//cytoplasm;GO:0044424//intracellular part;GO:0044464//cell part	GO:0003674//molecular_function;GO:0003824//catalytic activity;GO:0016787//hydrolase activity;GO:0016788//hydrolase activity, acting on ester bonds;GO:0016791//phosphatase activity;GO:0042578//phosphoric ester hydrolase activity;GO:1990738//pseudouridine 5'-phosphatase activity	GO:0006139//nucleobase-containing compound metabolic process;GO:0006213//pyrimidine nucleoside metabolic process;GO:0006401//RNA catabolic process;GO:0006725//cellular aromatic compound metabolic process;GO:0006793//phosphorus metabolic process;GO:0006796//phosphate-containing compound metabolic process;GO:0006807//nitrogen compound metabolic process;GO:0008150//biological_process;GO:0008152//met…	--	HAD_2	--	cysk 16, cyto 8, pero 2
GL_000859-T1	GL_000859-T1	0	62.7671	69.5992	65.7265	21.1206	24.3827	11.0287	16.6588	NA	11.0661	34.4088	36.388	33.0195	--	PIL35932.1 hypothetical protein GSI_01592 [Ganoderma sinense ZZ0214-1]	-	-	-	-	-	-	-	--	--	--	plas 12, mito 6, nucl 2, cyto 2, cyto_nucl 2, golg 2
GL_000862-T1	GL_000862-T1	0	994.585	993.22	1084.28	545.732	534.774	532.279	724.434	582.05	631.862	870.539	900.15	895.475	--	PIL35930.1 hypothetical protein GSI_01590 [Ganoderma sinense ZZ0214-1]	-	-	-	-	-	-	-	--	HAD_2	--	cyto_nucl 6.833, cyto 6.5, cyto_mito 5.166, nucl 5, cysk 5, extr 4, pero 3
GL_000863-T1	GL_000863-T1	0	140.003	133.616	135.837	90.7187	76.4686	59.6756	63.5621	81.5377	82.0365	151.672	106.832	124.162	MKLN1	PIL35929.1 hypothetical protein GSI_01589 [Ganoderma sinense ZZ0214-1]	-	-	-	-	-	-	-	--	Muskelin_N	--	nucl 19, cyto_nucl 13.5, cyto 6
GL_000864-T1	GL_000864-T1	0	363.907	332.429	333.85	281.619	202.322	293.668	257.321	198.74	252.87	304.806	261.067	295.524	GIM3	PIL35928.1 hypothetical protein GSI_01588 [Ganoderma sinense ZZ0214-1]	-	-	-	-	GO:0005575//cellular_component;GO:0005622//intracellular;GO:0005623//cell;GO:0005737//cytoplasm;GO:0016272//prefoldin complex;GO:0032991//macromolecular complex;GO:0044424//intracellular part;GO:0044464//cell part	GO:0003674//molecular_function;GO:0005488//binding;GO:0005515//protein binding;GO:0008092//cytoskeletal protein binding;GO:0015631//tubulin binding;GO:0051087//chaperone binding	GO:0006355//regulation of transcription, DNA-templated;GO:0006357//regulation of transcription from RNA polymerase II promoter;GO:0006457//protein folding;GO:0006508//proteolysis;GO:0006511//ubiquitin-dependent protein catabolic process;GO:0006515//misfolded or incompletely synthesized protein catabolic process;GO:0006807//nitrogen compound metabolic process;GO:0006950//response to stress;GO:0007…	--	Prefoldin_2	--	nucl 15.5, cyto_nucl 11.833, cyto 7, cyto_pero 5.333, pero 2.5
GL_000865-T1	GL_000865-T1	0	532.032	536.938	556.26	546.054	568.333	528.916	671.778	610.874	625.42	653.593	642.319	599.772	DPL1	TBU33733.1 PLP-dependent transferase [Dichomitus squalens]	Metabolism;Metabolism	Global and overview maps;Lipid metabolism	ko01100//Metabolic pathways;ko00600//Sphingolipid metabolism	K01634;K01634	GO:0005575//cellular_component;GO:0005622//intracellular;GO:0005623//cell;GO:0005737//cytoplasm;GO:0005783//endoplasmic reticulum;GO:0005938//cell cortex;GO:0012505//endomembrane system;GO:0031984//organelle subcompartment;GO:0032541//cortical endoplasmic reticulum;GO:0043226//organelle;GO:0043227//membrane-bounded organelle;GO:0043229//intracellular organelle;GO:0043231//intracellular membrane-b…	GO:0003674//molecular_function;GO:0003824//catalytic activity;GO:0008117//sphinganine-1-phosphate aldolase activity;GO:0016829//lyase activity;GO:0016830//carbon-carbon lyase activity;GO:0016832//aldehyde-lyase activity	GO:0006629//lipid metabolic process;GO:0006643//membrane lipid metabolic process;GO:0006665//sphingolipid metabolic process;GO:0006807//nitrogen compound metabolic process;GO:0006950//response to stress;GO:0007154//cell communication;GO:0007165//signal transduction;GO:0008150//biological_process;GO:0008152//metabolic process;GO:0009267//cellular response to starvation;GO:0009605//response to exte…	--	Pyridoxal_deC	--	mito 22, cyto 4
GL_000867-T1	GL_000867-T1	0	58.7551	59.1153	55.9883	48.3186	115.266	62.455	59.2867	91.247	125.476	69.1347	80.1574	88.8544	SPAC31A2.12	TBU33735.1 hypothetical protein BD311DRAFT_774233 [Dichomitus squalens]	-	-	-	-	GO:0005575//cellular_component;GO:0005622//intracellular;GO:0005623//cell;GO:0005737//cytoplasm;GO:0005829//cytosol;GO:0005886//plasma membrane;GO:0016020//membrane;GO:0044424//intracellular part;GO:0044444//cytoplasmic part;GO:0044464//cell part;GO:0071944//cell periphery	GO:0003674//molecular_function;GO:0005488//binding;GO:0005509//calcium ion binding;GO:0005515//protein binding;GO:0019899//enzyme binding;GO:0031625//ubiquitin protein ligase binding;GO:0043167//ion binding;GO:0043169//cation binding;GO:0044389//ubiquitin-like protein ligase binding;GO:0046872//metal ion binding	GO:0000749//response to pheromone involved in conjugation with cellular fusion;GO:0000754//adaptation of signaling pathway by response to pheromone involved in conjugation with cellular fusion;GO:0001678//cellular glucose homeostasis;GO:0002090//regulation of receptor internalization;GO:0002092//positive regulation of receptor internalization;GO:0006810//transport;GO:0006897//endocytosis;GO:00081…	--	--	--	mito 16, nucl 7, cyto_nucl 6.5, cyto 4
GL_000879-T1	GL_000879-T1	0.00262037	34.2798	36.778	43.9157	NA	NA	41.9749	NA	NA	NA	53.3668	56.844	47.8657	--	TBU31690.1 kinase-like domain-containing protein [Dichomitus squalens]	-	-	-	-	-	-	-	--	Pkinase	--	nucl 12, cyto 7, pero 4, cyto_mito 4
GL_000886-T1	GL_000886-T1	0	521.656	521.64	444.018	156.916	180.306	126.878	136.019	150.418	181.3	205.856	239.318	214.384	CNMT	XP_007362093.1 S-adenosyl-L-methionine-dependent methyltransferase [Dichomitus squalens LYAD-421 SS1]	-	-	-	-	-	-	-	--	CMAS	--	cysk 11, mito 5, cyto 4.5, cyto_nucl 4, pero 4
GL_000892-T1	GL_000892-T1;GL_000892-T2	0	423.631	434.02	419.66	19403.4	20360.3	19569.3	10937	11991.9	11503.9	424.663	423.416	422.54	bli-3	PIL35905.1 hypothetical protein GSI_01565 [Ganoderma sinense ZZ0214-1]	-	-	-	-	-	-	-	--	Pyrid_ox_like	--	mito 9.5, cyto_mito 8.666, mito_nucl 8.666, cyto_nucl 7.666, nucl 7.5, cyto 6.5
GL_000892-T2	GL_000892-T1;GL_000892-T2	0	423.631	434.02	419.66	19403.4	20360.3	19569.3	10937	11991.9	11503.9	424.663	423.416	422.54	bli-3	PIL35905.1 hypothetical protein GSI_01565 [Ganoderma sinense ZZ0214-1]	-	-	-	-	-	-	-	--	Pyrid_ox_like	--	cyto 11.5, cyto_nucl 10.333, cyto_pero 9.166, nucl 7, pero 5.5
GL_000896-T1	GL_000896-T1	0	6140.33	6275.22	6065.49	2309.21	2818.62	2740.42	3775.14	3936.51	3985.15	4248.02	4226.82	4132.84	atpD	PIL35903.1 transporter [Ganoderma sinense ZZ0214-1]	Metabolism;Metabolism	Global and overview maps;Energy metabolism	ko01100//Metabolic pathways;ko00190//Oxidative phosphorylation	K02134;K02134	GO:0000275//mitochondrial proton-transporting ATP synthase complex, catalytic core F(1);GO:0005575//cellular_component;GO:0005622//intracellular;GO:0005623//cell;GO:0005737//cytoplasm;GO:0005739//mitochondrion;GO:0005740//mitochondrial envelope;GO:0005743//mitochondrial inner membrane;GO:0005753//mitochondrial proton-transporting ATP synthase complex;GO:0005756//mitochondrial proton-transporting …	-	GO:0006091//generation of precursor metabolites and energy;GO:0006119//oxidative phosphorylation;GO:0006139//nucleobase-containing compound metabolic process;GO:0006163//purine nucleotide metabolic process;GO:0006164//purine nucleotide biosynthetic process;GO:0006725//cellular aromatic compound metabolic process;GO:0006753//nucleoside phosphate metabolic process;GO:0006754//ATP biosynthetic proce…	--	ATP-synt_DE_N	--	mito 26
GL_000898-T1	GL_000898-T1	0	87.1005	107.946	86.5346	127.724	69.8397	81.5493	104.098	118.102	98.2961	97.2572	90.7375	83.3298	trm11	VWO99928.1 Lysophospholipase 1 (EC (Phospholipase B 1) [Ganoderma boninense]	-	-	-	-	GO:0005575//cellular_component;GO:0005622//intracellular;GO:0005623//cell;GO:0005737//cytoplasm;GO:0032991//macromolecular complex;GO:0034708//methyltransferase complex;GO:0043527//tRNA methyltransferase complex;GO:0043528//tRNA (m2G10) methyltransferase complex;GO:0044424//intracellular part;GO:0044444//cytoplasmic part;GO:0044464//cell part;GO:1902494//catalytic complex;GO:1990234//transferase …	GO:0003674//molecular_function;GO:0003676//nucleic acid binding;GO:0003723//RNA binding;GO:0003824//catalytic activity;GO:0004809//tRNA (guanine-N2-)-methyltransferase activity;GO:0005488//binding;GO:0008168//methyltransferase activity;GO:0008170//N-methyltransferase activity;GO:0008173//RNA methyltransferase activity;GO:0008175//tRNA methyltransferase activity;GO:0008757//S-adenosylmethionine-de…	GO:0001510//RNA methylation;GO:0002940//tRNA N2-guanine methylation;GO:0006139//nucleobase-containing compound metabolic process;GO:0006396//RNA processing;GO:0006399//tRNA metabolic process;GO:0006400//tRNA modification;GO:0006725//cellular aromatic compound metabolic process;GO:0006807//nitrogen compound metabolic process;GO:0008033//tRNA processing;GO:0008150//biological_process;GO:0008152//me…	--	UPF0020	--	mito 11, cyto_nucl 7, nucl 6.5, cyto 6.5
GL_000900-T1	GL_000900-T1	0	40.3969	50.5168	54.1278	38.1202	31.271	32.0361	67.3386	64.6787	75.7756	53.3387	66.9193	59.0143	--	PIL35898.1 hypothetical protein GSI_01558 [Ganoderma sinense ZZ0214-1]	-	-	-	-	-	-	-	--	zf-4CXXC_R1	--	mito 9, cyto 7.5, cyto_nucl 7.5, nucl 6.5, pero 2
GL_000901-T1	GL_000901-T1	0	328.756	343.135	334.679	47.0899	62.8091	42.6123	35.2444	54.3877	45.9569	201.098	199.64	177.138	tim17	THH02063.1 hypothetical protein EW026_g708 [Hermanssonia centrifuga]	-	-	-	-	GO:0005575//cellular_component;GO:0005622//intracellular;GO:0005623//cell;GO:0005737//cytoplasm;GO:0005739//mitochondrion;GO:0005740//mitochondrial envelope;GO:0005743//mitochondrial inner membrane;GO:0005744//mitochondrial inner membrane presequence translocase complex;GO:0016020//membrane;GO:0016021//integral component of membrane;GO:0019866//organelle inner membrane;GO:0031090//organelle membr…	GO:0003674//molecular_function;GO:0005215//transporter activity;GO:0008320//protein transmembrane transporter activity;GO:0008565//protein transporter activity;GO:0015399//primary active transmembrane transporter activity;GO:0015405//P-P-bond-hydrolysis-driven transmembrane transporter activity;GO:0015450//P-P-bond-hydrolysis-driven protein transmembrane transporter activity;GO:0022804//active tr…	GO:0000002//mitochondrial genome maintenance;GO:0006605//protein targeting;GO:0006626//protein targeting to mitochondrion;GO:0006810//transport;GO:0006839//mitochondrial transport;GO:0006886//intracellular protein transport;GO:0006996//organelle organization;GO:0007005//mitochondrion organization;GO:0008104//protein localization;GO:0008150//biological_process;GO:0009987//cellular process;GO:00150…	--	Tim17	--	mito 13, plas 6, cyto 4, extr 3
GL_000902-T1	GL_000902-T1	0.00374471	17.0004	31.1041	23.4991	NA	12.4507	NA	20.1702	13.421	41.1046	NA	NA	NA	--	PIL35893.1 hypothetical protein GSI_01553 [Ganoderma sinense ZZ0214-1]	-	-	-	-	-	-	GO:0000375//RNA splicing, via transesterification reactions;GO:0000377//RNA splicing, via transesterification reactions with bulged adenosine as nucleophile;GO:0000398//mRNA splicing, via spliceosome;GO:0006139//nucleobase-containing compound metabolic process;GO:0006396//RNA processing;GO:0006397//mRNA processing;GO:0006725//cellular aromatic compound metabolic process;GO:0006807//nitrogen compo…	--	zf-U1	--	cyto_nucl 15, nucl 14.5, cyto 10.5
GL_000904-T1	GL_000904-T1	0	5.26988	NA	4.81114	206.137	220.507	240.512	1428.48	1439.25	1393.99	10.4959	11.4589	8.17631	--	KLO14278.1 hypothetical protein SCHPADRAFT_826703 [Schizopora paradoxa]	-	-	-	-	-	-	-	--	HSP9_HSP12	--	nucl 18.5, cyto_nucl 12.833, cyto 4, cyto_pero 3.499, mito 2
GL_000908-T1	GL_000908-T1	0	40.0086	48.057	33.5181	39.0428	46.9556	51.4846	57.6998	40.315	36.4069	48.881	55.9563	47.7206	gtaA	PIL35879.1 hypothetical protein GSI_01539 [Ganoderma sinense ZZ0214-1]	-	-	-	-	-	-	-	--	DUF5127	--	extr 25
GL_000909-T1	GL_000909-T1	0	174.92	177.355	154.594	215.316	189.809	209.626	176.716	182.885	160.536	202.64	212.754	209.876	gcs-1	PIL35878.1 hypothetical protein GSI_01538 [Ganoderma sinense ZZ0214-1]	Metabolism;Metabolism;Metabolism	Global and overview maps;Metabolism of other amino acids;Amino acid metabolism	ko01100//Metabolic pathways;ko00480//Glutathione metabolism;ko00270//Cysteine and methionine metabolism	K11204;K11204;K11204	GO:0005575//cellular_component;GO:0005622//intracellular;GO:0005623//cell;GO:0005737//cytoplasm;GO:0017109//glutamate-cysteine ligase complex;GO:0032991//macromolecular complex;GO:0044424//intracellular part;GO:0044444//cytoplasmic part;GO:0044464//cell part;GO:1902494//catalytic complex	GO:0003674//molecular_function;GO:0003824//catalytic activity;GO:0004357//glutamate-cysteine ligase activity;GO:0016874//ligase activity;GO:0016879//ligase activity, forming carbon-nitrogen bonds;GO:0016881//acid-amino acid ligase activity	GO:0000302//response to reactive oxygen species;GO:0006518//peptide metabolic process;GO:0006575//cellular modified amino acid metabolic process;GO:0006749//glutathione metabolic process;GO:0006750//glutathione biosynthetic process;GO:0006790//sulfur compound metabolic process;GO:0006807//nitrogen compound metabolic process;GO:0006810//transport;GO:0006811//ion transport;GO:0006820//anion transpo…	--	GCS	--	cyto 10, cyto_nucl 9, nucl 6, mito 5, E.R. 3
[truncated: 6,142 more rows]
